# Supplementary material for: Widespread Cotranslational Formation of Protein Complexes
Source: PLoS Genet. 2011 Dec 1;7(12):e1002398. doi: 10.1371/journal.pgen.1002398 (PMC3228823; doi:10.1371/journal.pgen.1002398)
Supplement: Dataset S1 — Normalised enrichment levels for all RIp-chip experiments. (XLS) [file pgen.1002398.s007.xls]

## Sheet: All Arrays
Protein	Condition	Array	Platform	gpr name
alp5-tap	vegetative	252553910014	agilent	arp4_252553910014_block4_results.gpr
alp5-tap	vegetative	252553910015	agilent	arp4_252553910015_block4.gpr
apc13-tap	vegetative	2197-15	in house	apc13_2197-15_results.gpr
ark1-myc	vegetative	2197-6	in house	ark1_2197-6.gpr
ark1-myc	vegetative	252967610012	agilent	ark1_252967610012_block6.gpr
arp10-tap	h+/h- meiosis, 8hr	252967610001	agilent	arp10_252967610001_block7.gpr
arp1-tap	pat1 meiosis (2hr)	252553910004	agilent	arp1_252553910004_block4.gpr
arp1-tap	pat1 meiosis (2hr)	252553910011	agilent	arp1_252553910011_block1.gpr
arp2-tap	vegetative	252553910002	agilent	arp2_252553910002_block4.gpr
arp2-tap	vegetative	252553910009	agilent	arp2_252553910009_block1.gpr
arp2-tap	vegetative	2336-31	in house	arp2_2336-31_results.gpr
arp3-tap	vegetative	252553910008	agilent	arp3_252553910008_block2.gpr
arp3-tap	vegetative	2390-47	in house	arp3_2390-47.gpr
arp42-tap	vegetative	2371-29	in house	arp42_2371-29.gpr
arp42-tap	vegetative	2371-32	in house	arp42_2371-32.gpr
arp5-tap	vegetative	252553910008	agilent	arp5_252553910008_block3.gpr
arp5-tap	vegetative	2390-48	in house	arp5_2390-48.gpr
arp6-tap	vegetative	252553910002	agilent	arp6_252553910002_block3.gpr
arp6-tap	vegetative	252553910004	agilent	arp6_252553910004_block3.gpr
arp6-tap	vegetative	252553910011	agilent	arp6_252553910011_block2.gpr
arp8-tap	vegetative	2355-17	in house	arp8_2355-17_results.gpr
arp8-tap	vegetative	2421-28	in house	arp8_2421-28.gpr
arp9-tap	vegetative	2355-18	in house	arp9_2355-18.gpr
arp9-tap	vegetative	252553910009	agilent	arp9_252553910009_block2.gpr
atf1-myc	vegetative	252553910001	agilent	atf1_252553910001_block3.gpr
atf1-myc	vegetative	252553910006	agilent	atf1_252553910006_block3.gpr
atf1-myc	H2O2 stress	252967610001	agilent	atf1_stress_252967610001_block6.gpr
cdc11-tap	vegetative	2366-40	in house	cdc11_2336-40_results.gpr
cdc2-tap	vegetative	2390-42	in house	cdc2_2390-42.gpr
cdc2-tap	vegetative	2336-39	in house	cdc2_2336-39_results.gpr
cdc2-tap	vegetative	2390-41	in house	cdc2_2390-41.gpr
cdc2-tap	(+) EDTA	252553910018	agilent	cdc2+EDTA_252553910018_block1.gpr
cdc2-tap	(-) EDTA	252553910018	agilent	cdc2-EDTA_252553910018_block2.gpr
cdc2-tap	(-) EDTA	252967610003	agilent	cdc2-EDTA_252967610003_block5_cdc2-EDTA_results.gpr
cdc2-tap	(+) EDTA	252967610003	agilent	cdc2+EDTA_252967610003_block7_cdc2+EDTA_results.gpr
cdc2-tap	(-) Puromycin	252967610012	agilent	cdc2_-puro_252967610012_block8.gpr
cdc2-tap	(+) Puromycin	252967610012	agilent	cdc2_+puro_252967610012_block7.gpr
cdc2-tap	(+) Rum1	252967610022	agilent	cdc2_+ATG_rum1_252967610022_block5.gpr
cdc2-tap	(-) Rum1	252967610022	agilent	cdc2_-ATG_rum1_252967610022_block6.gpr
cdc2-tap	(+) Rum1	252967610023	agilent	cdc2_+ATG_rum1_252967610022_block7.gpr
cdc2-tap	(-) Rum1	252967610023	agilent	cdc2_-ATG_rum1_252967610022_block8.gpr
cut17-myc	vegetative	2314-13	in house	cut17_2314-13.gpr
cut7-tap	vegetative	2336-30	in house	cut7_2336-30_results.gpr
ekc1-myc	vegetative	2197-12	in house	ekc1_2197-12_results.gpr
klp3-tap	vegetative		agilent
klp3-tap	vegetative	2197-20	in house	klp3_2197-20.gpr
klp8-tap	vegetative	2111-40	in house	klp8_2111-40.gpr
lid1-tap	vegetative	1773-44	in house	lid1_1773-44.gpr
mnh1-tap (SPBC3B9.08)	vegetative	252967610001	agilent	mago_252967610001_block2.gpr
mnh1-tap (SPBC3B9.08)	vegetative	1350-10	in house	mago_1350-10_results.gpr
mts2-myc	vegetative	252553910011	agilent	mts2_252553910011_block3.gpr
mts2-myc	vegetative	2197-7	in house	mts2_2197-7.gpr
mts3-myc	vegetative	252553910011	agilent	mts3_252553910011_block4.gpr
mts3-myc	vegetative	252553910015	agilent	mts3_252553910015_block3_640-500_0635.gpr
nup211-tap	vegetative	1773-42	in house	nup211_1773-42.gpr
pcr1-myc	vegetative	252553910001	agilent	pcr1_252553910001_block4.gpr
pcr1-myc	vegetative	252553910006	agilent	pcr1_252553910006_block4.gpr
pcr1-myc	H2O2 stress	252967610001	agilent	pcr1_252967610001_block5.gpr
rif1-myc	vegetative	2197-4	in house	rif1_2197-4.gpr
sty1-myc	vegetative	2197-5	in house	sty1_2197-5.gpr
sty1-myc	vegetative	2314-12	in house	sty1_2314-12_results.gpr
sty1-myc	(-) Puromycin	25270011018	agilent	sty1_-puro_252700110018_block2.gpr
sty1-myc	(+) Puromycin	25270011018	agilent	sty1_+puro_252700110018_block3.gpr
sty1-myc	(+) Cip2	252553910004	agilent	sty1+cip2_252553910004_block1.gpr
sty1-myc	(-)Cip2	252553910004	agilent	sty1-cip2_252553910004_block2.gpr
sty1-myc	(+) Cip2	252967610001	agilent	sty1+cip2_252967610001_block3.gpr
sty1-myc	(-) cip2	252967610001	agilent	sty1-cip2_252967610001_block4.gpr
sty1-myc	(-) EDTA	252967610004	agilent	sty1-EDTA_252967610004_block7_results.gpr
sty1-myc	(+) EDTA	252967610004	agilent	sty1+EDTA_252967610004_block8_results.gpr
sty1-myc	(-) EDTA	252967610008	agilent	sty1-EDTA_252967610008_block5.gpr
sty1-myc	(+) EDTA	252967610008	agilent	sty1+EDTA_252967610008_block6.gpr
swo1-tap	vegetative	2111-29	in house	swo1_2111-29.gpr
swo1-tap	vegetative	1773-46	in house	swo1_1773-46_results.gpr
tea2-tap	vegetative	1773-34	in house	tea2_1773-34.gpr
tea2-tap	vegetative	2285-48	in house	tea2_2285-48.gpr
tea2-tap	vegetative	2389-17	in house	tea2_2389_17.gpr
tea2-tap	(-) Puromycin	25270011017	agilent	tea2_-puro_252700110017_block3.gpr
tea2-tap	(+) Puromycin	25270011017	agilent	tea2_+puro_252700110017_block4.gpr
tea2-tap	(+) ATG tip1	2314-8	in house	tea2_2314-8_+ATG_CHX.gpr
tea2-tap	(-) ATG tip1	2314-9	in house	tea2-atg_2314-9_-ATG_CHX.gpr
Tea2-tap	(+) ATG tip1	252553910015	agilent	tea2+atg_252553910015_block1.gpr
Tea2-tap	(-) ATG tip1	252553910015	agilent	tea2-atg_252553910015_block2.gpr
Tea2-tap	(-) EDTA	1655-38	in house	tea2-EDTA_1655-38.gpr
Tea2-tap	(+) EDTA	1665-39	in house	tea2_1665-39+EDTA_results.gpr
Tea2-tap	(-) EDTA	252967610003	agilent	tea2_252967610003_block6_-EDTA_results2.gpr
Tea2-tap	(+) EDTA	252967610003	agilent	tea2_252967610003_block8_tea2+EDTAresults2.gpr
tip1-tap	vegetative	2111-38	in house	tip1_2111-38.gpr

## Sheet: Data format
	Array number
strain:	strain description
antibody:	antibody used
growth conditions:	vegetative / meiotic / stress
array number:	NNN
platform:	In-house / Agilent
	Array 1 (processed):
	Systematic Name	Common Name	SD
	RNA considered significant (Table 1)	ygi1	7	Enriched over 2 SDs in all experiments (see methods)
	RNA encoding the bait	ygi2	5.6
	RNA 1 (common contaminant)		4.22
	RNA 2 (common contaminant)		2.5	Line indicates 2 SD cut-off used for selection of enriched mRNAs (see methods)
	RNA 3 (common contaminant)		1.9
	RNA 4 (common contaminant)		1.6
	other RNAs		0.5
	other RNAs		0.2
	other RNAs
			NA	not enough mRNAs were detected to allow the calculation of SD

## Sheet: Alp5
strain:	alp5-2xTAP::kanR/+ ade6-M210/ade6-M216 h+/h+
antibody:	αPA (Sigma P2921)
growth conditions:	YE (LUA)	vegetative	32 °C
	Array 1				Array 2
array number:	252553910014_block4				252553910015_block4
platform:	agilent 4x44				agilent 4x44
	Systematic Name	Common Name	SD		Systematic Name	Common Name	SD
	SPAC13A11.03	mug32;mcp7	7.54354		SPAC13A11.03	mug32;mcp7	7.46112
	SPBP23A10.08	arp4;alp5	4.62776		SPBP23A10.08	arp4;alp5	6.63168
	SPAC140.02	gar2	3.6338		SPBC1685.12c		5.04589
	SPAC977.14c		1.5378		SPMIT.04	cox3	4.7008
	SPAC10F6.03c	cts1	1.2298		SPBC23E6.08	sat1	4.49955
	SPBC13A2.04c	ptr2;ptr2-a	1.02189		SPMIT.07	atp6	4.35886
	SPAC19G12.10c	pcy1;cpy1	0.889739		SPMIT.05	cob1;cob	4.13922
	SPAC110.04c	ssp1;pss1	0.785016		SPBC21D10.10	bdc1	4.13922
	SPAC22G7.06c	ura1	0.785016		SPBC354.12	gpd3	3.94899
	SPAC22A12.15c	bip1;bip	0.77865		SPAC140.02	gar2	3.93304
	SPAC4H3.10c	pyk1	0.75941		SPMIT.10	atp9	3.63662
	SPBC1815.01	eno1;eno101	0.680198		SPAPB1E7.01c		3.57477
	SPCC417.08	tef3;ef-3	0.659805		SPMIT.01	cox1	3.38837
	SPAC24C9.06c		0.625265		SPMIT.11	cox2	3.06574
	SPCC1235.14	ght5	0.618272		SPBC32F12.11	tdh1;gpd1;gpd1B2F12.10	3.02189
	SPBC8D2.06	pi058;irs1	0.55401		SPBC1815.01	eno1;eno101	2.68326
	SPAPB15E9.01c		0.532038		SPBC17D1.05		2.64063
	SPAC17G8.06c	ilv3	0.50978		SPAC17H9.04c		2.3876
	SPAC637.07	moe1;eIF3d	0.487226		SPAC26F1.06	gpm1	2.38223
	SPBC1711.05		0.479642		SPAC23C4.02	crn1	2.36785
	SPCP31B10.07	eft202;eft1	0.417716		SPAC56F8.16	esc1	2.36063
	SPAC29A4.02c	tef3	0.385888		SPCC737.08		2.27205
	SPAC513.01c	eft2;etf201;etf2;eft2-1;eft201	0.369748		SPAC10F6.03c	cts1	2.26639
	SPBC19C7.06	prs1	0.369748		SPCC1223.11	ptc2	2.24934
	SPAC1F8.07c		0.369748		SPAC4H3.10c	pyk1	2.19153
	SPBC3D6.02	but2	0.353454		SPAPB8E5.06c	rpgL3-2;rpl3-b;rpl3-2;rpl302	2.17978
	SPCC777.09c	arg1	0.353454		SPCC736.15	mfp2	2.09576
	SPAC1A6.04c	plb1	0.345248		SPAPB1E7.07	glt1	2.02112
	SPAC3C7.11c	cal1;cnx1	0.32039		SPBC19C2.07	fba1	1.92413
	SPBC1709.05	hsc1;sks2	0.32039		SPBC17G9.11c	pyr1	1.89754
	SPBC17G9.07	rps2402;rps24-2;rps24b	0.32039		SPCC13B11.01	adh1;adh	1.89754
	SPCC31H12.04c	rpl1202;rpl12;rpl12-2	0.32039		SPCC794.09c	ef1a-e;ef1-a;efa11;ef1a-a;tef1-e	1.89084
	SPBC354.12	gpd3	0.269557		SPCC162.01c		1.88412
	SPBC21C3.08c	car2	0.24356		SPAC343.20		1.86384
	SPAC26F1.06	gpm1	0.217161		SPAC977.14c		1.84336
	SPAC926.04c	hsp90;swo1;git10	0.217161		SPBC14F5.04c	pgk1	1.81577
	SPAPJ698.02c	rps002;rps0-2;rps0;rpsa-2	0.217161		SPAC23A1.10	ef1a-d;ef1-c;tef102;ef1-b;efa1;ef1a-e;tef1-b;ef1a-b;tef1-d	1.80882
	SPAPB8E5.06c	rpgL3-2;rpl3-b;rpl3-2;rpl302	0.1631		SPAC8F11.10c	pvg1	1.78079
	SPAC1002.13c	psu1	0.144692		SPAC29B12.01	ino80	1.71882
	SPAC17A5.15c		0.144692		SPAC17G6.13	slt1	1.70913
	SPCC1281.06c		0.135413		SPCC1393.13		1.6798
	SPBC17G9.09	tif213;tif23	0.049541		SPBC32H8.02c	pi021;mug120;nep2	1.66499
	SPCC191.07	cyc1	0.049541		SPCC5E4.06	rad18;smc6	1.66003
	SPAC1071.10c	pma1	0.0298558		SPAPB15E9.01c		1.64259
	SPAC23A1.10	ef1a-d;ef1-c;tef102;ef1-b;efa1;ef1a-e;tef1-b;ef1a-b;tef1-d	-0.010211		SPAC1F8.07c		1.61236
	SPAC25B8.12c		-0.010211		SPAC22A12.15c	bip1;bip	1.46286
	SPBC8D2.04	h3.2;hht2;H3.2	-0.010211		SPAC24C9.06c		1.46286
	SPCC622.09	htb1	-0.010211		SPBC839.15c	ef1a-c;ef1-b;ef1-bBA1.09;tef1-e	1.51117
	SPAC13G6.02c	rps3a-1;rps1-1;rps101	-0.0408921		SPCC576.08c	rps2	1.46286
	SPAC222.12c	atp2	-0.0408921		SPAC513.01c	eft2;etf201;etf2;eft2-1;eft201	1.4547
	SPAC4F10.14c	egd1;nac2;btt1;btf3	-0.0408921		SPBC17A3.01c	tim50;pi044	1.44104
	SPAC14C4.14	atp1	-0.0512432		SPAC1A6.04c	plb1	1.42178
	SPAC9E9.13	wos2	-0.0512432		SPAC926.04c	hsp90;swo1;git10	1.41347
	SPAC3H1.07	ARG;aru1;car3	-0.0932887		SPBC56F2.12	ilv5	1.40513
	SPAC664.05	rpl13	-0.0932887		SPAC17A5.03	rpl301;rpl3;rpl3-1;rpgL3-1	1.37145
	SPBC19C2.07	fba1	-0.103964		SPBC11C11.07	rpl1801;rpl18;rpl18-1	1.37145
	SPCC1739.13	hsp70;ssa2	-0.103964		SPBC28F2.12	rpb1	1.35442
	SPBC14F5.04c	pgk1	-0.169463		SPCC1235.14	ght5	1.34586
	SPAC12G12.04	mcp60;hsp60	-0.203182		SPAC1071.10c	pma1	1.28495
	SPAC9E9.11	plr;plr1	-0.203182		SPAC19G12.10c	pcy1;cpy1	1.26724
	SPBC32H8.12c	pi012;cps8;act1	-0.203182		SPCC417.08	tef3;ef-3	1.33726
	SPBC839.13c	rpl13;rpl16a;rpl13B9.12;rpl1601;rpl13a-1;rpl13-1;rpl16-1	-0.203182		SPCC24B10.21	tpi1;tpi	1.26724
	SPBC839.15c	ef1a-c;ef1-b;ef1-bBA1.09;tef1-e	-0.203182		SPCP31B10.07	eft202;eft1	1.31126
	SPAC1687.06c	c2E11.04;rpl28B11.03c;rpl44;rpl28	-0.203182		SPAC13A11.02c	erg11;cyp51	1.24938
	SPAC1F12.02c	p23fy	-0.226038		SPBPB7E8.02		1.23439
	SPCC13B11.01	adh1;adh	-0.226038		SPAC1705.03c	ecm33	1.24938
	SPAC18G6.14c	rps7	-0.237582		SPBPJ4664.04		1.22232
	SPAC22H12.04c	rps102;rps3a-2;rps1-2	-0.237582		SPCC1739.13	hsp70;ssa2	1.21323
	SPBC29A3.04	rpl7a;rpl8;rpl8-1B3.03c	-0.237582		SPAC694.02		1.15787
	SPAPB18E9.05c		-0.272692		SPAC19G12.16c	mug46;adg2	1.12967
	SPBC119.10	asn1	-0.272692		SPBC1734.04		1.12335
	SPBC32F12.11	tdh1;gpd1;gpd1B2F12.10	-0.272692		SPBC8E4.01c		1.12967
	SPCC576.11	rpl15	-0.272692		SPAC521.05	rps802;rps8-2	1.09149
	SPAC9.09	met26	-0.32066		SPBC2F12.03c		1.08184
	SPAP7G5.05	rpl1002;rpl10-2;rpl10	-0.32066		SPBC342.02	qrs1	1.07215
	SPCC5E4.07	rpl28;rpl27aB.05c;rpgL29;rpl2802;rpl27a;rpl28-2	-0.32066		SPCC74.06	phk2;mak3	1.07215
	SPAC1805.13	rpl14	-0.370019		SPBC1271.12	kes1	1.05264
	SPCC550.06c	hsp10	-0.370019		SPCC895.06		1.05264
	SPAC23C11.02c	rps23-1;rps23	-0.382585		SPAC11G7.04	ubi1;rpl40	1.04283
	SPAC24H6.07	rps901;rps9-1;rps9;rps9a	-0.382585		SPBP23A10.07	rpa140;rpa2	1.04283
	SPAC8C9.08	rps5	-0.382585		SPBC29A3.04	rpl7a;rpl8;rpl8-1B3.03c	1.03296
	SPBC18H10.12c	rpl7c;rpl702;rpl7-2;rpl701	-0.382585		SPBC3D6.02	but2	1.01311
	SPCC576.08c	rps2	-0.382585		SPAC22H12.04c	rps102;rps3a-2;rps1-2	1.05264
	SPAPB1E7.12	rps602;rps6-2;rps6	-0.420851		SPBC24C6.04		1.00311
	SPBC1711.06	rpl402;rpl2;rpl4;rpl401;rpl4-1	-0.420851		SPCC1281.07c		0.993067
	SPCC794.12c	mae2	-0.420851		SPAC1F5.11c	tra2	0.972846
	SPAC9E9.09c		-0.459997		SPAC4A8.11c	fas2;lsd1;lsd	0.972846
	SPAC22A12.04c	rps22-1;rps15a-1;rps2201	-0.459997		SPCC548.06c	ght8	0.972846
	SPCC18.14c	rpp0	-0.459997		SPBC16H5.02	pfk1	0.972846
	SPBC2F12.14c	gua1	-0.473248		SPAC9E9.13	wos2	0.972846
	SPBC337.08c	ubi4	-0.473248		SPBC4F6.18c	arf1	0.972846
	SPBC83.17		-0.473248		SPAC1006.07	tif411;tif1	0.962666
	SPAC19B12.04	rps30-1;rps30-2;rps3001;rps30	-0.500064		SPBC651.08c	rpc1	0.952439
	SPAC23A1.11	rpl1602;rpl13a-2;rpl16b;rpl16-2	-0.500064		SPCC1795.02c	vcx1	0.952439
	SPAC2C4.16c	rps8;rps801;rps8-1	-0.500064		SPCC576.03c	tpx1	0.931842
	SPBC21C3.13	rps16;rps19-1;rps1901	-0.500064		SPBC19G7.05c	fks1;cps1;swl11;its2;gls1;drc1;bgs1	0.921471
	SPAC3G9.03	rpl23-1;rpl23;rpl2301	-0.527308		SPCC31H12.04c	rpl1202;rpl12;rpl12-2	0.911051
	SPAC521.05	rps802;rps8-2	-0.527308		SPAC11E3.15	rpl22	0.900582
	SPAC5D6.01	rps22-2;rps2202;rps15a-2	-0.527308		SPAC12G12.04	mcp60;hsp60	0.900582
	SPAC806.03c	rps26-1;rps26;rps2601	-0.527308		SPCC794.12c	mae2	0.921471
	SPBC776.01	rpl29	-0.527308		SPBC2G5.05	tkt	0.900582
	SPAC9G1.03c	rpl32-1;rpl30-1;rpl30;rpl3001	-0.541096		SPBC1861.05		0.868875
	SPCC1450.04	tef5	-0.541096		SPBC4F6.14		0.854636
	SPBC29A3.12	rps9b;rps902;rps9-2	-0.583141		SPCC622.09	htb1	0.847482
	SPBC800.04c	rpl37a-1;rpl43-1;rpl43;rpl4301	-0.583141		SPBC1711.08		0.836708
	SPCC613.05c	rpl35	-0.583141		SPBC29A3.18	cyt1	0.836708
	SPAC17G6.06	rps2401;rps24-1;rps24a;rps24	-0.640867		SPAC2F3.09	hem1	0.82588
	SPAC521.03		-0.640867		SPBC56F2.08c		0.82588
	SPBC336.10c	tif512	-0.640867		SPBC651.01c	nog1	0.82588
	SPBC776.11	rpl29;rpl27a;rpl2801;rpl28-1	-0.640867		SPBC365.10	arp5	0.82588
	SPAC1071.07c	rps15;rps15-3;rps1502;rps15-2	-0.670481		SPAPB8E5.07c		0.804066
	SPAC1F7.13c	rpl2-1;rpl18;rpl8-1;rpk5a;rpk5;rpl801	-0.670481		SPBC21C3.08c	car2	0.804066
	SPAC6B12.15	rkp1;cpc2	-0.670481		SPBC1709.05	hsc1;sks2	0.804066
	SPBC16G5.14c	rps3	-0.670481		SPBC36B7.08c		0.804066
	SPBC29B5.03c	rpl26	-0.700619		SPAC1B2.03c		0.793077
	SPAC4G9.16c	rpl9;rpl901;rpl9-1	-0.715891		SPAC6F12.10c	min11;ade3	0.793077
	SPAC17A5.03	rpl301;rpl3;rpl3-1;rpgL3-1	-0.762545		SPAC9.09	met26	0.782034
	SPBC19F8.08	rps4-1;rps4-1B.01c;rps401;rps4	-0.762545		SPAPB18E9.05c		0.782034
	SPBC365.03c	rpl21-1;rpl2101;rpl21	-0.762545		SPAC1002.17c	urg2	0.782034
	SPCC613.06	rpl9;rpl902;rpl9-2	-0.762545		SPBC4B4.01c		0.782034
	SPCC1322.11	rpl2302;rpl23-2	-0.810513		SPAC6B12.15	rkp1;cpc2	0.770935
	SPAC57A7.04c	pab1;pab1B7A7.05;pabp	-0.826807		SPAC8C9.08	rps5	0.770935
	SPBC16C6.11	rpl32;rpl3201;rpl32-1	-0.826807		SPAC11E3.13c	gas5	0.759781
	SPBC21B10.10	rps4-2;rps402	-0.893591		SPBC36.03c		0.74857
	SPBC119.02	ubc4	-0.963101		SPAC1687.11	spb1;pmt2	0.737301
	SPCP31B10.08c	rpl35a;rpl37;rpl33	-1.38344		SPBC4.06		0.737301
					SPBC713.11c	pmp3	0.737301
					SPCC1450.02	brf1;bdf1	0.737301
					SPCC285.17	uaf30;spp27	0.725976
					SPCC594.01		0.725976
					SPBC4C3.05c	rpa1;nuc1;rpa190	0.725976
					SPBC32H8.12c	pi012;cps8;act1	0.714592
					SPCC1281.06c		0.714592
					SPAC23G3.01	rpb2;rbp2	0.703149
					SPBC1604.05	pgi1	0.703149
					SPBC14F5.05c	sam1	0.703149
					SPAC25B8.13c	isp7	0.691647
					SPAC29B12.07	sec16	0.691647
					SPBC1E8.05		0.680084
					SPBC36.02c		0.676217
					SPAC29A4.11	rga3	0.668461
					SPBC16C6.09	ogm4;oma4	0.660679
					SPBC2G2.02	syj1	0.656777
					SPBC577.06c		0.656777
					SPBC16G5.14c	rps3	0.656777
					SPAC1805.11c	rps26-2;rps2602	0.645031
					SPAC23C11.02c	rps23-1;rps23	0.645031
					SPAC664.05	rpl13	0.645031
					SPBC16C6.13c	sec27	0.645031
					SPAC222.06	mak16	0.633222
					SPAC4F8.14c	hcs;hcs1	0.633222
					SPAC343.16	lys2	0.629272
					SPCC18.14c	rpp0	0.62135
					SPAPB1E7.12	rps602;rps6-2;rps6	0.62135
					SPBC800.04c	rpl37a-1;rpl43-1;rpl43;rpl4301	0.62135
					SPCC364.06	nap1;nap11	0.62135
					SPAC4F10.10c	mnn9	0.613399
					SPCC1902.01	gaf1	0.613399
					SPAC18G6.14c	rps7	0.609413
					SPAC630.03	arp3;act2	0.609413
					SPCC1795.11	ded1;moc2;dep1;sum3;slh3	0.597412
					SPAC630.08c	erg25	0.597412
					SPBC725.01		0.597412
					SPAC8C9.15c	tif225	0.585346
					SPAC9G1.02	wik1;wis4;wak1	0.585346
					SPBC119.15		0.581309
					SPCC594.02c		0.581309
					SPAC1F7.05	cdc22	0.573213
					SPCC1906.01	mpg1	0.573213
					SPAC637.07	moe1;eIF3d	0.561014
					SPCC16C4.09	orb4;sts5	0.561014
					SPAC1002.13c	psu1	0.548747
					SPBC21D10.12	hob1	0.548747
					SPAC1687.06c	c2E11.04;rpl28B11.03c;rpl44;rpl28	0.548747
					SPAC31G5.17c	rps10-1;rps1001;rps10	0.548747
					SPCC1672.02c	sap1	0.548747
					SPCC70.03c		0.548747
					SPBC27B12.13	tom40;pi065B;pi065A	0.536412
					SPBC365.16		0.536412
					SPCC1235.05c	fft2	0.532285
					SPBC1105.05	exg1	0.524008
					SPAC227.07c	pab1	0.515699
					SPAC1F12.02c	p23fy	0.511533
					SPBC1711.06	rpl402;rpl2;rpl4;rpl401;rpl4-1	0.511533
					SPBC17G9.09	tif213;tif23	0.511533
					SPCC18.01c	adg3	0.498988
					SPAC110.04c	ssp1;pss1	0.498988
					SPAPJ696.02	SPAP696.02;ysc84	0.498988
					SPBC17G9.07	rps2402;rps24-2;rps24b	0.498988
					SPBC3E7.05c		0.498988
					SPAC14C4.14	atp1	0.486372
					SPAC1805.12c	uep1;ubi2	0.486372
					SPBC18H10.12c	rpl7c;rpl702;rpl7-2;rpl701	0.486372
					SPAC1071.07c	rps15;rps15-3;rps1502;rps15-2	0.473683
					SPAC637.06		0.473683
					SPBP22H7.08	rps10B;rps1002;c973;rps10-2;pi023;rps10	0.473683
					SPCC1223.14		0.473683
					SPCC757.09c	rnc1	0.465184
					SPAC23D3.12		0.460921
					SPAC323.07c		0.460921
					SPAPJ698.02c	rps002;rps0-2;rps0;rpsa-2	0.460921
					SPAC9E9.09c		0.448086
					SPCC1494.05c	ubp23;ubp12	0.448086
					SPCC5E4.07	rpl28;rpl27aB.05c;rpgL29;rpl2802;rpl27a;rpl28-2	0.448086
					SPAC1687.16c	erg3	0.435175
					SPAC31G5.04		0.430855
					SPCC1235.02	bio2;bio2B20.02c	0.409125
					SPCC613.06	rpl9;rpl902;rpl9-2	0.409125
					SPAC13G6.07c	rps6-1;rps6;rps601	0.395985
					SPAC2E1P3.05c		0.395985
					SPAC56E4.04c	cut6	0.395985
					SPBC800.05c	tub1;ban5;alp2;atb2	0.395985
					SPCC16A11.14	sfh1	0.395985
					SPAPB17E12.13	rpl18;rpl18-2;rpl1802	0.382766
					SPBC13A2.04c	ptr2;ptr2-a	0.382766
					SPBC17D11.05	tif32;eIF3a	0.382766
					SPBC215.05	gpd1	0.382766
					SPCC553.10		0.382766
					SPCC4B3.03c		0.378342
					SPAC22G7.06c	ura1	0.369468
					SPAC26H5.10c	tif511;tif51	0.369468
					SPAC664.04c	rps1602;rps16-2;rps16	0.369468
					SPAC767.01c	vps1	0.369468
					SPAC17G6.06	rps2401;rps24-1;rps24a;rps24	0.356089
					SPAC23C4.03		0.356089
					SPAC26F1.13c	lrs1	0.356089
					SPAC3H5.12c	rpl5-1;rpl501;rpl5	0.356089
					SPAC9E9.11	plr;plr1	0.356089
					SPBC14F5.06		0.356089
					SPBC1921.05	ape2;ape1	0.356089
					SPBC365.14c	gps2	0.356089
					SPAC2C4.16c	rps8;rps801;rps8-1	0.342629
					SPCC622.12c		0.342629
					SPBC18H10.02	lcf1	0.329086
					SPBC660.07	ntp1	0.329086
					SPCC550.11		0.329086
					SPCC777.09c	arg1	0.329086
					SPBC28E12.06c	lvs1	0.324554
					SPBC4C3.03		0.324554
					SPBC543.09		0.324554
					SPAC17G8.06c	ilv3	0.315461
					SPBC1718.07c	zfs1;moc4	0.30633
					SPBC887.04c	lub1	0.30633
					SPCC1442.09	trp3	0.30633
					SPAC22A12.04c	rps22-1;rps15a-1;rps2201	0.301751
					SPAC24H6.04	hsk1;hxk1	0.301751
					SPBC1105.02c	lys4	0.301751
					SPCC18B5.01c	bfr1;hba2	0.301751
					SPAC3H5.07	rpl702;rpl7-2;rpl7b;rpl701;rpl7-A;rpl7;rpl7-1	0.301751
					SPBC3H7.15	hhp1	0.301751
					SPCC1450.04	tef5	0.301751
					SPAC13G7.01c	erg7;erg7B2B10.14c;erg7BG9.20c	0.287955
					SPCC1322.11	rpl2302;rpl23-2	0.287955
					SPCC576.11	rpl15	0.287955
					SPAC1834.02	aro1	0.287955
					SPAC24C9.12c		0.274073
					SPAC25G10.08	tif34;eif3b;prt1	0.274073
					SPCC736.04c	gma12	0.274073
					SPAC15A10.11	ubr11	0.269426
					SPAC17A2.09c	csx1	0.260103
					SPAC19B12.02c	gas1	0.260103
					SPAC1F7.13c	rpl2-1;rpl18;rpl8-1;rpk5a;rpk5;rpl801	0.260103
					SPAC31G5.03	rps11-1;rps11;rps1101	0.260103
					SPAC4F10.14c	egd1;nac2;btt1;btf3	0.260103
					SPBC17A3.04c	mes1;pi042;mrs1;rar1	0.260103
					SPBC21C3.13	rps16;rps19-1;rps1901	0.260103
					SPAC13G7.08c	crb3	0.250741
					SPAC17G6.11c		0.250741
					SPAC57A7.10c	sec21	0.246045
					SPBC56F2.09c	arg5	0.246045
					SPCC1682.14	rpl1902;rpl19;rpl19-2	0.246045
					SPCC23B6.01c		0.246045
					SPAC1565.08	cdc48	0.231897
					SPAC9G1.03c	rpl32-1;rpl30-1;rpl30;rpl3001	0.231897
					SPBC16A3.08c		0.231897
					SPBC530.12c	pdf1	0.231897
					SPBC660.16	gnd	0.231897
					SPBC839.16		0.231897
					SPBC887.15c		0.231897
					SPAC29A4.02c	tef3	0.231897
					SPCC550.06c	hsp10	0.217658
					SPCC70.05c		0.217658
					SPBC1A4.08c	cct3	0.217658
					SPAC11H11.06	arp2	0.212891
					SPAC27F1.09c	prp10;sap155	0.212891
					SPAC8E11.02c	rad24	0.203327
					SPBC1289.03c	fyt1;spi1;mal25-1	0.203327
					SPAC1142.04		0.193721
					SPBC25B2.05	mis3	0.193721
					SPCC825.01		0.193721
					SPBC17G9.10	rpl11-2;rpl11;rpl1102	0.188902
					SPAC18G6.05c		0.174383
					SPCC1322.10	pwp1	0.174383
					SPAC16E8.07c	vph1	0.174383
					SPAC1834.04	H3.1;hht1	0.174383
					SPAC3A12.18	zwf1	0.174383
					SPAC3F10.04	gsh2;gsa1	0.174383
					SPAC4G9.16c	rpl9;rpl901;rpl9-1	0.174383
					SPAP7G5.05	rpl1002;rpl10-2;rpl10	0.174383
					SPAPB17E12.05	rpl37;rpl3703	0.174383
					SPCC330.14c	rpl24;rpl2402;rpl24-2	0.174383
					SPAC926.09c	fas1	0.159768
					SPAC3H5.10	rpl3202;rpl32;rpl32-2	0.159768
					SPCC1840.02c	gls2;orb11;bgs4;pap1;cwg1	0.159768
					SPCC970.03		0.159768
					SPCP31B10.08c	rpl35a;rpl37;rpl33	0.159768
					SPAC27D7.14c	tpr1	0.154874
					SPAC16C9.03	nmd3	0.154874
					SPAC869.10c		0.145055
					SPAP8A3.07c		0.145055
					SPBC26H8.07c	nda3;ben1;alp12	0.145055
					SPBC2F12.07c	rpl8-2;rpk5;rpl802;rpl2-2;rpk5b;rpk37	0.145055
					SPBC354.02c	sec61	0.145055
					SPAC26A3.01	sxa1	0.145055
					SPBC1105.11c	h3.3;H3.3;clo5;hht3	0.145055
					SPAC14C4.09	agn1	0.135193
					SPAC13G6.06c	gcv2	0.130245
					SPAC17H9.13c		0.130245
					SPAC1805.05	cki3	0.130245
					SPBC16A3.15c	ben2;nda2	0.130245
					SPBC146.13c	myo1	0.115335
					SPBC16E9.05	erg6	0.115335
					SPBP8B7.03c	rpl4-2;rpl402;rpl4	0.115335
					SPCC306.11		0.115335
					SPAC13G6.02c	rps3a-1;rps1-1;rps101	0.100323
					SPAPYUG7.03c	mid2	0.100323
					SPCC191.02c		0.100323
					SPAC4F8.07c	hxk2	0.100323
					SPAC821.09	eng1	0.100323
					SPBC1685.02c	rps1202;rps12;rps12-2	0.100323
					SPBC2G5.06c	hmt2;cad1	0.100323
					SPCC1393.10	ctr4	0.100323
					SPAC10F6.13c		0.0952967
					SPBC19C7.12c		0.0952967
					SPBC23E6.09	ssn6	0.0952967
					SPBC32F12.01c	css1	0.0952967
					SPCC4B3.09c		0.0952967
					SPCC569.01c		0.0952967
					SPCC663.03	pmd1	0.0952967
					SPAC1002.19	urg1	0.0852093
					SPAC1805.13	rpl14	0.0852093
					SPAC1F5.03c		0.0852093
					SPAC22F3.10c	gcs1;apd1	0.0852093
					SPAC23H4.06	gln1	0.0852093
					SPAC26F1.03	pda1	0.0852093
					SPAC5D6.01	rps22-2;rps2202;rps15a-2	0.0852093
					SPBC1D7.03	mug80	0.0852093
					SPBC29B5.03c	rpl26	0.0852093
					SPCC31H12.07	sec23A;sec231;sec23a	0.0852093
					SPAC6F6.03c		0.0750757
					SPBC19G7.17		0.0750757
					SPBP16F5.08c		0.0750757
					SPAC139.02c	oac1	0.0750757
					SPBC1683.03c		0.0699915
					SPBC8D2.06	pi058;irs1	0.0699915
					SPBPB7E8.01		0.0699915
					SPAC3H5.05c	rps14-1;rps1401;rps14	0.0699915
					SPBC428.02c	eca39;eca39B2.11c	0.0699915
					SPCC1020.06c	tal1	0.0699915
					SPAC1D4.14	tho2	0.0546685
					SPBC2F12.14c	gua1	0.0546685
					SPBC646.11	cct6	0.0546685
					SPCC613.05c	rpl35	0.0546685
					SPAPB8E5.03	mae1	0.0546685
					SPCC613.10	qcr2	0.0546685
					SPAC2F7.16c		0.0392386
					SPBC19C7.06	prs1	0.0392386
					SPCC1393.03	rps15-1;rps1501	0.0392386
					SPBC215.09c	erg10	0.0392386
					SPBC776.02c	sds1;bws1;dis2	0.0392386
					SPBC354.07c		0.0340713
					SPAC13G6.10c	asl1	0.0237005
					SPAC144.11	rps11-2;rps11;rps1102	0.0237005
					SPAC19A8.04	erg5	0.0237005
					SPBC16C6.11	rpl32;rpl3201;rpl32-1	0.0237005
					SPBC646.10c		0.0237005
					SPBP23A10.15c	qcr1;mas1	0.0237005
					SPCC622.18	rpl6	0.0237005
					SPBC56F2.04	utp20	0.0132808
					SPAC821.12	orb6	0.0132808
					SPAPB1E7.09	oma2;ogm2	0.0132808
					SPBP8B7.19	spt16	0.0132808
					SPAC8E11.10	sou1	0.00805254
					SPBC16H5.08c		0.00805254
					SPBC32F12.10		0.00805254
					SPBC839.05c	rps17-1;rps17;rps1701	0.00805254
					SPCC830.08c		0.00805254
					SPBC2G5.01		0.00805254
					SPCC1281.01	mok1;ags1	0.00805254
					SPAC806.03c	rps26-1;rps26;rps2601	-0.00770678
					SPAC23C11.09	ala1;ars1	-0.00770678
					SPAC25B8.12c		-0.00770678
					SPAC3A11.07		-0.00770678
					SPAC6G9.09c	rpl24;rpl24-1	-0.00770678
					SPAC959.08	rpl21-2;rpl21;rpl2102	-0.00770678
					SPAC9E9.07c	ypt2	-0.00770678
					SPAPB24D3.07c		-0.00770678
					SPBC1734.11	spj1	-0.00770678
					SPBC25H2.02	trs1;ths1	-0.00770678
					SPCC663.15c		-0.00770678
					SPAC17G6.14c	uap56	-0.0235791
					SPAC29A4.04c		-0.0235791
					SPBC215.08c	arg4	-0.0235791
					SPBC776.11	rpl29;rpl27a;rpl2801;rpl28-1	-0.0235791
					SPCC576.10c	rpt3	-0.0235791
					SPBC17D11.07c	rpn2	-0.0288952
					SPAC1039.02		-0.039566
					SPAC19B12.04	rps30-1;rps30-2;rps3001;rps30	-0.039566
					SPAC24B11.06c	spc1;phh1;sty1	-0.039566
					SPAC24B11.09		-0.039566
					SPBC18H10.13	rps1402;rps14;rps14-2	-0.039566
					SPBC839.04	rpk5b;rpkd4;rpl8-3;rpl2-3;rpkD4;KD4;rpk5-b;rpl803	-0.039566
					SPCC1020.08		-0.039566
					SPAC23C11.11	orb5;cka1	-0.0502884
					SPBC1718.06	mgm1;msp1	-0.0502884
					SPCC63.02c	aah3	-0.0502884
					SPAC1D4.04	cct2	-0.0556691
					SPAC24H6.07	rps901;rps9-1;rps9;rps9a	-0.0556691
					SPAC31G5.11	pac2	-0.0556691
					SPAP8A3.09c	paa1	-0.0556691
					SPBC1347.02	fkbp39	-0.0556691
					SPBC21D10.11c	nfs1	-0.0556691
					SPBC31A8.01c	cwl1;rtn1;cwl1B51.12c	-0.0556691
					SPAC10F6.01c	sir1	-0.0718902
					SPAC1420.02c	cct5	-0.0718902
					SPAC1786.02		-0.0718902
					SPAC26A3.07c	rpl1101;rpl11;rpl11-1	-0.0718902
					SPAC30D11.12	rpl38-2;rpl38;rpl3802;rps38	-0.0718902
					SPAC343.05	vma1	-0.0718902
					SPBC25D12.04	suc22	-0.0718902
					SPBP35G2.14		-0.0718902
					SPAC17C9.03	eIF4G;tif471	-0.0882311
					SPAC3F10.03	grs1	-0.0882311
					SPBP23A10.11c		-0.0882311
					SPAC664.11	ssc1;hsp70;ssp1	-0.0882311
					SPAC20G8.04c		-0.0937049
					SPBC19C7.10		-0.0937049
					SPAC23A1.11	rpl1602;rpl13a-2;rpl16b;rpl16-2	-0.104693
					SPBC119.10	asn1	-0.104693
					SPBC3B8.03		-0.104693
					SPBC56F2.02	rpl1901;rpl19-1	-0.104693
					SPBC776.01	rpl29	-0.104693
					SPCC191.07	cyc1	-0.104693
					SPCC306.09c	cap1;cap	-0.104693
					SPCP1E11.09c	rpp1-3;rpp103;YSPRLA5;rla5;rpa5;rpaP1-5	-0.104693
					SPAC630.14c	tup12;tup1	-0.115737
					SPAC11G7.02	pub1;elp2	-0.121279
					SPAC22A12.07c	ogm1;oma1	-0.121279
					SPAC4A8.16c	nip1;eIF3c;tif33	-0.121279
					SPAPJ760.03c	adg1	-0.121279
					SPBC106.18	rpl23a-1;rpl25a;rpl25-1;rpl2501;rpl23a	-0.121279
					SPBC19F8.08	rps4-1;rps4-1B.01c;rps401;rps4	-0.121279
					SPBC2D10.10c	fib1;fib	-0.121279
					SPBP19A11.03c	mts4;rpn1	-0.121279
					SPAC1002.09c	dldh;dld1	-0.13799
					SPAC3A12.10	yl17b;rpl18a-2;rpl20;rpl2001;rpl20-1	-0.13799
					SPAP14E8.02		-0.13799
					SPAPB2B4.04c	pmc1	-0.13799
					SPBC1198.08		-0.13799
					SPBC12C2.07c	SPC12C2.07c	-0.13799
					SPBC1539.07c		-0.13799
					SPBC20F10.01	gar1;gar1B5H2.03	-0.13799
					SPBC25B2.09c	rrs1;mrs1	-0.13799
					SPBC336.10c	tif512	-0.13799
					SPBC530.15c		-0.13799
					SPBP8B7.06	rpp2;rpp201;YSPRPA2;rpaP2-2;rpa2;rpp2-1;rpl4-2;SP-L40c	-0.13799
					SPCC162.09c	hmg1	-0.13799
					SPCC757.12		-0.13799
					SPCC794.07		-0.13799
					SPAC3C7.08c	elf1	-0.154828
					SPAC589.06c		-0.154828
					SPBC18E5.04	RL10;spqM;yL9;rpl1001;rpl10;rpl10-1	-0.154828
					SPCC1393.09c		-0.154828
					SPCC338.11c	rrg1;uvi22	-0.160469
					SPCC1183.07		-0.171795
					SPAC4G9.20c		-0.171795
					SPBC2F12.04	rpl17;rpl17-1;rpl1701	-0.171795
					SPBC405.07	rpl36-2;rpl3602;rpl36	-0.171795
					SPCC584.01c	sir1	-0.171795
					SPBC713.04c		-0.183179
					SPAC3C7.14c	obr1;p25;apt1;uhp1	-0.188893
					SPAC6G10.11c	ubi3;rps31	-0.188893
					SPBC16H5.12c		-0.188893
					SPBC23E6.06c		-0.188893
					SPBC29A10.08	gas2	-0.188893
					SPBC3E7.02c	hsp16	-0.188893
					SPBC4B4.04		-0.188893
					SPBC4C3.07	eIF3f	-0.188893
					SPCC1827.06c		-0.188893
					SPCC338.14	ado1	-0.188893
					SPAC1556.02c	sdh1	-0.206124
					SPAC3C7.11c	cal1;cnx1	-0.206124
					SPAC821.10c	sod1	-0.206124
					SPBC15C4.04c		-0.206124
					SPBC1604.11	atp17	-0.206124
					SPBC1773.10c	nrs1;ded81	-0.206124
					SPBC1A4.02c	leu1BE8.06;leu1	-0.206124
					SPBC25H2.07	tif11	-0.206124
					SPBC31F10.06c	sar1;psr1;sns-A10	-0.206124
					SPBC685.06	rps0-1;rps0;rps001;rpsA-1;rpsa-1	-0.206124
					SPBC839.13c	rpl13;rpl16a;rpl13B9.12;rpl1601;rpl13a-1;rpl13-1;rpl16-1	-0.206124
					SPCC1442.12	pps1	-0.206124
					SPAC17H9.14c		-0.22349
					SPAC23C11.05	ppa	-0.22349
					SPAC5H10.03		-0.22349
					SPBC16G5.05c		-0.22349
					SPBC1773.07c	med1;sbp1;yrb1	-0.22349
					SPBC428.19c		-0.22349
					SPBC776.09	ste13	-0.22349
					SPBP35G2.07	ilv1	-0.22349
					SPCC364.03	rpl17;rpl17-2;rpl1702	-0.22349
					SPAC57A7.08	pzh1;phz1	-0.229309
					SPBC11G11.03		-0.229309
					SPAC19A8.15	trp2	-0.240993
					SPAC26H5.09c		-0.240993
					SPBC3E7.12c	chr1;cfh4	-0.240993
					SPCC645.14c	sti1	-0.240993
					SPAC27D7.06		-0.25274
					SPAC26A3.05	chc1	-0.258636
					SPAC2G11.07c	ptc3	-0.258636
					SPAC56E4.03		-0.258636
					SPAC688.11	sla2;end4	-0.258636
					SPAC890.08	rpl31	-0.258636
					SPBC119.02	ubc4	-0.258636
					SPBC14F5.09c	ade8	-0.258636
					SPCC1672.05c	yrs1	-0.258636
					SPCC645.08c	snd1	-0.258636
					SPAC14C4.11		-0.276421
					SPAC644.15	ssb1;rpp1-1;YSPRPA1;rpa1;rad11;rpp101	-0.276421
					SPAC694.05c	rps2502;rps31;rps25b;rps25-2;rps25	-0.276421
					SPBC1271.14		-0.276421
					SPBC14C8.06	arc1;sop2	-0.276421
					SPBC530.10c	anc1	-0.276421
					SPCC1259.02c		-0.276421
					SPAC110.03	cdc42	-0.29435
					SPAC17D4.01	pex7	-0.29435
					SPAC222.12c	atp2	-0.29435
					SPAC22F8.08	sec24	-0.29435
					SPAC57A7.04c	pab1;pab1B7A7.05;pabp	-0.29435
					SPAC6F6.07c	rps13	-0.29435
					SPACUNK4.16c		-0.29435
					SPBC16C6.05		-0.29435
					SPBC3B9.19	mge1	-0.29435
					SPCC1223.08c	dfr1	-0.29435
					SPCC550.14	vgl1	-0.29435
					SPAC1783.08c	rpl15-2;rpl1502	-0.312425
					SPAC3G9.03	rpl23-1;rpl23;rpl2301	-0.312425
					SPAC3H1.07	ARG;aru1;car3	-0.312425
					SPBC11C11.09c	rpl502;rpl5-2;rpl5b;rpl5	-0.312425
					SPBC16D10.08c		-0.312425
					SPBC29B5.02c	isp4	-0.312425
					SPBC8D2.04	h3.2;hht2;H3.2	-0.312425
					SPBP23A10.16	sdh4;tim18	-0.312425
					SPCC1183.08c	rpl1-1;rpl10a-2;rpl101;rpl10a-1	-0.312425
					SPCC830.07c	psi1;psi	-0.312425
					SPCC188.06c	srp54;srp54B8.05	-0.324557
					SPAC26A3.04	rpl18a;rpl18a-1;rpl20;rpl2002;rpl20-2	-0.330648
					SPAC328.03	ggs1;tps1	-0.330648
					SPBC106.16	pre6	-0.330648
					SPCC74.05	rpl27-2;rpl2702	-0.330648
					SPCC965.07c	GSTII;gst2	-0.330648
					SPAC1A6.03c		-0.349023
					SPAC1B3.03c	wis2;cyp5	-0.349023
					SPBC25H2.12c	cct7	-0.349023
					SPBC649.02	rps19-2;rps1902;rps19	-0.349023
					SPCC191.03c		-0.349023
					SPCC63.12c	pup3	-0.349023
					SPCC794.11c		-0.349023
					SPAC13G7.02c	hsp70B39.11c;hsp70;ssa1	-0.367552
					SPAC1782.10c	nhp2	-0.367552
					SPAC4D7.08c	min13;ade4;aza1	-0.367552
					SPBC1685.10	rps27-1;rps27	-0.367552
					SPBC409.07c	spc2;smf2;wis1	-0.367552
					SPBC543.02c		-0.373763
					SPAC513.07		-0.386237
					SPBC1709.02c	vrs1;vas2	-0.386237
					SPBC3B9.13c	rpp1-2;rpa3;rpap1-3;YSPRPA3;rpp102	-0.386237
					SPBC3E7.15c	lac1;mug83	-0.386237
					SPCC1393.08		-0.386237
					SPCC24B10.09	rps1702;rps17;rps17-2	-0.386237
					SPAC11D3.02c		-0.398782
					SPAC732.01	vma11	-0.398782
					SPAC25G10.05c	his1	-0.405081
					SPAC29E6.06c		-0.405081
					SPAC144.04c	spe1	-0.405081
					SPBC12C2.04		-0.405081
					SPBC26H8.10	rrp44;dis3	-0.405081
					SPBC428.05c	arg12	-0.405081
					SPCC622.08c	hta1	-0.405081
					SPAC13G7.06	met16	-0.424087
					SPAC17G8.08c		-0.424087
					SPAC20G8.03	itr2	-0.424087
					SPAC6G10.08	idp1	-0.424087
					SPBC12D12.03	cct1	-0.424087
					SPBC29A3.12	rps9b;rps902;rps9-2	-0.424087
					SPCC1322.04		-0.424087
					SPAC1F7.04	rho1	-0.443258
					SPBC19C7.04c		-0.443258
					SPAC31A2.04c		-0.443258
					SPCC663.10		-0.449685
					SPAC16.02c	srp2	-0.462596
					SPAC343.09	ubx3;mug39	-0.462596
					SPBC83.17		-0.462596
					SPCC1259.01c	rps18;rps1802;rps18-2	-0.462596
					SPAC15A10.04c	zpr1	-0.475582
					SPBP8B7.17c		-0.475582
					SPCC1259.09c		-0.475582
					SPAC17C9.10	stm1	-0.482104
					SPAC1B3.14	vma3	-0.482104
					SPAC29A4.15		-0.482104
					SPAC29B12.04	snz1	-0.482104
					SPAC977.12		-0.482104
					SPBC1105.09	ubc15;ubcX	-0.482104
					SPBC215.11c		-0.482104
					SPBC28F2.03	cyp2;cyp1;ppi1	-0.482104
					SPBC365.03c	rpl21-1;rpl2101;rpl21	-0.482104
					SPBC3E7.16c	leu3	-0.482104
					SPBC56F2.11	met6	-0.482104
					SPAC1006.01	psp3	-0.501786
					SPAC105.02c		-0.501786
					SPAC22E12.13c	rpl24BE12.12;rpl2403;rpl24;rpl24-3	-0.501786
					SPAC23H3.09c	gly1	-0.501786
					SPAC26H5.07c		-0.501786
					SPACUNK4.10		-0.501786
					SPBC1604.21c	uba1;ptr3	-0.501786
					SPBC16H5.11c	skb1;rmt5	-0.501786
					SPBC1773.04		-0.501786
					SPBC21C3.15c		-0.501786
					SPBC337.05c	cct8	-0.501786
					SPBC83.02c	rpl37a-2;rpl43-2;rpl43;rpl4302	-0.501786
					SPBP4H10.13	rps2302;rps23-2	-0.501786
					SPCC1183.02		-0.501786
					SPCC1620.06c		-0.501786
					SPCC330.06c	pmp20	-0.501786
					SPCC5E4.05c		-0.501786
					SPAC19E9.03	pas1	-0.521644
					SPAC3H1.06c		-0.521644
					SPBC19G7.10c		-0.521644
					SPBC337.08c	ubi4	-0.521644
					SPBC4F6.17c		-0.521644
					SPCC23B6.04c		-0.521644
					SPCPB1C11.01	amt1	-0.521644
					SPAC12G12.07c		-0.528303
					SPBC119.09c		-0.528303
					SPBC26H8.03	cho2	-0.528303
					SPCC338.06c		-0.528303
					SPAC22A12.11	dak1	-0.541682
					SPAC30C2.04		-0.541682
					SPAC57A7.12		-0.541682
					SPBC146.14c	sec26	-0.541682
					SPBC17G9.03c	krs1	-0.541682
					SPBC19C2.03	rpb12;rpc10	-0.541682
					SPBC9B6.04c	tuf1;aes2	-0.541682
					SPBP4G3.02	pho1	-0.541682
					SPCC285.15c	rps28-2;rps28;rps2802	-0.541682
					SPCC330.12c	sdh3	-0.541682
					SPCC576.07	ret3	-0.555142
					SPCC825.03c	sso1;psy1	-0.555142
					SPBC18H10.03	tif37;eIF3g;tif35	-0.555142
					SPAC25G10.06	rps28;rps28-1;SP-S28;rps2801	-0.561903
					SPAC4G9.09c	arg11	-0.561903
					SPBC646.13	sds23;moc1;psp1	-0.561903
					SPAC1556.08c	cbs2	-0.58231
					SPAC17A2.13c	rad25	-0.58231
					SPAC19G12.08		-0.58231
					SPAC222.09	seb1	-0.58231
					SPAC8F11.04		-0.58231
					SPAC922.04		-0.58231
					SPBC1271.04c		-0.58231
					SPBC1677.03c		-0.58231
					SPBC713.12	erg1	-0.58231
					SPBC8D2.02c	pi063	-0.58231
					SPCC16C4.10	pgl	-0.58231
					SPCC364.07		-0.58231
					SPBC19F5.05c	ppp1	-0.602907
					SPAC21E11.08	lcb2;lcb2B1E11.07	-0.602907
					SPAC25H1.08c		-0.602907
					SPAC26A3.16	ucp5;dph1	-0.602907
					SPAC4G9.03	adk1	-0.602907
					SPAP7G5.02c	gua2	-0.602907
					SPBC106.06	cct4	-0.602907
					SPBC1711.05		-0.602907
					SPBC354.10		-0.602907
					SPAC1556.07	sns-B9;pmm1	-0.609815
					SPBC14C8.04		-0.609815
					SPBC409.15		-0.609815
					SPBP8B7.15c		-0.609815
					SPCC162.07	ent1	-0.609815
					SPBC660.11	tcg1;mug187	-0.623697
					SPBC8D2.18c	pi047	-0.623697
					SPAC1486.05	nup189	-0.623697
					SPAC8C9.04		-0.623697
					SPBC18H10.04c	meu11;sce3;tif48	-0.623697
					SPBC1921.01c	rpl37;rpl3701;rpl37-1;rpl35b	-0.623697
					SPBP8B7.22	erd2	-0.623697
					SPCC576.09	rps20	-0.623697
					SPAC222.11	hem13	-0.637667
					SPAC589.12		-0.637667
					SPBC16H5.06	rip1	-0.637667
					SPBC26H8.06	grx4;grx5	-0.637667
					SPBC3D6.08c	lsm1	-0.637667
					SPBC8E4.04		-0.637667
					SPAC1635.01		-0.644685
					SPAC3A12.14	cam1	-0.644685
					SPCC285.03		-0.644685
					SPAC27D7.09c		-0.644685
					SPAC27F1.02c	fus4;cdc8	-0.644685
					SPBC1271.02	stt3	-0.644685
					SPBC1D7.04	rai1;mlo3	-0.644685
					SPCPB16A4.03c	ade10	-0.644685
					SPAC1834.03c	h4.1;H4.1;hhf1;ams1	-0.665874
					SPAC2F7.05c	tif5;eif5	-0.665874
					SPAC9.07c		-0.665874
					SPAPB8E5.02c	rpn5-b;rpn502;rpn5	-0.665874
					SPBC1703.07		-0.665874
					SPBC582.07c	rpn7	-0.665874
					SPBC582.08		-0.665874
					SPBP19A11.01		-0.665874
					SPCC584.04	eRF3;sup35;erf3	-0.665874
					SPCC663.04	rpl39	-0.665874
					SPAC144.03	ade2;min10;min3	-0.687267
					SPAC17G6.09	sec62	-0.687267
					SPAC1F5.02		-0.687267
					SPAC57A10.12c	ura3	-0.687267
					SPAPYUG7.05	pro3	-0.687267
					SPBC16E9.13	ksp1;ppk20	-0.687267
					SPBC1703.13c		-0.687267
					SPBC713.03		-0.687267
					SPCC126.15c	sec65	-0.687267
					SPCC1827.03c		-0.687267
					SPAC6B12.12	tom70	-0.687267
					SPAC227.13c	isu1	-0.694444
					SPAC29E6.08	tbp;TBP;tdf1;TFIID;tbp1	-0.694444
					SPAC4A8.13c	pts1	-0.694444
					SPBC29A3.02c	his7	-0.694444
					SPBC405.01	min4;ade1;ade1BC3.03	-0.694444
					SPAC1783.07c	caf3;pap1	-0.708869
					SPAC32A11.04c	tif22;tif212B2.16;tif212	-0.708869
					SPAC3A11.12c	pam2;rpt5;tbp1	-0.708869
					SPAC3H1.05		-0.708869
					SPAC458.02c		-0.708869
					SPBC17A3.07	pi039;pgr1	-0.708869
					SPBC27.08c	asp1;sua1	-0.708869
					SPCC1223.07c	drs1	-0.708869
					SPAC1142.05	ctr5	-0.723388
					SPCC1322.09		-0.723388
					SPAC3G9.14	sak1	-0.730683
					SPAC4D7.05	tif36;tif34;sum1;eIF3i	-0.730683
					SPAC521.03		-0.730683
					SPAC7D4.07c	trx;trx2;trx1	-0.730683
					SPAC959.07	rps4;rps4-3;rps403	-0.730683
					SPAC9E9.04		-0.730683
					SPBC19F5.04		-0.730683
					SPAC1250.05	rpl3002;rpl30-2;rpl30	-0.752715
					SPAC1420.03	rpn5;rpn501;rpn5-a	-0.752715
					SPAC23G3.12c		-0.752715
					SPAC4F10.20	grx1	-0.752715
					SPBC1105.12	H4.3;ams4;h4.3;hhf3	-0.752715
					SPBC16E9.09c		-0.752715
					SPBC215.10		-0.752715
					SPBC21B10.10	rps4-2;rps402	-0.752715
					SPBC342.03	gas4	-0.752715
					SPBC577.02	rpl3801;rpl38-1	-0.752715
					SPCC16A11.09c	tim23	-0.752715
					SPCC330.05c	ura4	-0.752715
					SPAC1F7.01c	spt6	-0.774968
					SPAC22A12.16		-0.774968
					SPBC1198.05		-0.774968
					SPBC23G7.05	sui1;tif1;psu1;tif38	-0.774968
					SPBC839.17c	fkh1;fkbp12	-0.774968
					SPBP8B7.21	ubp29;ubp3	-0.774968
					SPAC10F6.06	vip1	-0.797447
					SPAC17A5.15c		-0.797447
					SPBC1778.01c	mpp11;zuo1	-0.797447
					SPBC337.09	erg28	-0.797447
					SPAPB8E5.04c		-0.812561
					SPCC1235.11		-0.812561
					SPCPB16A4.05c	ure1;ureG	-0.812561
					SPAC1F12.07		-0.820157
					SPAC27F1.07		-0.820157
					SPBC2G2.12	hrs1	-0.820157
					SPCC1682.16	rpt4	-0.820157
					SPAC17C9.12		-0.843102
					SPAC13D6.02c	byr3	-0.843102
					SPAC20G4.06c	cof1;adf1	-0.843102
					SPAC23A1.08c	rpl34;rpl3401;rpl34-1	-0.843102
					SPAC31G5.05c	ppe	-0.843102
					SPAC589.10c		-0.843102
					SPAC890.07c	prmt1;rmt1	-0.843102
					SPBC11C11.08	srp1	-0.843102
					SPBC1778.08c	arc21;arc3	-0.843102
					SPBC649.04	uvi15	-0.843102
					SPCC70.02c		-0.843102
					SPAC144.12	ppi	-0.866287
					SPAC27E2.03c		-0.866287
					SPBC9B6.08	clc1	-0.866287
					SPAC1751.03	csn7-2;csn7b;csn7;csn72	-0.87407
					SPAC1834.11c	sec18	-0.87407
					SPAC1B1.03c	kap95	-0.87407
					SPBC25B2.06c	btb2	-0.87407
					SPBC8E4.03		-0.87407
					SPCC285.12	lsm7	-0.87407
					SPAC607.03c	rph1;snu13	-0.889718
					SPAC607.05	rpn9;mts1	-0.889718
					SPAC9E9.06c	thrc;THRC	-0.889718
					SPBC1539.06		-0.889718
					SPBC28F2.08c		-0.889718
					SPBC28F2.11		-0.889718
					SPAC1805.06c	hem2	-0.905477
					SPAC30.04c	abc4	-0.905477
					SPBC21C3.12c		-0.905477
					SPBC428.11	met17	-0.905477
					SPAC1782.11	met14	-0.913399
					SPAC25G10.03	zip1	-0.913399
					SPAC3G9.06	frs2	-0.913399
					SPAP8A3.08	cdc4	-0.913399
					SPBC1604.07	atp4	-0.913399
					SPBC25H2.05	egd2;nac1;alpha-nac;ucp15	-0.913399
					SPBC8D2.03c	hhf2;ams3;H4.2;h4.2	-0.913399
					SPAC23D3.04c	gpd2;nad	-0.937336
					SPCC576.14		-0.937336
					SPAC1142.02c		-0.937336
					SPAC6F12.07	tom20	-0.937336
					SPAC9E9.03	leu2	-0.937336
					SPBC646.09c	int6;eIF3e;yin6	-0.937336
					SPBC725.09c	hob3	-0.937336
					SPBC776.03		-0.937336
					SPBP4H10.05c	spe2	-0.937336
					SPCC1442.06	pre8	-0.937336
					SPBC1703.10	ypt1	-0.961535
					SPBC32F12.03c	gpx1	-0.961535
					SPAC24B11.12c		-0.969661
					SPAC56F8.05c	mug64	-0.969661
					SPBC2A9.02		-0.969661
					SPAC17H9.16	tom22	-0.969661
					SPAC1002.18	urg3	-0.986002
					SPAC140.01	sdh2	-0.986002
					SPAC24H6.10c		-0.986002
					SPBC685.07c	rpl27-1;rpl2701	-0.986002
					SPBC8D2.11	pi054	-1.00246
					SPAC1486.01	sod2	-1.01074
					SPAC19B12.06c		-1.01074
					SPAC23A1.12c	frs1	-1.01074
					SPBC1289.07c	rpa42;rpc40	-1.01074
					SPBC13G1.02		-1.01074
					SPBC2D10.11c	nap2;nap1.2;nap12	-1.01074
					SPBC4C3.10c	pre3	-1.01074
					SPAC6G9.11	syb1;snc1	-1.03576
					SPBC1347.11	sro1	-1.03576
					SPBC14C8.12	rpb8	-1.03576
					SPBC16D10.09	pcn;pcn1;PCNA;PCN	-1.03576
					SPBC30D10.05c		-1.03576
					SPCC1795.05c		-1.03576
					SPAC1782.07	qcr8	-1.06107
					SPBC16C6.07c	rpt1	-1.06107
					SPBC16G5.01	mts3B42.06c;rpn12;mts3	-1.06107
					SPBC1778.06c	fim1	-1.06107
					SPCC1795.04c	pre10	-1.06107
					SPBC21B10.03c		-1.06957
					SPAC18B11.07c	rhp6;ubc2;sng1	-1.08666
					SPBC16D10.11c	rps1801;rps18-1	-1.08666
					SPBC215.15	sec13	-1.08666
					SPBC2G2.03c	sbh1;sbh2	-1.08666
					SPAC1F5.06		-1.10389
					SPBC9B6.10	cdc37	-1.10389
					SPCC14G10.03c	ump1	-1.10389
					SPCC338.10c	cox5	-1.10389
					SPAC1805.17	bar1;caf2;crm1BB1.04c;caf7;crm1	-1.11256
					SPAC19G12.06c	hta2	-1.11256
					SPBC26H8.11c		-1.11256
					SPBC30D10.18c	rpl10a-2;rpl10a;rpl1-2;rpl102	-1.11256
					SPAC11E3.07	vma4	-1.13876
					SPAC20G8.07c	erg2	-1.13876
					SPAC3G9.09c	tif21;tif211	-1.13876
					SPAC664.06	rpl7;L7;rpl7a-2;rpl703;rpl7-3;rpl8-2	-1.13876
					SPCC1322.15	rpl34-2;rpl34;rpl3402	-1.13876
					SPCC1682.01	qcr9	-1.13876
					SPAC6F12.13c	fps1	-1.16528
					SPBC3B9.01		-1.17419
					SPBC18H10.14	rps1601;rps16;rps16-1	-1.19212
					SPBC2G2.04c	mmf1;pmf1	-1.19212
					SPAC23H4.09	cdb4	-1.2102
					SPAC3A12.16c	tim17	-1.2102
					SPBC21B10.08c		-1.2102
					SPAC26F1.07		-1.21929
					SPAC2F7.13c	wrs1	-1.21929
					SPCC1753.04	tol1	-1.21929
					SPAC6F12.04		-1.24679
					SPBC409.13		-1.24679
					SPAC1399.04c		-1.27465
					SPBC3E7.10	fma1	-1.27465
					SPAC1B2.04	cox6	-1.28401
					SPBC119.01	rpn3	-1.28401
					SPBC776.15c		-1.28401
					SPAC1296.02	cox4	-1.30285
					SPBC1289.05c	vma10	-1.30285
					SPBC16C6.08c	qcr6	-1.30285
					SPAC6F6.10c	arc2;arc34	-1.33142
					SPAC6C3.02c		-1.36037
					SPBC800.06	brx1	-1.36037
					SPBC1683.06c		-1.38969
					SPBC4F6.04	rpl23a-2;rpl25b;rpl2502;rpl25-2	-1.38969
					SPAC15F9.03c	nxt2;nft2;ntf2	-1.41941
					SPBC3F6.03	caf4;trr1	-1.41941
					SPCC24B10.05	tim9	-1.41941
					SPCC970.05	rpl36-1;rpl36;rpl3601	-1.41941
					SPBC31F10.15c	atp15	-1.48008
					SPBC3E7.07c		-1.48008
					SPBP4H10.08	qcr10	-1.48008
					SPCC1442.16c	zta1	-1.48008
					SPCC737.02c	qcr7	-1.48008
					SPBC15D4.15	pho2	-1.54246
					SPCC16A11.10c	oca8	-1.54246
					SPCC1259.05c	cox9	-1.81117

## Sheet: Apc13
strain:	apc13-TAP ade6-M210 leu1-32 ura4-D18 h-
antibody:	αPA (Sigma P2921)
growth conditions:	YE (LUA)	vegetative	32 °C
	Array 1
array number:	2197-15
platform:	in-house
	Systematic Name	Common Name	SD
	SPAC27E2.11c		1.34631
	SPCC736.15	mfp2	1.20665
	SPCC1020.01c	pma2B32.04c;pma2	0.200585
	SPAC17G8.02		-0.0488727
	SPCC13B11.01	adh1;adh	-0.524412
	SPAC1F8.07c		-0.954
	SPCC794.09c	ef1a-e;ef1-a;efa11;ef1a-a;tef1-e	-1.22626

## Sheet: Ark1
strain:	ark1-8xmyc 6His:LEU2 leu1-32 h-
antibody:	αMyc (Abcam 9e11)
growth conditions:	YE (LUA)	vegetative	32 °C
	Array 1				Array 2
array number:	2197-6				252967610012_block6
platform:	in-house				agilent 8x15
	Systematic Name	Common Name	SD		Systematic Name	Common Name	SD
	SPAC22G7.06c	ura1	3.44106		SPAC1F7.01c	spt6	5.65166
	SPAC13A11.03	mug32;mcp7	3.23602		SPAC13A11.03	mug32;mcp7	4.3886
	SPAC18B11.02c		2.96661		SPCC320.13c	sex1;ark1;aim1	4.21687
	SPBPB2B2.15		2.70057		SPAC23E2.02	swm2;saf140;lsd2	4.0737
	SPAC1F7.01c	spt6	2.69877		SPBC1685.13		3.43095
	SPAC24H6.13		2.63125		SPAC637.07	moe1;eIF3d	2.90267
	SPBC19F5.04		2.46514		SPAC1071.10c	pma1	2.74179
	SPAC23A1.02c		2.30829		SPCP31B10.07	eft202;eft1	2.67637
	SPAPB15E9.02c		2.30773		SPCP25A2.03		2.62968
	SPAC57A7.05		2.27929		SPAC513.01c	eft2;etf201;etf2;eft2-1;eft201	2.60854
	SPCC1183.11		2.26887		SPBC32F12.11	tdh1;gpd1;gpd1B2F12.10	2.59253
	SPAC13D1.01c	Tf2-7	2.25278		SPAC1F8.07c		2.55462
	SPAC27E2.08	Tf2-6	2.23785		SPCC417.08	tef3;ef-3	2.54364
	SPAC3G9.14	sak1	2.21898		SPCC594.07c		2.44759
	SPCC1742.01		2.21563		SPBC17G9.04c	nup85	2.41246
	SPCC1393.08		2.20554		SPBC14C8.14c	pol5	2.34627
	SPCC16C4.14c	sfc4	2.18258		SPAC694.02		2.33398
	SPBC36.02c		2.13652		SPAPB8E5.06c	rpgL3-2;rpl3-b;rpl3-2;rpl302	2.30288
	SPAC17A2.10c		2.13391		SPBC3D6.02	but2	2.28396
	SPAC343.11c	msc1	2.10609		SPBC27B12.04c	pi074	2.26485
	SPBC32H8.13c	pi011;mok12	2.08852		SPCC1281.06c		2.23906
	SPBC32C12.02	steX;aff1;stex;ste11	2.08033		SPBC19C2.10		2.2129
	SPAC167.08	SPAC1705.01c;Tf2-2	2.03557		SPAC17A5.03	rpl301;rpl3;rpl3-1;rpgL3-1	2.19968
	SPAC1F5.11c	tra2	2.03128		SPAC22E12.19	snt1	2.03317
	SPAC26F1.10c	pyp1	2.03128		SPBC17D11.05	tif32;eIF3a	1.9965
	SPBC1E8.04	Tf2-10-pseudo	2.00595		SPBC106.14c	sda1	1.92091
	SPAC9.04	Tf2-1	1.9975		SPAC1486.03c		1.89762
	SPCC1322.03		1.98675		SPCC1322.10	pwp1	1.88192
	SPBC56F2.08c		1.97026		SPBC17A3.01c	tim50;pi044	1.87402
	SPAC23G3.02c	sib1	1.96039		SPAC4H3.10c	pyk1	1.85812
	SPBC336.03	efc25	1.94968		SPCC330.09		1.85812
	SPCC417.02	hos3;hsk3;dad5	1.94737		SPAC1250.01	brg1;snf21	1.84209
	SPAC1751.01c	gti1	1.9466		SPBC2G5.05	tkt	1.84209
	SPAC19D5.09c	Tf2-8;SPAC13D1.02c	1.93964		SPAC11G7.01		1.83402
	SPAPB15E9.03c	Tf2-5	1.9338		SPAC10F6.02c	prp22	1.82591
	SPAC19B12.03	pgs3;bgs3	1.91889		SPBC31E1.06	bms1	1.82591
	SPCC1840.02c	gls2;orb11;bgs4;pap1;cwg1	1.90017		SPAPB8E5.03	mae1	1.81777
	SPBC29B5.02c	isp4	1.88765		SPAC1006.05c	och1	1.80138
	SPBC21D10.06c	map4	1.88562		SPAC20G8.09c	nat10	1.79312
	SPAC3H1.11	hsr1	1.86964		SPBC1815.01	eno1;eno101	1.78484
	SPCC320.03		1.86427		SPBC21D10.12	hob1	1.78484
	SPBC9B6.02c	SPBC9B6.02;Tf2-9	1.83233		SPBC21C3.08c	car2	1.77651
	SPCC330.10	pcm1	1.82891		SPBC1604.05	pgi1	1.77651
	SPAC926.09c	fas1	1.82463		SPBC354.12	gpd3	1.76815
	SPCC5E4.04	cut1	1.82291		SPAC19A8.04	erg5	1.7513
	SPCC330.11	btb1	1.81817		SPAC4A8.11c	fas2;lsd1;lsd	1.73431
	SPBC409.08		1.81241		SPBC19F5.05c	ppp1	1.71715
	SPBC21B10.10	rps4-2;rps402	1.80733		SPCC1739.10	mug33	1.70851
	SPBC215.13		1.80472		SPAC8F11.10c	pvg1	1.69983
	SPBC1861.03	mak10	1.80384		SPBC32H8.12c	pi012;cps8;act1	1.69983
	SPCC737.08		1.80297		SPBC3F6.04c		1.69111
	SPBC691.05c	pi030	1.79859		SPAPB8E5.07c		1.68235
	SPAPB2B4.03	cyc17;cig2	1.79551		SPCP1E11.06	apl4	1.68235
	SPCC1902.02	mug72	1.78089		SPBC651.01c	nog1	1.67355
	SPAC31F12.01	zds1;mug88	1.77597		SPAC31G5.19		1.6647
	SPCC18B5.03	wee1	1.76246		SPCC10H11.01	prp11	1.64689
	SPAC2H10.01		1.75382		SPAPB15E9.01c		1.62889
	SPAC110.01	ppk1	1.7529		SPBC28F2.12	rpb1	1.62889
	SPCC63.13		1.75016		SPAC2G11.02	urb2	1.61072
	SPCC16C4.09	orb4;sts5	1.74373		SPBC12C2.05c		1.61072
	SPAC57A7.11	mip1	1.73447		SPAC18G6.05c		1.60157
	SPBC317.01	pvg4;mbx2	1.73075		SPBC18E5.12c	mas2	1.60157
	SPBC1105.14	rsv2	1.72795		SPBC2F12.03c		1.59237
	SPCC23B6.05c	ssb3;rpa3	1.69092		SPAC664.11	ssc1;hsp70;ssp1	1.59237
	SPBC31A8.02		1.67733		SPBC887.02		1.59237
	SPAC24H6.05	cdc25;sal2	1.66851		SPAC23H4.01c		1.58313
	SPCC965.13		1.66654		SPBC2G5.01		1.58313
	SPAC3H1.02c		1.66259		SPBC216.06c	swi1	1.57384
	SPAC4F8.12c	prp15;cwf6;spp42	1.65862		SPBC3E7.06c	fnx2	1.57384
	SPCC1223.03c	gut2	1.64965		SPBC651.08c	rpc1	1.5645
	SPBC13G1.10c	mug81	1.6396		SPAC13A11.02c	erg11;cyp51	1.55512
	SPBC3D6.12		1.63859		SPAC1B2.03c		1.55512
	SPCP25A2.03		1.62691		SPBC29A3.18	cyt1	1.55512
	SPCC162.02c		1.6264		SPAC23C4.02	crn1	1.5362
	SPBC36.01c		1.62436		SPAC29A4.02c	tef3	1.52667
	SPBC30B4.01c	wsc1	1.62231		SPAC3H1.05		1.52667
	SPAC19E9.03	pas1	1.6218		SPBC1709.02c	vrs1;vas2	1.52667
	SPBC16C6.02c	vps1302;vps13b;vps13B	1.61923		SPAC30D11.04c	nup124	1.51709
	SPBC354.08c		1.60371		SPCC736.15	mfp2	1.51709
	SPAPB2B4.04c	pmc1	1.60267		SPAC6G10.07		1.50746
	SPCC1919.12c		1.60267		SPCC162.08c	nup211	1.49778
	SPAPYUG7.06	hag1;mug67	1.60058		SPBC23E6.04c	utp10	1.49778
	SPBC19G7.05c	fks1;cps1;swl11;its2;gls1;drc1;bgs1	1.58586		SPBPJ4664.05		1.49778
	SPBC651.08c	rpc1	1.58427		SPCC1620.14c	snf22	1.49778
	SPAC20G8.06	not1	1.57896		SPBC1289.01c	chr4;cfh3	1.48805
	SPAC1687.09		1.57736		SPAC110.04c	ssp1;pss1	1.48805
	SPCC63.03		1.57095		SPBC8D2.06	pi058;irs1	1.48805
	SPAC32A11.04c	tif22;tif212B2.16;tif212	1.55094		SPCC1795.02c	vcx1	1.47826
	SPAC13F5.03c	gld1	1.54382		SPAC2F3.06c	kap104	1.47826
	SPCC18.01c	adg3	1.54163		SPAC3H5.06c	pol1;swi7;Pol-alpha;polA	1.47826
	SPAC3H5.09c		1.52723		SPBC13E7.07		1.46843
	SPBC1105.10	rav1	1.51716		SPBC56F2.04	utp20	1.4486
	SPCC1281.01	mok1;ags1	1.51632		SPCC1739.13	hsp70;ssa2	1.4486
	SPBC18E5.12c	mas2	1.5087		SPAC19B12.01		1.4386
	SPCC320.13c	sex1;ark1;aim1	1.50813		SPAC4F10.09c		1.42855
	SPAC1834.08	mak1;phk3	1.50132		SPAC19E9.02	fin1	1.42855
	SPMIT.08	urfA	1.49789		SPBC19F8.03c		1.42855
	SPBC1271.15c		1.48003		SPBC19C2.07	fba1	1.41845
	SPCC970.04c	mob2	1.47713		SPAC57A7.10c	sec21	1.41845
	SPAC1782.09c	clp1;flp1	1.47246		SPAC7D4.06c	alg3	1.41845
	SPBC106.09	apc1;cut4	1.46895		SPCC1672.05c	yrs1	1.40829
	SPAC1327.01c		1.46699		SPAC3C7.11c	cal1;cnx1	1.39807
	SPAC1399.01c		1.4666		SPAC521.04c	sst1	1.39807
	SPBC16D10.05	mok13	1.45301		SPBC1215.02c	arm1;mdm20	1.39807
	SPCC645.07	rgf1	1.45122		SPBC17D11.07c	rpn2	1.39807
	SPAC607.08c		1.44884		SPAPB18E9.05c		1.37746
	SPBC1685.07c		1.43805		SPAC4G9.15		1.37746
	SPAC26F1.01	SPAP691.01c;sec74	1.42837		SPAC56E4.04c	cut6	1.37746
	SPBC19C2.05	ran1;pat1	1.42654		SPBC1271.02	stt3	1.37746
	SPAC3F10.02c	sptrk;TRK;TKH;trk1	1.42166		SPBC36B7.03	sec63	1.36707
	SPAC23D3.13c		1.42105		SPAC17H9.14c		1.35662
	SPBC12D12.04c	pkc1;pck2;sts6	1.41983		SPCC4G3.18		1.35662
	SPBC36B7.09	gcn2;ppk28	1.41861		SPBC1D7.02c	scr1	1.33555
	SPAC13G7.04c	mac1	1.41799		SPCC645.05c	myo2;rng5	1.33555
	SPCC70.05c		1.41246		SPBC14F5.03c	kap123	1.33555
	SPAPB1A11.04c		1.3982		SPCC737.08		1.32492
	SPAC1527.01	mok11	1.39758		SPAC29B12.01	ino80	1.31423
	SPAC17H9.01	cid16	1.39758		SPBC8E4.01c		1.30347
	SPAC19D5.04	ptr1	1.39633		SPCC1183.07		1.30347
	SPAPYUG7.04c	rpb9	1.39132		SPAC19B12.06c		1.30347
	SPCC1450.11c	cek1	1.39132		SPAC23C11.14	zhf;zhf1	1.30347
	SPCC18.12c		1.38755		SPBC646.11	cct6	1.30347
	SPAPB18E9.02c	ppk18	1.38313		SPAC1006.09	win1;win1B1H11.06	1.28178
	SPBC16G5.16		1.36978		SPCC14G10.02		1.28178
	SPAC1556.06b	meu2	1.35691		SPAC17G6.13	slt1	1.27083
	SPBP16F5.03c	tra1	1.35562		SPBC56F2.08c		1.27083
	SPBC776.12c	hsk1B76.1C;hsk1B76.11;hsk1	1.35043		SPBC354.02c	sec61	1.27083
	SPCC285.14	trs130	1.34652		SPBC887.15c		1.27083
	SPAC9.05	fml1;mfh1	1.34521		SPCC1450.16c		1.27083
	SPAC12B10.14c	ppk2	1.3439		SPCC550.09		1.27083
	SPBC36.07	iki3	1.34063		SPBC17G9.11c	pyr1	1.25982
	SPAC521.04c	sst1	1.33471		SPAC1B2.02c	ugo1	1.25982
	SPCC16C4.07	scw1	1.33471		SPAC23H4.15		1.25982
	SPBC1718.07c	zfs1;moc4	1.33273		SPAC8F11.08c		1.25982
	SPAC2F7.03c	pom1	1.33251		SPBC18E5.02c		1.25982
	SPCC63.04	mok14	1.33163		SPCC1494.07		1.24874
	SPCC70.10		1.32876		SPCC1795.03	gmn3;gms1	1.24874
	SPCC297.03	ssp1	1.3261		SPMIT.05	cob1;cob	1.2376
	SPAPB1E7.04c		1.32344		SPAC1B3.16c	vht1	1.2376
	SPAC1A6.04c	plb1	1.32211		SPBC543.09		1.2376
	SPAC16E8.09	scd1;ral1	1.32144		SPAC27D7.14c	tpr1	1.22639
	SPCC24B10.22	mip1;pog1;Pol-gamma	1.32144		SPBC29A10.04	psm1;smc1	1.22639
	SPBC23E6.04c	utp10	1.3201		SPBC582.03	cdc13;cdc13B2.02	1.22639
	SPAC3G9.12	peg1;cls1	1.31743		SPAC17G8.08c		1.22639
	SPCC1620.03	mug163	1.31071		SPAC20G4.07c	sts1;erg4	1.21511
	SPAC4A8.05c	myo3;cis2;myp2	1.30936		SPBC1709.05	hsc1;sks2	1.21511
	SPAC2C4.17c		1.29852		SPAC1F5.04c	cdc12	1.20376
	SPAC630.13c	tsc2	1.29716		SPAC9.03c	spp41;brr2	1.20376
	SPAC1071.10c	pma1	1.29511		SPBC1734.04		1.20376
	SPBC31E1.01c	atg2;mug36	1.29169		SPBC4F6.16c	ero11	1.20376
	SPBC428.08c	clr4	1.29169		SPAC17A5.14	exo2	1.20376
	SPCC1450.01c		1.28987		SPAC1D4.14	tho2	1.20376
	SPCC1739.01		1.28275		SPBC14F5.09c	ade8	1.20376
	SPAC589.02c	med13;srb9;spTrap240;trap240	1.27791		SPBC2G2.01c	liz1	1.20376
	SPCC1919.05		1.27652		SPCC1235.05c	fft2	1.19234
	SPAP8A3.14c		1.27514		SPBC1198.08		1.19234
	SPAC25B8.03	psd2	1.27374		SPBC29A10.05	mut2;exo1	1.19234
	SPCC1884.01		1.26956		SPCC663.01c	ekc1	1.18085
	SPAC11E3.11c		1.26816		SPAC3A11.07		1.18085
	SPCC970.08		1.26816		SPAC6B12.15	rkp1;cpc2	1.18085
	SPBC4F6.18c	arf1	1.25692		SPCC622.12c		1.18085
	SPBC6B1.12c	sus1	1.25622		SPCC548.06c	ght8	1.16929
	SPBC17G9.11c	pyr1	1.25268		SPAC1486.02c	ucp14;dsc2	1.16929
	SPCC584.03c		1.24699		SPAC3C7.08c	elf1	1.16929
	SPCC622.16c	epe1	1.24699		SPAC3F10.03	grs1	1.16929
	SPCC1183.07		1.24271		SPAC12B10.01c		1.15765
	SPAC1006.05c	och1	1.23698		SPAC890.06		1.15765
	SPCC757.12		1.22723		SPCC1235.15	dga1	1.15765
	SPAC1F7.08	fio1	1.22614		SPCPB1C11.01	amt1	1.15765
	SPAC15A10.16	aip3;bud6;spaip3;fat1	1.22542		SPBC2F12.14c	gua1	1.14595
	SPAC13G6.12c	chs1B3H4.01c;chs1	1.22397		SPAC23A1.10	ef1a-d;ef1-c;tef102;ef1-b;efa1;ef1a-e;tef1-b;ef1a-b;tef1-d	1.13416
	SPAC3A12.06c		1.22033		SPBC839.15c	ef1a-c;ef1-b;ef1-bBA1.09;tef1-e	1.13416
	SPAC1F3.01	rrp6	1.21667		SPAC9E9.04		1.13416
	SPAC1002.05c	jmj2	1.21594		SPBC19C7.06	prs1	1.13416
	SPCC162.09c	hmg1	1.21007		SPBC4C3.05c	rpa1;nuc1;rpa190	1.13416
	SPAC13F5.04c		1.20565		SPBC947.02	apl2	1.13416
	SPCC1620.11	mug87;nup97	1.19824		SPCC320.08		1.13416
	SPAC6F12.09	rdp1;rdr1	1.19749		SPCC553.10		1.13416
	SPBC1652.01		1.19601		SPBC14F5.04c	pgk1	1.1223
	SPAC19G12.16c	mug46;adg2	1.19227		SPBPJ4664.04		1.1223
	SPCC14G10.02		1.18553		SPAC4F8.07c	hxk2	1.1223
	SPBC119.07	ppk19	1.18478		SPAC1A6.10		1.11036
	SPAC19A8.02		1.18101		SPBC146.14c	sec26	1.11036
	SPAC821.04c	cid13	1.17874		SPBC530.05		1.11036
	SPAC29B12.08		1.17571		SPAC22A12.15c	bip1;bip	1.09835
	SPBC56F2.05c		1.17495		SPBC1652.02	aap1	1.09835
	SPBC30D10.10c	tor1	1.17191		SPAC1687.16c	erg3	1.09835
	SPCC594.01		1.17039		SPBC646.04	pla1	1.09835
	SPAC29B12.10c	pgt1	1.16887		SPCC550.11		1.09835
	SPAC11G7.01		1.16581		SPCC594.02c		1.09835
	SPAC17G6.02c	tco1	1.16428		SPAC2F7.03c	pom1	1.08626
	SPBC29A10.10c		1.16428		SPAC343.16	lys2	1.08626
	SPBC16E9.16c	lsd90	1.1566		SPAC4F8.13c	rng2	1.08626
	SPBCPT2R1.06c		1.15273		SPAC30.01c	sec7b;sec72;sec7B;sec702	1.08626
	SPAC27E2.09	phk1;mak2	1.15041		SPAC4F8.14c	hcs;hcs1	1.08626
	SPCC23B6.04c		1.15041		SPAPB1E7.03	rpc82	1.08626
	SPAC30C2.07		1.14963		SPBP19A11.03c	mts4;rpn1	1.08626
	SPAC29E6.03c	uso1	1.14886		SPAC1786.01c		1.07408
	SPCC663.15c		1.14808		SPAC4A8.16c	nip1;eIF3c;tif33	1.07408
	SPAC343.12	rds1	1.1473		SPBC27B12.13	tom40;pi065B;pi065A	1.07408
	SPAC17A2.09c	csx1	1.14263		SPCC132.01c		1.07408
	SPCC569.05c		1.1348		SPBC27B12.03c	pi075	1.06183
	SPBC365.16		1.13401		SPBC3E7.15c	lac1;mug83	1.06183
	SPBC1861.02	abp2	1.11497		SPBC12D12.04c	pkc1;pck2;sts6	1.06183
	SPAC1399.02		1.11257		SPBC776.13	cnd1	1.06183
	SPAC343.19		1.11257		SPBP4H10.06c	smc2;cut14	1.06183
	SPBC9B6.03		1.11257		SPBC947.10	dsc1	1.06183
	SPBC354.03	swd3	1.11177		SPAC1486.04c	alm1;sp8	1.04949
	SPAC19G12.02c	pms1	1.10291		SPAC926.04c	hsp90;swo1;git10	1.04949
	SPAC1782.01		1.09968		SPBC1105.01	rrp12	1.04949
	SPBC19C7.02	ubr1	1.09968		SPAC29E6.03c	uso1	1.04949
	SPAC3F10.06c		1.09562		SPBC12D12.03	cct1	1.04949
	SPAC24C9.14	mug141;otu1	1.09399		SPBC30D10.17c	smi1	1.04949
	SPCC584.01c	sir1	1.09399		SPCC16A11.01		1.03708
	SPAC1002.10c	sgt1	1.09317		SPAC11E3.13c	gas5	1.03708
	SPBC428.17c	wpl1	1.09236		SPAC17G8.06c	ilv3	1.03708
	SPBC405.02c		1.09072		SPBC1539.04		1.03708
	SPCC1902.01	gaf1	1.08991		SPBC16E9.10c		1.03708
	SPBC577.13	syj2	1.08663		SPBC19G7.01c	mut3;msh2;swi8	1.03708
	SPAC3C7.03c	rhp55	1.08335		SPCC1840.03	pse1;sal3	1.03708
	SPCC1494.03	arz1	1.08005		SPAC20G8.03	itr2	1.02457
	SPAC25G10.07c	cut7	1.07675		SPAC4F8.12c	prp15;cwf6;spp42	1.02457
	SPBC23E6.09	ssn6	1.07675		SPBC12C2.10c	pst1	1.02457
	SPCC320.05		1.07675		SPAC630.08c	erg25	1.02457
	SPAC1687.22c	puf3	1.07509		SPAC19G12.10c	pcy1;cpy1	1.01198
	SPAP27G11.16		1.07344		SPAC20G8.08c	fft1	1.01198
	SPCC188.10c		1.07011		SPAC25A8.01c	fft3;snf2SR	1.01198
	SPAC29B12.01	ino80	1.06344		SPAC3A12.17c	cys1b;cys12	1.01198
	SPBC1198.04c	zas1	1.06344		SPAC7D4.11c	sec39	1.01198
	SPBC3H7.03c		1.06009		SPAC821.09	eng1	1.01198
	SPCC70.09c	mug9	1.04828		SPCC794.08		1.01198
	SPAC3C7.04		1.04573		SPBC24C6.04		0.999309
	SPBC1861.04c		1.03976		SPAC1851.02		0.999309
	SPBC3B8.10c		1.03634		SPAC29A4.04c		0.999309
	SPBC3D6.02	but2	1.03634		SPCC830.08c		0.999309
	SPCC1235.05c	fft2	1.03634		SPACUNK4.07c	sev4;cta4	0.986546
	SPAC12G12.03	cip2	1.03548		SPBC1A4.08c	cct3	0.986546
	SPBC27B12.12c	pi066	1.03463		SPBC1E8.05		0.986546
	SPAC25B8.11		1.03119		SPAC824.08	gdp1;gda1	0.986546
	SPCC1620.14c	snf22	1.02947		SPAPB21F2.02		0.986546
	SPBC21.06c	pld1;cdc7;its10	1.02774		SPBC32H8.03	bem46;pi020	0.986546
	SPBC2G2.02	syj1	1.02601		SPAC20G8.06	not1	0.973695
	SPAC5D6.09c	mug86	1.02515		SPBC13A2.04c	ptr2;ptr2-a	0.973695
	SPBC28E12.06c	lvs1	1.02081		SPAC3H5.12c	rpl5-1;rpl501;rpl5	0.973695
	SPBC16E9.11c	pub3	1.01907		SPBC211.03c		0.973695
	SPCC1322.14c	vtc4	1.0182		SPBC428.14		0.973695
	SPAC25B8.16		1.00595		SPCC970.03		0.973695
	SPAC56F8.02		1.00419		SPAC1687.11	spb1;pmt2	0.960753
	SPAC9G1.02	wik1;wis4;wak1	1.0033		SPAC23G3.01	rpb2;rbp2	0.960753
	SPCC1682.11c		1.0033		SPAC26H5.07c		0.960753
	SPBC25H2.13c	pol2;cdc20;Pol-epsilon	0.999769		SPAPYUK71.03c		0.960753
	SPBC36.03c		0.998884		SPCC736.14	dis1	0.960753
	SPAC6F12.11c	sfc1	0.997998		SPCC794.09c	ef1a-e;ef1-a;efa11;ef1a-a;tef1-e	0.960753
	SPAC6F6.17	tap1;rif1;tap11	0.997998		SPBC119.06	sco1	0.960753
	SPAC821.09	eng1	0.997111		SPBC31F10.16		0.960753
	SPAC1B2.05	mcm5;nda4;nda4BC7.13c	0.994447		SPAC6B12.12	tom70	0.947719
	SPBC1861.05		0.994447		SPBC32H8.08c	pi016	0.947719
	SPCC622.13c	tti1	0.993558		SPBC887.17		0.947719
	SPCC188.08c	ubp5;ubp22	0.987313		SPAC11E3.01c	swr1	0.934593
	SPAC12G12.09		0.985522		SPCC5E4.06	rad18;smc6	0.934593
	SPBC839.08c	its8	0.984626		SPAC10F6.09c	psm3;smc3	0.934593
	SPAC27F1.09c	prp10;sap155	0.981033		SPAC24H6.13		0.934593
	SPAC4G8.13c	prz1	0.979233		SPBC12C2.08	dnm1	0.934593
	SPCC1739.11c	pld3;cdc11	0.978332		SPBC1703.03c		0.934593
	SPAC17A5.05c		0.976527		SPBC29A10.01	ccr1	0.934593
	SPBC887.09c		0.973814		SPCC970.06		0.934593
	SPCC290.03c	nup186	0.972909		SPAC4F10.10c	mnn9	0.934593
	SPCC895.09c	ucp12	0.972909		SPAC56F8.03	if-2;tif25	0.921373
	SPAC1B1.04c		0.971095		SPAC1486.10	thi1BF6.17;ntf1;thi1	0.921373
	SPAC3F10.13	ucp6	0.971095		SPAC2E1P5.03		0.921373
	SPAC227.15		0.970187		SPCC285.16c	msh6	0.921373
	SPAC25G10.09c	pan1	0.965637		SPCC1235.14	ght5	0.908058
	SPBC582.03	cdc13;cdc13B2.02	0.964725		SPAC17C9.10	stm1	0.908058
	SPAC1D4.11c	katb;lkh1;kic1	0.963812		SPAC5H10.13c	gmh2	0.908058
	SPBC1A4.03c	ptr11;top2	0.961984		SPAC9G1.02	wik1;wis4;wak1	0.894645
	SPAC3H1.06c		0.957402		SPAC6F12.10c	min11;ade3	0.894645
	SPAC26H5.13c	kei1	0.954643		SPBC11G11.07		0.894645
	SPBC13E7.03c		0.949106		SPBC19G7.17		0.894645
	SPAC1782.08c	rex3	0.947254		SPBC646.10c		0.894645
	SPAC6F12.02	rst2	0.943542		SPAC1F7.05	cdc22	0.881135
	SPBC8D2.06	pi058;irs1	0.943542		SPAC343.12	rds1	0.881135
	SPCC1020.08		0.941681		SPAC139.01c		0.881135
	SPAC17G6.16c	ysh1	0.941681		SPAC16E8.07c	vph1	0.881135
	SPAC26A3.09c	rga2	0.940749		SPAC17D4.03c	cis4	0.881135
	SPBC530.06c	eif3-a;tif31	0.938884		SPAC22H10.03c	kap114	0.881135
	SPBC15D4.07c	apg9;atg9	0.93608		SPAC23G3.06		0.881135
	SPCPB1C11.03		0.935144		SPAC25B8.03	psd2	0.881135
	SPBC530.05		0.931392		SPAC607.07c		0.881135
	SPBC31E1.06	bms1	0.930452		SPCC364.07		0.881135
	SPAC12B10.01c		0.92385		SPBC106.03		0.867524
	SPBC31F10.10c		0.92385		SPCC737.09c	hmt1;hmt1B37.08;hmt1B3.16	0.867524
	SPBC947.11c	elg1	0.921957		SPCC1235.10c	sec6	0.853813
	SPBC21C3.20c	git1	0.921009		SPAC7D4.03c		0.853813
	SPBC947.01	sur2	0.91721		SPAP8A3.09c	paa1	0.853813
	SPAC16E8.01	sla1;shd1	0.915306		SPBC1718.04		0.853813
	SPBC4B4.08	ght2	0.915306		SPBC1E8.03c		0.853813
	SPAC1399.05c		0.913398		SPBC337.07c		0.853813
	SPAC1399.03	fur4	0.912443		SPBC691.05c	pi030	0.853813
	SPAC4G8.04		0.911488		SPBP8B7.09c	los1	0.853813
	SPAC30D11.10	rad22;rad22A	0.910531		SPCC1739.14	npp106	0.853813
	SPBC1773.09c	mug184	0.909574		SPAC19G12.16c	mug46;adg2	0.839998
	SPAC13G6.01c	rad8;rad8B3F5.10	0.907657		SPBC216.07c	tor2	0.839998
	SPAC1F3.02c	mkh1;mhk1;pmk1	0.907657		SPAC17G6.16c	ysh1	0.839998
	SPBC4C3.12	2001-09-01	0.907657		SPAC22A12.10		0.839998
	SPCC162.08c	nup211	0.905736		SPBC1683.03c		0.839998
	SPBC32F12.04	tug1;gtb1	0.903813		SPBC26H8.03	cho2	0.839998
	SPBC2F12.05c		0.900921		SPCC338.15		0.839998
	SPMIT.10	atp9	0.899956		SPAC3G6.01	hrp3	0.82608
	SPAC1399.04c		0.898989		SPBC646.02	cwf11	0.82608
	SPBC13A2.04c	ptr2;ptr2-a	0.898022		SPAC24C9.11		0.82608
	SPCC1682.09c		0.896086		SPAC30.04c	abc4	0.82608
	SPCC16A11.06c	gpi10	0.896086		SPAC637.04		0.82608
	SPBC8D2.07c	sfc9;pi057	0.895116		SPAC9G1.04	oxa1sp1;oxa1Sp1;oxa1;oxa101;oxa1-1;cox18	0.82608
	SPAC20G4.08		0.893174		SPBC1347.04	tim54	0.82608
	SPCC1884.02	nic1	0.893174		SPBC1734.16c	pst3	0.82608
	SPAC24B11.07c		0.890256		SPBC3H7.02		0.82608
	SPCP1E11.03	mug170	0.890256		SPBC4F6.07c		0.82608
	SPBC19F5.01c	puc1	0.888306		SPCC1682.05c	srp68	0.82608
	SPCPB1C11.01	amt1	0.888306		SPCC794.12c	mae2	0.82608
	SPAC12B10.10		0.886353		SPAPB1E7.07	glt1	0.812055
	SPCC1494.11c	Tf2-13-pseudo	0.886353		SPBP16F5.03c	tra1	0.812055
	SPAC27D7.11c		0.881455		SPAC12B10.02c		0.812055
	SPAC1F3.06c	spo15	0.876536		SPBC16G5.18	erg24	0.812055
	SPBC211.03c		0.876536		SPBC1734.12c	alg12	0.812055
	SPBP19A11.04c	mor2;cps12	0.876536		SPCC126.09		0.797923
	SPCC11E10.05c	ynd1	0.876536		SPAC13G7.04c	mac1	0.797923
	SPCC895.05	for3	0.875549		SPAC17A2.03c	vma6	0.797923
	SPAC29E6.02	prp3	0.874562		SPAC17G6.12	pcu1;cul1	0.797923
	SPAC31A2.11c	cuf1	0.872585		SPAC23C11.15	pst2	0.797923
	SPBC83.05		0.869613		SPBC25H2.11c	spt7	0.797923
	SPAC56F8.16	esc1	0.867628		SPBC365.01		0.797923
	SPAC17A5.14	exo2	0.866634		SPBC685.06	rps0-1;rps0;rps001;rpsA-1;rpsa-1	0.797923
	SPBC106.04	ada1	0.864643		SPCC1827.01c		0.797923
	SPAC3G6.09c	tps2	0.862648		SPCC306.11		0.797923
	SPBC32H8.03	bem46;pi020	0.862648		SPBC1A4.03c	ptr11;top2	0.783682
	SPCC1322.08	mkp1;srk1	0.858649		SPBC577.06c		0.783682
	SPAC30D11.11		0.856645		SPAC13A11.01c	rga8	0.783682
	SPAC23C11.17		0.855641		SPAC27D7.11c		0.783682
	SPCC1753.02c	git3	0.854636		SPCC1020.08		0.783682
	SPCC645.05c	myo2;rng5	0.854636		SPCC1450.12		0.783682
	SPAC1834.11c	sec18	0.852624		SPCC1672.09		0.783682
	SPAC3H5.08c		0.852624		SPAC24C9.06c		0.769331
	SPBC1348.13		0.850609		SPCC1682.09c		0.769331
	SPAPB21F2.02		0.841495		SPAC1399.03	fur4	0.769331
	SPBC29A10.04	psm1;smc1	0.834356		SPAC144.06	apl5	0.769331
	SPCC4G3.09c	gyp3	0.831282		SPAC1556.02c	sdh1	0.769331
	SPBC1683.04		0.822012		SPAC26A3.06		0.769331
	SPBC1826.01c	btaf1;mot1	0.817867		SPAPJ698.02c	rps002;rps0-2;rps0;rpsa-2	0.769331
	SPBC3F6.05	rga1	0.817867		SPBC1921.05	ape2;ape1	0.769331
	SPBC119.17		0.814749		SPBC23E6.09	ssn6	0.769331
	SPCC1235.14	ght5	0.814749		SPBC3B8.06		0.769331
	SPAC1639.02c	trk2	0.813708		SPBC3F6.05	rga1	0.769331
	SPAC20H4.10	ufd2	0.810578		SPBC409.18		0.769331
	SPBC557.04	ppk29	0.809533		SPBC887.12		0.769331
	SPCC132.04c		0.809533		SPCC1672.03c		0.769331
	SPBC3B9.16c	nup120	0.80744		SPCC962.06c	bbp;sf1;bpb1	0.754866
	SPCC576.05		0.80744		SPAC3H5.07	rpl702;rpl7-2;rpl7b;rpl701;rpl7-A;rpl7;rpl7-1	0.754866
	SPCC1393.10	ctr4	0.804293		SPBC11C11.09c	rpl502;rpl5-2;rpl5b;rpl5	0.754866
	SPBC530.15c		0.799028		SPBC21D10.09c		0.754866
	SPCC290.04	ams2	0.797973		SPBC244.02c		0.754866
	SPBC4F6.09	str1	0.796916		SPBC29A10.08	gas2	0.754866
	SPAC11D3.07c		0.794799		SPAC6F6.17	tap1;rif1;tap11	0.740287
	SPAC26F1.09	gyp51	0.794799		SPBC2G2.02	syj1	0.740287
	SPCC594.02c		0.794799		SPBC342.02	qrs1	0.740287
	SPCC757.09c	rnc1	0.794799		SPAC17A5.15c		0.740287
	SPAC1486.10	thi1BF6.17;ntf1;thi1	0.791617		SPAC19B12.02c	gas1	0.740287
	SPCC970.09	mut2;sec8	0.788426		SPAC20G4.08		0.740287
	SPBC30B4.04c	sol1	0.786294		SPAC22G7.06c	ura1	0.740287
	SPCC306.04c	set1	0.786294		SPAC25B8.17		0.740287
	SPAC18G6.05c		0.785226		SPBC14F5.07	doa10	0.740287
	SPBC725.02	spy1;sph1;mpr1	0.785226		SPBC1778.10c	ppk21	0.740287
	SPAC22G7.02	kap111	0.784158		SPBC17A3.07	pi039;pgr1	0.740287
	SPAC17H9.04c		0.782017		SPBC18H10.12c	rpl7c;rpl702;rpl7-2;rpl701	0.740287
	SPAC3G6.01	hrp3	0.782017		SPBC20F10.07		0.740287
	SPBC365.15	alp4	0.782017		SPBC215.13		0.740287
	SPBPJ4664.02		0.777724		SPBC2G2.08	ade9	0.740287
	SPAC167.01	ire1;ppk4	0.773415		SPCC290.03c	nup186	0.740287
	SPBC17G9.04c	nup85	0.764748		SPAC3H8.06	aur1	0.725592
	SPCC13B11.01	adh1;adh	0.762571		SPBP19A11.06	lid2	0.725592
	SPAC17G6.04c	cpp1	0.76039		SPAC1F3.01	rrp6	0.725592
	SPAPB17E12.14c		0.756015		SPAC26F1.13c	lrs1	0.725592
	SPAPYUG7.03c	mid2	0.756015		SPAC6G10.09		0.725592
	SPBC2D10.14c	myo51;myo5	0.756015		SPAPJ696.02	SPAP696.02;ysc84	0.725592
	SPBC354.09c		0.756015		SPBC146.13c	myo1	0.725592
	SPCC1739.03	hrr1	0.751622		SPBC14F5.13c		0.725592
	SPAC1142.03c	swi2	0.74942		SPBC16D10.06	zrt1	0.725592
	SPAC3H5.06c	pol1;swi7;Pol-alpha;polA	0.74942		SPAC1A6.04c	plb1	0.710779
	SPAC694.02		0.74942		SPAC23D3.12		0.710779
	SPCC1672.11c		0.74942		SPBC19G7.05c	fks1;cps1;swl11;its2;gls1;drc1;bgs1	0.710779
	SPBC216.01c		0.748317		SPAC4D7.01c	sec7a;sec71;sec7A	0.710779
	SPBC83.03c	tas3	0.747213		SPBC16A3.12c		0.710779
	SPAC1834.02	aro1	0.743895		SPBC16G5.14c	rps3	0.710779
	SPCC830.03		0.742787		SPBC4B4.09	usp105;prp39	0.710779
	SPBC1778.05c		0.741678		SPCC1322.12c	bub1	0.710779
	SPAC8C9.14	prr1	0.739456		SPCC4B3.13		0.710779
	SPAC23H3.13c	git8;gpa2	0.738344		SPBC28E12.06c	lvs1	0.695847
	SPBC23E6.01c		0.736116		SPBC30B4.03c	adn1	0.695847
	SPBC1773.08c		0.731646		SPCC18.14c	rpp0	0.695847
	SPAP27G11.12		0.729405		SPAC26A3.05	chc1	0.695847
	SPBC18H10.20c		0.729405		SPBC17A3.04c	mes1;pi042;mrs1;rar1	0.695847
	SPBC4F6.06	kin1	0.727159		SPBC365.10	arp5	0.695847
	SPCC548.02c	wtf3;SPCC548.02;meu9	0.727159		SPBC3B9.15c	scp1	0.695847
	SPAPB24D3.02c		0.724909		SPCC74.01	sly1	0.695847
	SPAC56E4.04c	cut6	0.723782		SPAC1805.04	nup132;Nup133b	0.680792
	SPAC23G3.01	rpb2;rbp2	0.721525		SPCC584.11c		0.680792
	SPAC2F7.09c		0.720395		SPAC1F7.03	pkd2	0.680792
	SPAC3H1.12c	snt2	0.718131		SPAC630.12		0.680792
	SPBC23G7.06c		0.718131		SPBC1683.01		0.680792
	SPCC1840.03	pse1;sal3	0.716998		SPBC725.04		0.680792
	SPAC3C7.08c	elf1	0.714727		SPBC776.08c		0.680792
	SPBC1773.16c		0.711313		SPBC902.02c	ctf18;chl12	0.680792
	SPAC22F8.04		0.710173		SPBP4H10.03	oxa1;oxa1-2;oxa1sp2;oxa102	0.680792
	SPAC16C9.07	mug189;ppk5	0.706745		SPCC4B3.03c		0.680792
	SPAC6G10.12c	ace2	0.704454		SPCC794.07		0.680792
	SPBC1773.15		0.704454		SPAC1705.03c	ecm33	0.665613
	SPCC1393.02c	spt2	0.704454		SPAC10F6.01c	sir1	0.665613
	SPCC1494.10	adn3	0.704454		SPAC16C9.03	nmd3	0.665613
	SPCC663.01c	ekc1	0.704454		SPAC20H4.10	ufd2	0.665613
	SPBC1A4.04		0.703307		SPBC13A2.03		0.665613
	SPCC24B10.20		0.699859		SPBC30B4.05	pi080;kap109	0.665613
	SPCC285.06c	wtf17	0.697554		SPBC83.16c		0.665613
	SPAC806.08c	mod21	0.695244		SPAC328.01c		0.650308
	SPBC660.08		0.695244		SPAC144.18	vrg4	0.650308
	SPCC2H8.02		0.695244		SPAC15A10.13	ppk3	0.650308
	SPAC23H4.15		0.690611		SPBC19C2.15c		0.650308
	SPAC19G12.10c	pcy1;cpy1	0.688288		SPBC2A9.06c		0.650308
	SPAC26H5.12	rpo41	0.688288		SPBC3B8.04c		0.650308
	SPBC530.04	mod5	0.688288		SPBC3H7.05c		0.650308
	SPBC887.15c		0.688288		SPBC725.05c		0.650308
	SPBC1604.15	gpi16	0.683626		SPCC188.02	par1	0.650308
	SPAC57A10.02	cdr2;slm1	0.681288		SPAC21E11.08	lcb2;lcb2B1E11.07	0.634876
	SPBC19C7.11		0.681288		SPAC22A12.07c	ogm1;oma1	0.634876
	SPCC1393.05	ers1	0.681288		SPAC26F1.03	pda1	0.634876
	SPAC11E3.05		0.676598		SPBC17G9.09	tif213;tif23	0.634876
	SPAC31G5.19		0.676598		SPBC3B9.16c	nup120	0.634876
	SPBC211.02c	cwf3;syf1	0.676598		SPBP35G2.07	ilv1	0.634876
	SPBC947.14c		0.675422		SPAC2G11.14	tafII-111;taf130;taf111;taf1	0.619313
	SPAC1786.03	cut11;cut11B86.02	0.674246		SPAC3A12.05c	taf2	0.619313
	SPBP22H7.05c	pi026	0.674246		SPBC16H5.02	pfk1	0.619313
	SPCC1739.12	ppe1;ppx1;esp1	0.674246		SPAC27D7.09c		0.619313
	SPAC2F3.10		0.671888		SPAC2G11.11c	prh1	0.619313
	SPAC32A11.03c	phx1	0.671888		SPAPB17E12.11		0.619313
	SPCC4G3.10c	rhp4b;rhp42	0.671888		SPAPB1E7.09	oma2;ogm2	0.619313
	SPMIT.03		0.671888		SPBC19C2.09	sre1	0.619313
	SPBC12C2.04		0.670708		SPBC19C7.05		0.619313
	SPAC1F7.05	cdc22	0.669526		SPBP23A10.11c		0.619313
	SPBC409.07c	spc2;smf2;wis1	0.667159		SPBPB7E8.01		0.619313
	SPBC3B8.11	rrn6	0.664787		SPCC1020.06c	tal1	0.619313
	SPBC17D11.05	tif32;eIF3a	0.663599		SPCC1259.02c		0.619313
	SPAC17A5.16		0.66241		SPCC1672.11c		0.619313
	SPBC13G1.12	did2	0.66122		SPCC550.14	vgl1	0.619313
	SPAC3A11.07		0.658836		SPCC962.01		0.619313
	SPCC663.03	pmd1	0.657642		SPAC24C9.08		0.603617
	SPCC830.05c	epl1	0.657642		SPAC6G9.10c	sen1	0.603617
	SPAC869.11	cat1	0.65525		SPBC1709.03		0.603617
	SPAC2G11.11c	prh1	0.654052		SPBC27B12.08	pi070;sip1	0.603617
	SPBC1709.02c	vrs1;vas2	0.654052		SPAC17C9.03	eIF4G;tif471	0.587787
	SPBC19C7.12c		0.654052		SPAC1783.02c	vps66	0.587787
	SPCC285.16c	msh6	0.652853		SPAC1783.05	hrp1;chd1	0.587787
	SPBC18E5.11c	edc3	0.650451		SPAC1786.03	cut11;cut11B86.02	0.587787
	SPAC6G10.02c	tea3	0.648044		SPAC17G8.14c	pck1;pkc1	0.587787
	SPAPB1A10.14		0.645632		SPAC24B11.08c		0.587787
	SPBC354.05c	sre2	0.644424		SPAC4C5.03		0.587787
	SPBP19A11.06	lid2	0.643214		SPAC869.11	cat1	0.587787
	SPAC1002.13c	psu1	0.640792		SPBC1604.21c	uba1;ptr3	0.587787
	SPAC11G7.02	pub1;elp2	0.637149		SPBC2F12.05c		0.587787
	SPAC20H4.09		0.635932		SPBC336.03	efc25	0.587787
	SPAC4G8.07c		0.635932		SPCC613.01		0.587787
	SPAC6G9.10c	sen1	0.635932		SPCC736.04c	gma12	0.587787
	SPBC216.07c	tor2	0.635932		SPAC1002.03c	gls2	0.57182
	SPAC56F8.03	if-2;tif25	0.634713		SPAC5D6.04		0.57182
	SPAC1F7.07c	fip1	0.633494		SPAC959.03c		0.57182
	SPAC2F3.06c	kap104	0.633494		SPAC1006.07	tif411;tif1	0.57182
	SPMIT.04	cox3	0.629827		SPAC144.10c	gwt1;mug59	0.57182
	SPAC1687.16c	erg3	0.628602		SPAC1B1.04c		0.57182
	SPAC3A12.05c	taf2	0.62492		SPBC16H5.08c		0.57182
	SPBC947.10	dsc1	0.62492		SPBC354.13	rga6	0.57182
	SPAC17A5.07c	ulp2	0.62369		SPAC1687.17c		0.555713
	SPAC222.13c		0.62369		SPBC32H8.10	pi014;cdk9	0.555713
	SPBC530.11c		0.618756		SPMIT.01	cox1	0.555713
	SPCC1672.02c	sap1	0.618756		SPAC1B2.05	mcm5;nda4;nda4BC7.13c	0.555713
	SPCC613.02		0.617519		SPAC27F1.08	pdt1	0.555713
	SPAC1486.04c	alm1;sp8	0.616281		SPBC337.05c	cct8	0.555713
	SPBC21D10.09c		0.616281		SPBC4C3.06		0.555713
	SPBP23A10.11c		0.615041		SPBC6B1.07	zer1;prp1	0.555713
	SPAC589.12		0.610069		SPCC132.04c		0.555713
	SPBC32F12.09	rum1	0.605076		SPCC24B10.10c		0.555713
	SPBC1604.01	mug158	0.603824		SPAC1142.01		0.539465
	SPAC22F8.08	sec24	0.601317		SPAC56F8.04c	ppt1;coq2	0.539465
	SPAC26A3.01	sxa1	0.601317		SPAC57A7.12		0.539465
	SPBC215.08c	arg4	0.600061		SPAP14E8.02		0.539465
	SPAC1002.03c	gls2	0.598804		SPCC70.03c		0.539465
	SPAC22E12.01		0.598804		SPAC4A8.05c	myo3;cis2;myp2	0.523072
	SPBC4C3.05c	rpa1;nuc1;rpa190	0.598804		SPBC13G1.10c	mug81	0.523072
	SPAC631.02		0.597545		SPAC9E9.09c		0.523072
	SPAC17A2.14		0.596285		SPBC1861.02	abp2	0.523072
	SPAC343.17c		0.596285		SPBC29A10.07		0.523072
	SPAC1039.01		0.595023		SPBC2G5.04c		0.523072
	SPBC18E5.15		0.59376		SPCC553.02		0.523072
	SPBC29B5.04c		0.59376		SPAC1142.04		0.523072
	SPBC2G2.07c	mug178	0.59376		SPAC27F1.09c	prp10;sap155	0.523072
	SPBC365.10	arp5	0.59376		SPBC31F10.11c	cwf4;syf3	0.523072
	SPCC895.08c		0.592496		SPBC409.20c	psh3	0.523072
	SPBC18H10.19		0.591231		SPBC646.07c		0.523072
	SPCC970.01	swi9;rad16;rad10;rad20	0.591231		SPAC1093.05		0.506532
	SPCC4G3.05c	slx3;mus81	0.588695		SPAC343.01c	erg8	0.506532
	SPAPB24D3.09c	pdr1	0.586154		SPBC14F5.06		0.506532
	SPBC21B10.09		0.586154		SPCC1223.08c	dfr1	0.506532
	SPBC582.05c	brc1	0.586154		SPBC29A10.10c		0.489842
	SPBC582.04c		0.584881		SPBP19A11.04c	mor2;cps12	0.489842
	SPCC1682.12c	ubp27;ubp16	0.584881		SPAC19A8.08	upf2	0.489842
	SPAC24B11.09		0.583607		SPAC1F12.09	gpi17	0.489842
	SPAC16.05c	sfp1	0.581054		SPAC23A1.11	rpl1602;rpl13a-2;rpl16b;rpl16-2	0.489842
	SPAC2F7.16c		0.577215		SPBC1105.05	exg1	0.489842
	SPBC19F8.05		0.575932		SPBC12C2.02c	ste16;ste20	0.489842
	SPBC24C6.09c		0.575932		SPBC146.12	coq6	0.489842
	SPBC26H8.03	cho2	0.575932		SPBC3B9.03		0.489842
	SPBC29A10.07		0.573362		SPCC16A11.12c	ubp24;ubp1	0.489842
	SPBC83.11		0.573362		SPCC306.04c	set1	0.489842
	SPBC8D2.20c	sec31;sns-B2;pi045	0.572075		SPCC965.13		0.489842
	SPCC18B5.01c	bfr1;hba2	0.572075		SPAC25G10.08	tif34;eif3b;prt1	0.473
	SPAC869.10c		0.570786		SPAC3F10.04	gsh2;gsa1	0.473
	SPBC725.12	nbl1;mug118	0.570786		SPBC1773.10c	nrs1;ded81	0.473
	SPBP8B7.23		0.570786		SPBC3B8.07c	dsd1	0.473
	SPCC1795.03	gmn3;gms1	0.570786		SPCC4B3.05c	hem12	0.473
	SPBC902.03		0.568205		SPAC17G8.11c		0.456002
	SPAC23H4.14	vps39;vam6	0.565617		SPAC13G6.10c	asl1	0.456002
	SPBC17D1.01		0.564322		SPAC18G6.10	lem2;heh1	0.456002
	SPCC63.14		0.564322		SPAC22F3.10c	gcs1;apd1	0.456002
	SPAC926.06c		0.560425		SPAC29E6.06c		0.456002
	SPAC1D4.10	sptrz2;trz2	0.55782		SPAC6F6.03c		0.456002
	SPAC57A10.12c	ura3	0.556515		SPAPB1E7.12	rps602;rps6-2;rps6	0.456002
	SPAC637.06		0.556515		SPBC106.06	cct4	0.456002
	SPCC1753.05	rsm1	0.555209		SPBC13A2.02		0.456002
	SPAC821.12	orb6	0.552592		SPBC23E6.07c	rfc1	0.456002
	SPBC32H8.07	gpb1;git5;pi017;gbp1	0.549969		SPBC8D2.17	pi048	0.456002
	SPAC6C3.06c		0.544704		SPCC126.08c		0.456002
	SPACUNK4.17		0.542063		SPCC162.09c	hmg1	0.456002
	SPBC2G2.14		0.539416		SPCC777.13	vps35	0.456002
	SPBP4H10.14c		0.536762		SPCP1E11.11		0.456002
	SPBC16G5.12c	top3	0.534102		SPCPB16A4.03c	ade10	0.456002
	SPCC970.10c	rfp1;brl2	0.534102		SPBC16G5.07c		0.438847
	SPBC776.02c	sds1;bws1;dis2	0.531436		SPBC1826.01c	btaf1;mot1	0.438847
	SPBC25B2.10		0.528764		SPBC25H2.02	trs1;ths1	0.438847
	SPAC637.03		0.524744		SPBC646.09c	int6;eIF3e;yin6	0.438847
	SPAC5D6.12		0.5234		SPAC4G9.08c	rpc2	0.42153
	SPCC1020.01c	pma2B32.04c;pma2	0.5234		SPAC8C9.15c	tif225	0.42153
	SPCC4B3.10c	ipk1	0.5234		SPCC970.08		0.42153
	SPCC10H11.01	prp11	0.520709		SPAC15A10.03c	rad54;rhp54	0.42153
	SPCP31B10.07	eft202;eft1	0.519361		SPAC22G7.02	kap111	0.42153
	SPAC1F5.08c	ehs1;yam8	0.518011		SPAC23C4.05c		0.42153
	SPBC776.08c		0.518011		SPAC26H5.05		0.42153
	SPAC17C9.07	alg8	0.51666		SPAC26H5.13c	kei1	0.42153
	SPAC23C4.03		0.51666		SPBC1347.05c	spj1	0.42153
	SPAC22E12.16c	pik1	0.513953		SPBC1539.03c	argX	0.42153
	SPAC1952.09c	ach1	0.512597		SPBC15D4.09c		0.42153
	SPBC25B2.07c	mug164	0.512597		SPBC1703.14c	top1	0.42153
	SPBC2G2.08	ade9	0.512597		SPBC18A7.02c		0.42153
	SPCP1E11.02	ppk38	0.512597		SPBC215.09c	erg10	0.42153
	SPAC26A3.12c	dhp1	0.511239		SPBC21C3.14c		0.42153
	SPAC1039.03		0.50988		SPBC354.09c		0.42153
	SPBC1709.08	cft1	0.50988		SPBC428.01c	nup107	0.42153
	SPBC336.01	fdh1;fdh;fbh1	0.50988		SPBP35G2.14		0.42153
	SPBC543.09		0.50988		SPCP1E11.02	ppk38	0.42153
	SPBP8B7.14c	dpb2	0.50988		SPAC10F6.13c		0.40405
	SPAPB24D3.01		0.507157		SPCC306.06c		0.40405
	SPBC2D10.04		0.507157		SPAC19D5.04	ptr1	0.386402
	SPAC17G8.02		0.505793		SPAC26F1.06	gpm1	0.386402
	SPBC1604.14c	pak1;shk1;orb2	0.504427		SPCC74.06	phk2;mak3	0.386402
	SPBC17D1.05		0.504427		SPAC16E8.09	scd1;ral1	0.386402
	SPBC30D10.17c	smi1	0.504427		SPAC20G8.01	cdc17BG4.08;cdc17	0.386402
	SPBC839.14c		0.504427		SPAC26F1.12c		0.386402
	SPAC4D7.01c	sec7a;sec71;sec7A	0.50169		SPAC29A4.20	elp3;HAG602	0.386402
	SPBC1271.05c		0.50169		SPAC328.06	ubp2;ubp34	0.386402
	SPBC19G7.07c		0.50169		SPAC589.12		0.386402
	SPBC646.14c	orc5	0.498947		SPAC821.05		0.386402
	SPBP23A10.08	arp4;alp5	0.498947		SPBC1306.01c		0.386402
	SPBC530.01	gyp1	0.497573		SPBC17G9.08c	csx2;cnt5	0.386402
	SPCC417.08	tef3;ef-3	0.485132		SPBC215.08c	arg4	0.386402
	SPBC21B10.07		0.483741		SPBC216.01c		0.386402
	SPBC8D2.01	gsk31	0.482349		SPBC4F6.06	kin1	0.386402
	SPAC29E6.10c		0.479559		SPCC1672.07		0.386402
	SPAC6G9.14		0.478161		SPAC1565.08	cdc48	0.368583
	SPBC947.15c		0.478161		SPAC24B11.06c	spc1;phh1;sty1	0.368583
	SPAC2G11.02	urb2	0.476762		SPAC27F1.07		0.368583
	SPAC4G8.09		0.476762		SPAC767.01c	vps1	0.368583
	SPAC630.08c	erg25	0.476762		SPBC428.19c		0.368583
	SPAC1F7.11c		0.471148		SPBC839.11c	hut1	0.368583
	SPAC23D3.12		0.471148		SPBP8B7.22	erd2	0.368583
	SPBC651.03c	gyp10	0.471148		SPCC24B10.21	tpi1;tpi	0.368583
	SPAC328.06	ubp2;ubp34	0.46833		SPCC965.04c		0.368583
	SPAC23D3.06c	nup146;nup159	0.465505		SPAC15A10.11	ubr11	0.368583
	SPAC4A8.11c	fas2;lsd1;lsd	0.465505		SPAC222.12c	atp2	0.368583
	SPAC1786.02		0.46409		SPAC1805.17	bar1;caf2;crm1BB1.04c;caf7;crm1	0.350591
	SPAC24B11.12c		0.462674		SPAC24H6.04	hsk1;hxk1	0.350591
	SPBC211.04c	mcm6;mis5	0.462674		SPAC57A10.12c	ura3	0.350591
	SPBC800.02	mug54;whi5	0.459835		SPAC630.03	arp3;act2	0.350591
	SPCC550.13	him1;rad35;dfp1	0.459835		SPAC630.13c	tsc2	0.350591
	SPAC17D4.03c	cis4	0.458413		SPAC6F12.13c	fps1	0.350591
	SPAC15A10.01	atm1	0.456989		SPAC6F12.16c	mtr4	0.350591
	SPBC146.12	coq6	0.456989		SPBC15D4.14	taf5;taf5b;taf73;taf5l	0.350591
	SPAC110.04c	ssp1;pss1	0.455564		SPBC1709.15c	cft2	0.350591
	SPAC806.06c		0.455564		SPBP8B7.25	cyp4	0.350591
	SPCC18.03		0.454136		SPCC777.09c	arg1	0.350591
	SPCC18.18c	fum1	0.454136		SPBC16E9.11c	pub3	0.350591
	SPCP31B10.02		0.454136		SPBC31F10.14c	hir3;hip3	0.350591
	SPAC22H10.03c	kap114	0.448409		SPCC1393.13		0.350591
	SPBC1734.13	atp3	0.448409		SPAC25H1.07		0.350591
	SPCC61.02	spt3	0.448409		SPAC4D7.12c	fet5	0.350591
	SPCC162.11c		0.445535		SPBC11B10.01	pi010;alg2	0.350591
	SPBC20F10.07		0.442653		SPBC13G1.03c	pex14	0.350591
	SPCC736.04c	gma12	0.442653		SPBC1773.01		0.350591
	SPBC685.09	orp2;orc2	0.439764		SPBC839.08c	its8	0.350591
	SPAC1705.03c	ecm33	0.436867		SPCC1682.12c	ubp27;ubp16	0.350591
	SPBC1685.01	dsp1;pmp1	0.436867		SPAC1F5.11c	tra2	0.332421
	SPAC25B8.19c		0.433964		SPAC13G7.01c	erg7;erg7B2B10.14c;erg7BG9.20c	0.332421
	SPCC11E10.04		0.433964		SPAC22E12.05c	rer1	0.332421
	SPBC582.10c		0.431052		SPAC637.06		0.332421
	SPCC790.02	pep3;vps18	0.431052		SPCC757.12		0.332421
	SPAC1D4.02c		0.429594		SPAC10F6.10		0.314071
	SPAC31G5.11	pac2	0.429594		SPAC19G12.15c	tpp1	0.314071
	SPBC1718.06	mgm1;msp1	0.429594		SPAC637.05c	vma2	0.314071
	SPAC17D4.02	goa1;sna41;cdc45	0.428134		SPAC1093.01		0.314071
	SPAC6G10.07		0.428134		SPAC17D4.04		0.314071
	SPAC3F10.05c	mug113	0.425208		SPAC17G6.11c		0.314071
	SPAC23A1.17		0.423742		SPAC1834.02	aro1	0.314071
	SPBC776.04	sec2302;sec23B;sec23-b	0.423742		SPAC24H6.10c		0.314071
	SPAC1B3.13		0.422274		SPAC6G10.08	idp1	0.314071
	SPAC30D11.06c		0.422274		SPAC977.10	sod2	0.314071
	SPAC328.04		0.422274		SPBC16C6.06	vps10;pep1	0.314071
	SPCC550.10	meu8	0.422274		SPBC1709.17		0.314071
	SPAC1786.01c		0.419333		SPBC1711.06	rpl402;rpl2;rpl4;rpl401;rpl4-1	0.314071
	SPBP8B7.11		0.419333		SPBC1A4.10c	med14;pmc1	0.314071
	SPAC5D6.08c	mes1	0.416384		SPBC32F12.12c		0.314071
	SPBC106.10	tpk;pka1;git6;TPK	0.416384		SPBC4B4.08	ght2	0.314071
	SPAC3A11.09	sod22	0.414906		SPBC887.14c	pif1;pfh1;rph1;rph1B87.13c	0.314071
	SPBC800.10c		0.413427		SPCC663.15c		0.314071
	SPBC27B12.07	pi071	0.410463		SPCC825.01		0.314071
	SPCC285.09c	cgs2;pde1	0.410463		SPAC1006.01	psp3	0.295536
	SPCPJ732.01	vps5	0.410463		SPAC17A2.02c		0.295536
	SPBC902.02c	ctf18;chl12	0.407491		SPAC1B1.03c	kap95	0.295536
	SPAC27D7.14c	tpr1	0.406002		SPAC4D7.09	tif223	0.295536
	SPBC21H7.03c		0.403019		SPBC9B6.04c	tuf1;aes2	0.295536
	SPAC328.05		0.401524		SPBP8B7.21	ubp29;ubp3	0.295536
	SPBC26H8.04c		0.401524		SPCC1450.15		0.295536
	SPAC23C4.02	crn1	0.398529		SPCC1795.10c		0.295536
	SPBC1348.10c		0.398529		SPCC584.01c	sir1	0.295536
	SPBC56F2.04	utp20	0.398529		SPCC613.10	qcr2	0.295536
	SPBC342.03	gas4	0.397028		SPBC1271.12	kes1	0.276813
	SPAC13G6.03	gpi7	0.395525		SPAC1834.11c	sec18	0.276813
	SPAC1486.03c		0.395525		SPAC1F5.06		0.276813
	SPCC330.09		0.395525		SPAC22E12.09c	krp1;krp	0.276813
	SPAC22F3.13	tsc1	0.392514		SPAC22E12.10c	cox15;etp1	0.276813
	SPAPB8E5.03	mae1	0.392514		SPAC22H12.04c	rps102;rps3a-2;rps1-2	0.276813
	SPBC14F5.10c		0.392514		SPAC24B11.12c		0.276813
	SPCC1442.15c	cox18	0.389495		SPAPB1A10.12c	alo1	0.276813
	SPBPJ4664.04		0.387982		SPAPJ760.03c	adg1	0.276813
	SPAPB1A10.08		0.386468		SPBC14C8.15		0.276813
	SPAPYUK71.03c		0.386468		SPBC1711.03		0.276813
	SPBC31F10.02		0.383433		SPBC215.01		0.276813
	SPAC26A3.05	chc1	0.381912		SPBC215.12	spef2;cwf10;snu114	0.276813
	SPAC23C11.15	pst2	0.380389		SPBC4C3.09		0.276813
	SPBC1718.04		0.380389		SPBC56F2.07c		0.276813
	SPBC947.02	apl2	0.380389		SPBP23A10.07	rpa140;rpa2	0.276813
	SPBC713.04c		0.378864		SPCC1223.14		0.276813
	SPAC17A2.02c		0.377338		SPCC18.18c	fum1	0.276813
	SPBC337.16	cho1	0.377338		SPCC1919.15	rfp2;brl1	0.276813
	SPCC1235.02	bio2;bio2B20.02c	0.377338		SPCC338.07c		0.276813
	SPCC1235.13	ght6;meu12	0.377338		SPCC645.10		0.276813
	SPAC4F10.07c	apg13;atg13;mug78	0.374278		SPAC26A3.12c	dhp1	0.257898
	SPAC821.08c	slp1;cdc20	0.374278		SPAC29B12.10c	pgt1	0.257898
	SPAP8A3.12c	tpp2	0.37121		SPAPB1A10.06c		0.257898
	SPCC550.14	vgl1	0.37121		SPBC29A3.04	rpl7a;rpl8;rpl8-1B3.03c	0.257898
	SPAC23A1.18c	mrp51	0.368134		SPBC2G2.11		0.257898
	SPAC23D3.10c	eng2	0.368134		SPBC3E7.05c		0.257898
	SPCC777.02		0.368134		SPBC4.07c	mts2;cep2;rpt2	0.257898
	SPCC132.05c		0.36762		SPBC428.03c	pho4	0.257898
	SPBC16H5.07c	ppa2	0.365049		SPBC947.15c		0.257898
	SPAC20G8.09c	nat10	0.361956		SPBP4G3.02	pho1	0.257898
	SPBC14F5.07	doa10	0.361956		SPCC1682.02c	mcm3	0.257898
	SPBC26H8.06	grx4;grx5	0.361956		SPBC36.03c		0.238787
	SPMIT.07	atp6	0.357301		SPAC10F6.12c	mam4	0.238787
	SPAC1D4.05c		0.357301		SPAC1327.01c		0.238787
	SPAC2F3.01		0.355745		SPAC1782.01		0.238787
	SPAC4G8.05	ppk14	0.355745		SPAC1834.05	alg9	0.238787
	SPBC29A3.11c		0.352627		SPAC26A3.01	sxa1	0.238787
	SPBC691.03c	apl3;pi033	0.352627		SPAC9G1.06c	cyk3	0.238787
	SPAC343.16	lys2	0.3495		SPBC1604.03c		0.238787
	SPBC839.02		0.3495		SPBC1604.08c	imp1	0.238787
	SPCC126.02c	pku70	0.3495		SPBC16G5.16		0.238787
	SPBC1706.03	fzo1	0.346365		SPBC17G9.03c	krs1	0.238787
	SPCC18.02		0.346365		SPBC21C3.15c		0.238787
	SPAC2G11.09		0.343221		SPBC29A3.01	ccc2	0.238787
	SPAC17G8.11c		0.340068		SPBC530.11c		0.238787
	SPCC553.10		0.338488		SPCC1322.14c	vtc4	0.238787
	SPAC15A10.06		0.336906		SPCC18B5.01c	bfr1;hba2	0.238787
	SPAC637.04		0.336906		SPCC31H12.04c	rpl1202;rpl12;rpl12-2	0.238787
	SPMIT.05	cob1;cob	0.335322		SPCC5E4.03c	taf5;taf72	0.238787
	SPAC4F10.13c	mpd2	0.332148		SPCC645.07	rgf1	0.238787
	SPBC29A3.14c	trt1	0.332148		SPCC74.03c	ssp2;ucp9	0.238787
	SPAC139.01c		0.330557		SPAC1002.13c	psu1	0.219475
	SPCC548.06c	ght8	0.330557		SPBC56F2.12	ilv5	0.219475
	SPAC6F6.18c		0.324172		SPAC13G6.07c	rps6-1;rps6;rps601	0.219475
	SPAC1420.01c		0.32257		SPAC14C4.14	atp1	0.219475
	SPBC4F6.10	vps901;vps9A;vps9a	0.320966		SPAC1D4.04	cct2	0.219475
	SPBC1539.09c	trp1	0.319359		SPAC1F5.02		0.219475
	SPAC24C9.08		0.317751		SPAC22F8.08	sec24	0.219475
	SPBC25D12.05	trm1	0.317751		SPAC23C11.05	ppa	0.219475
	SPBP8B7.30c	thi5	0.317751		SPAC23H4.07c	srp102	0.219475
	SPBC409.21	sec66	0.31614		SPAC25B8.01	dap1	0.219475
	SPCC126.09		0.31614		SPAC589.06c		0.219475
	SPAC30.04c	abc4	0.314527		SPAC15E1.04		0.19996
	SPBC1E8.03c		0.314527		SPAC2F3.09	hem1	0.19996
	SPCC1795.10c		0.314527		SPAC2F3.12c		0.19996
	SPBPB7E8.01		0.311293		SPAC31A2.07c	dbp10	0.19996
	SPAC343.08c	mrp17	0.308051		SPAC3G9.06	frs2	0.19996
	SPAC3H8.06	aur1	0.308051		SPAP8A3.07c		0.19996
	SPCC895.06		0.308051		SPBC1711.12		0.19996
	SPCC1450.02	brf1;bdf1	0.306968		SPBC1718.06	mgm1;msp1	0.19996
	SPAC1952.02		0.304799		SPBC25H2.12c	cct7	0.19996
	SPAC3A11.11c		0.304799		SPBC3E7.16c	leu3	0.19996
	SPAC9G1.06c	cyk3	0.304799		SPBC543.08		0.19996
	SPBC16H5.02	pfk1	0.304799		SPCC576.08c	rps2	0.180236
	SPAC19G12.07c	rsd1	0.301538		SPAC10F6.03c	cts1	0.180236
	SPBC14F5.03c	kap123	0.301538		SPAC24C9.12c		0.180236
	SPBC4.06		0.301538		SPAC343.05	vma1	0.180236
	SPCC736.15	mfp2	0.301538		SPBC16C6.09	ogm4;oma4	0.180236
	SPAC607.07c		0.299904		SPBC25B2.09c	rrs1;mrs1	0.180236
	SPBC4B4.02c	nca2	0.299904		SPBC337.16	cho1	0.180236
	SPAC12B10.03		0.298268		SPBC660.07	ntp1	0.180236
	SPAC1783.05	hrp1;chd1	0.298268		SPBC839.16		0.180236
	SPBC887.02		0.298268		SPCC63.02c	aah3	0.180236
	SPAC1002.11	gaa1	0.294988		SPAC57A7.11	mip1	0.160298
	SPBC17F3.02	mor4;orb3;nak1	0.294988		SPCC70.05c		0.160298
	SPAC11D3.11c		0.293344		SPAC1002.12c		0.160298
	SPAC1805.17	bar1;caf2;crm1BB1.04c;caf7;crm1	0.293344		SPAC13G6.02c	rps3a-1;rps1-1;rps101	0.160298
	SPAC16C9.06c	upf1	0.291699		SPAC13G7.11		0.160298
	SPBC1D7.03	mug80	0.291699		SPAC1782.02c		0.160298
	SPBP4G3.02	pho1	0.291699		SPAC1786.02		0.160298
	SPCC330.08	alg11;gmd3	0.291699		SPAC19A8.06		0.160298
	SPAC1039.09	isp5	0.2884		SPAC19A8.14		0.160298
	SPAC23H4.02	ppk9	0.2884		SPAC1B3.09c		0.160298
	SPBC8D2.05c	pi059;sfi1	0.2884		SPAC23C11.17		0.160298
	SPBC6B1.10	prp17	0.286747		SPAC31A2.10		0.160298
	SPAC25B8.13c	isp7	0.285091		SPAC6G9.12	cfr1;chs5	0.160298
	SPBC3D6.10	eth1;apn2	0.283434		SPAP7G5.05	rpl1002;rpl10-2;rpl10	0.160298
	SPAC12G12.14c	pfs2	0.281773		SPBC1604.06c		0.160298
	SPAC6F6.13c		0.281773		SPBC16C6.12c		0.160298
	SPAC9E9.03	leu2	0.281773		SPBC18H10.16	can1	0.160298
	SPCC16A11.04	snx12	0.281773		SPBC19C7.12c		0.160298
	SPAC29B12.07	sec16	0.280111		SPBC2G2.12	hrs1	0.160298
	SPAC57A7.10c	sec21	0.280111		SPBC530.03c	bag1-B;bag1-b;bag102	0.160298
	SPCC16C4.02c		0.280111		SPBC651.11c	apm2;apm3	0.160298
	SPCC1620.12c		0.278446		SPBC713.03		0.160298
	SPCC16C4.17	mug123	0.275108		SPBC839.13c	rpl13;rpl16a;rpl13B9.12;rpl1601;rpl13a-1;rpl13-1;rpl16-1	0.160298
	SPAC13G6.04	tim8	0.273436		SPCC1183.11		0.160298
	SPAC4G9.20c		0.273436		SPCC1840.07c		0.160298
	SPCC31H12.07	sec23A;sec231;sec23a	0.271761		SPCC23B6.01c		0.160298
	SPAC9E9.10c	cbh;cbh1	0.268404		SPCC4G3.14	mdj1	0.160298
	SPCC1682.15	mug122	0.268404		SPBC4.06		0.140143
	SPAC1420.04c	SPAP17E12.01;cox11;cox1101	0.266722		SPAC1486.05	nup189	0.140143
	SPAC30D11.04c	nup124	0.266722		SPAC1A6.03c		0.140143
	SPBC1861.09	ppk22	0.265037		SPAC9E9.06c	thrc;THRC	0.140143
	SPBC244.02c		0.265037		SPCP31B10.04		0.140143
	SPBC651.01c	nog1	0.265037		SPAC890.05		0.119765
	SPAC2F3.09	hem1	0.26335		SPCC1322.05c		0.119765
	SPBC83.01	ucp8	0.259968		SPAC1002.09c	dldh;dld1	0.119765
	SPBC28F2.08c		0.258273		SPAC17G6.04c	cpp1	0.119765
	SPBC32F12.07c		0.258273		SPAC22F8.04		0.119765
	SPCC1739.10	mug33	0.256576		SPAC4G9.20c		0.119765
	SPAC20H4.04	mfh2	0.254876		SPBC21B10.07		0.119765
	SPAC22H10.06c		0.254876		SPBC21B10.09		0.119765
	SPAC23C4.05c		0.254876		SPBC21H7.03c		0.119765
	SPAC4D7.08c	min13;ade4;aza1	0.254876		SPBC24C6.02		0.119765
	SPCC550.11		0.254876		SPBC28E12.03	rga4	0.119765
	SPBC19C7.03	git2;cyr1	0.253173		SPBC30B4.04c	sol1	0.119765
	SPAC7D4.03c		0.251469		SPBC32F12.10		0.119765
	SPCC777.13	vps35	0.249761		SPBC36.07	iki3	0.119765
	SPAC13G6.06c	gcv2	0.248051		SPCC330.07c		0.119765
	SPAC3H1.09c		0.248051		SPCC645.08c	snd1	0.119765
	SPAC17G6.11c		0.244623		SPAC222.06	mak16	0.0991588
	SPBC106.19	PBC582.01	0.244623		SPAC926.09c	fas1	0.0991588
	SPAC14C4.11		0.241185		SPAC30D11.03	drs1;ddx27	0.0991588
	SPBC342.02	qrs1	0.239462		SPAC521.05	rps802;rps8-2	0.0991588
	SPBC29A3.01	ccc2	0.237737		SPBC1289.03c	fyt1;spi1;mal25-1	0.0991588
	SPAC5D6.04		0.234278		SPBC16H5.04		0.0991588
	SPAC139.03		0.230808		SPBC16H5.11c	skb1;rmt5	0.0991588
	SPBC902.06	mto2	0.230808		SPBC530.12c	pdf1	0.0991588
	SPAC19G12.15c	tpp1	0.229069		SPAC25G10.09c	pan1	0.0783201
	SPBC1271.09		0.227328		SPAC1952.09c	ach1	0.0783201
	SPBC1E8.02		0.227328		SPAC19A8.15	trp2	0.0783201
	SPCC1795.02c	vcx1	0.227328		SPAC23A1.19c		0.0783201
	SPAC57A7.06		0.225584		SPAC56E4.05	mug69	0.0783201
	SPCC16A11.12c	ubp24;ubp1	0.223837		SPAC688.11	sla2;end4	0.0783201
	SPCC645.10		0.223837		SPAC6F12.17	rna14	0.0783201
	SPBC1711.10c	npl4	0.220336		SPAC890.07c	prmt1;rmt1	0.0783201
	SPBC106.01	mph1;mph1B32.03c	0.218581		SPAP11E10.02c	mam3	0.0783201
	SPBC29A3.09c		0.216824		SPAPB18E9.04c		0.0783201
	SPBC947.06c		0.216824		SPBC1271.10c		0.0783201
	SPAPB18E9.05c		0.215063		SPBC1734.03		0.0783201
	SPAC1F3.10c	2001-10-01	0.2133		SPBC18H10.02	lcf1	0.0783201
	SPBC577.09	ckn1;ytm1	0.2133		SPBC23E6.10c		0.0783201
	SPCC63.02c	aah3	0.2133		SPBC25D12.04	suc22	0.0783201
	SPAC1D4.04	cct2	0.211535		SPBC405.01	min4;ade1;ade1BC3.03	0.0783201
	SPAC1D4.03c	aut12	0.206221		SPCC1223.07c	drs1	0.0783201
	SPAC328.02	ucp11	0.206221		SPCC191.07	cyc1	0.0783201
	SPAC6F6.16c	tpz1;mug169	0.206221		SPAP7G5.04c	lys1	0.0572433
	SPAC23D3.08	usp108	0.204445		SPBC15C4.04c		0.0572433
	SPBC15C4.04c		0.204445		SPBC1711.16		0.0572433
	SPBC428.01c	nup107	0.204445		SPBC26H8.07c	nda3;ben1;alp12	0.0572433
	SPCC4B3.11c		0.202665		SPCC1223.06	alp8;tea1	0.0359228
	SPBC3B8.07c	dsd1	0.200883		SPAC1687.15	gsk3;skp1	0.0359228
	SPBC947.04		0.199098		SPAC22A12.11	dak1	0.0359228
	SPCC1494.07		0.199098		SPAC2F7.16c		0.0359228
	SPBC106.17c	cys2	0.19731		SPAC2G11.09		0.0359228
	SPAPB8E5.07c		0.195519		SPAC31A2.14	YA4E;ya4e	0.0359228
	SPAPYUG7.02c	sin1	0.195519		SPAC3H1.11	hsr1	0.0359228
	SPBC660.07	ntp1	0.195519		SPAC57A7.04c	pab1;pab1B7A7.05;pabp	0.0359228
	SPBP4H10.07		0.195519		SPAC637.13c		0.0359228
	SPAC1805.01c	ppk6	0.19193		SPBC16G5.05c		0.0359228
	SPBC354.13	rga6	0.188329		SPBC31A8.01c	cwl1;rtn1;cwl1B51.12c	0.0359228
	SPAC1A6.09c	lag1	0.186524		SPBC354.07c		0.0359228
	SPACUNK4.07c	sev4;cta4	0.186524		SPBC359.03c		0.0359228
	SPBC354.04		0.186524		SPBC8D2.20c	sec31;sns-B2;pi045	0.0359228
	SPBC2D10.18	abc1;coq8	0.184716		SPBP8B7.03c	rpl4-2;rpl402;rpl4	0.0359228
	SPBC15C4.05		0.181092		SPCC162.11c		0.0359228
	SPBC16A3.10		0.181092		SPCC1672.12c		0.0359228
	SPBC16G5.06		0.181092		SPCC31H12.07	sec23A;sec231;sec23a	0.0359228
	SPCC4F11.02	ptc1	0.181092		SPCC553.03	pex1	0.0359228
	SPCC70.06		0.181092		SPCC825.02		0.0359228
	SPAC1F12.05		0.177457		SPCC13B11.01	adh1;adh	0.0143529
	SPAC823.12		0.177457		SPAC11E3.10		0.0143529
	SPAC19B12.09	srp14	0.17381		SPAC1565.01		0.0143529
	SPBC1105.04c	cbp1;abp1;clo1	0.17381		SPAC17G6.15c		0.0143529
	SPBC119.08	pmk1;spm1	0.171982		SPAC23C11.09	ala1;ars1	0.0143529
	SPAC1296.01c		0.170151		SPAC3A12.18	zwf1	0.0143529
	SPAC1565.01		0.170151		SPBC16A3.15c	ben2;nda2	0.0143529
	SPAC3A11.02	mug188;cps3;scp3	0.170151		SPBC660.16	gnd	0.0143529
	SPCC1672.07		0.16648		SPAC19A8.02		-0.00747219
	SPAC24B11.05		0.162798		SPAC1B9.03c		-0.00747219
	SPAC9G1.12	cpd1	0.160952		SPAC20G8.07c	erg2	-0.00747219
	SPAC6F12.12	pbp2;par2	0.159103		SPAC23D3.09	arp4;arp42	-0.00747219
	SPAC1093.04c		0.155397		SPAC23H4.10c	thi4	-0.00747219
	SPAC13G7.01c	erg7;erg7B2B10.14c;erg7BG9.20c	0.155397		SPAC3C7.10	pex13	-0.00747219
	SPAC4A8.06c		0.155397		SPAC823.12		-0.00747219
	SPBC29B5.01	mts1;sss1;atf1;gad7	0.153539		SPAC926.06c		-0.00747219
	SPAC17H9.08		0.151678		SPACUNK4.16c		-0.00747219
	SPBC17D11.07c	rpn2	0.151678		SPBC1703.15c	vps33	-0.00747219
	SPBPJ4664.06	gpt1	0.151678		SPBC1A4.02c	leu1BE8.06;leu1	-0.00747219
	SPCC1281.06c		0.151678		SPBC2G5.06c	hmt2;cad1	-0.00747219
	SPBC1105.05	exg1	0.149814		SPBC3B8.01c	arh1	-0.00747219
	SPBC713.03		0.149814		SPBC83.01	ucp8	-0.00747219
	SPAC12G12.01c		0.147947		SPBP4H10.15		-0.00747219
	SPAC19B12.01		0.147947		SPCC1739.06c		-0.00747219
	SPCC63.06		0.147947		SPAC11G7.02	pub1;elp2	-0.0295587
	SPAC13G6.10c	asl1	0.144204		SPAC4F10.14c	egd1;nac2;btt1;btf3	-0.0295587
	SPBC3F6.04c		0.144204		SPAC6C3.04	cit1	-0.0295587
	SPBP19A11.03c	mts4;rpn1	0.144204		SPBC3D6.13c	pdi2	-0.0295587
	SPCC1183.01	sec15	0.144204		SPCC1393.10	ctr4	-0.0295587
	SPCC4G3.07c	phf1;swp1;saf50	0.144204		SPAC8C9.10c		-0.0519129
	SPBC1105.08		0.140449		SPAC10F6.14c		-0.0519129
	SPAC1783.04c	hst4	0.140449		SPAC12G12.13c	cid14	-0.0519129
	SPAC18B11.10	tup11	0.140449		SPAC1420.02c	cct5	-0.0519129
	SPBC4C3.03		0.140449		SPAC14C4.11		-0.0519129
	SPBC16E9.13	ksp1;ppk20	0.138567		SPAC1639.01c		-0.0519129
	SPAC18G6.09c		0.136681		SPAC1751.03	csn7-2;csn7b;csn7;csn72	-0.0519129
	SPAC19B12.13	cox11-b;cox1102;cox11	0.136681		SPAC17H9.02		-0.0519129
	SPBC31F10.16		0.136681		SPAC22E12.16c	pik1	-0.0519129
	SPBCPT2R1.05c		0.136681		SPAC23C4.06c		-0.0519129
	SPAC3F10.03	grs1	0.134793		SPAC343.14c	eif2-b	-0.0519129
	SPBC725.01		0.134793		SPAC3F10.13	ucp6	-0.0519129
	SPAC17G6.13	slt1	0.132901		SPAC4F8.15	itr1BD4.02c;itr1	-0.0519129
	SPAC6F12.10c	min11;ade3	0.132901		SPAC56F8.11	spc3	-0.0519129
	SPCC622.15c		0.132901		SPAC977.12		-0.0519129
	SPAC57A7.08	pzh1;phz1	0.129108		SPAP7G5.02c	gua2	-0.0519129
	SPBC24C6.08c		0.129108		SPBC1198.06c		-0.0519129
	SPCC1739.14	npp106	0.129108		SPBC11B10.07c	ivn1;pi004	-0.0519129
	SPCC965.04c		0.125303		SPBC1703.13c		-0.0519129
	SPCC584.11c		0.121485		SPBC30D10.03c		-0.0519129
	SPAC23C4.17	ncl1	0.117654		SPBC31F10.06c	sar1;psr1;sns-A10	-0.0519129
	SPAP7G5.06		0.117654		SPBC428.02c	eca39;eca39B2.11c	-0.0519129
	SPAC21E11.08	lcb2;lcb2B1E11.07	0.111883		SPAC977.14c		-0.0745415
	SPBC146.13c	myo1	0.111883		SPAC1039.02		-0.0745415
	SPAC1002.12c		0.109953		SPAC13G6.06c	gcv2	-0.0745415
	SPAC11D3.13		0.109953		SPAC19B12.03	pgs3;bgs3	-0.0745415
	SPBC887.14c	pif1;pfh1;rph1;rph1B87.13c	0.109953		SPAC19G12.08		-0.0745415
	SPAP14E8.02		0.106083		SPAC29A4.15		-0.0745415
	SPBC1289.08	uap1;qri1	0.106083		SPBC16E9.05	erg6	-0.0745415
	SPBC16H5.12c		0.106083		SPBC776.07		-0.0745415
	SPAC22F3.06c	lon1	0.104143		SPCC16A11.16c		-0.0745415
	SPAC15A10.13	ppk3	0.1022		SPAC1B3.14	vma3	-0.0974511
	SPBC15D4.10c	amo1	0.1022		SPAC23A1.14c		-0.0974511
	SPBC342.01c	alg6	0.1022		SPAC25B8.11		-0.0974511
	SPBC3B8.02	php5	0.1022		SPAC26H5.08c	bgl2	-0.0974511
	SPCC663.10		0.1022		SPAC29B12.07	sec16	-0.0974511
	SPAC1486.06		0.100253		SPAC2H10.01		-0.0974511
	SPBC56F2.11	met6	0.100253		SPAC3H1.09c		-0.0974511
	SPCC1259.08		0.098303		SPAC4A8.04	prb1;isp6	-0.0974511
	SPBC409.18		0.0963497		SPAPB1E7.05	gde1	-0.0974511
	SPCC1906.02c		0.0943931		SPBC15C4.05		-0.0974511
	SPAC1952.13	ned1	0.0904697		SPBC530.10c	anc1	-0.0974511
	SPCC1235.03		0.0904697		SPBC83.18c	fic1	-0.0974511
	SPCC965.06		0.0904697		SPCC1494.05c	ubp23;ubp12	-0.0974511
	SPCC191.03c		0.088503		SPCC1739.11c	pld3;cdc11	-0.0974511
	SPCC1281.03c		0.0865328		SPCC569.05c		-0.0974511
	SPAC29E6.06c		0.0825823		SPCP1E11.04c	pal1	-0.0974511
	SPCC962.03c	cut15	0.0825823		SPAC1D4.08	pis1	-0.0974511
	SPAC5H10.06c	adh4	0.0825823		SPAC23A1.12c	frs1	-0.0974511
	SPMIT.11	cox2	0.0806019		SPBC428.05c	arg12	-0.0974511
	SPBC2G5.06c	hmt2;cad1	0.078618		SPAC31G5.13	sks1;mts5;bfr2;rpn11;cep1;pad1	-0.120649
	SPAC13A11.01c	rga8	0.078618		SPAC664.14	amt2	-0.120649
	SPCC1281.05	rsc7	0.078618		SPAC8C9.08	rps5	-0.120649
	SPCC663.17	wtf15	0.0766307		SPAPB24D3.07c		-0.120649
	SPAC1486.02c	ucp14;dsc2	0.0746399		SPBC800.05c	tub1;ban5;alp2;atb2	-0.120649
	SPAC24B11.11c	sid2;pld5	0.0706478		SPCC1827.06c		-0.120649
	SPBC106.11c	plg7	0.0706478		SPCC320.10	srp72	-0.120649
	SPAC1805.04	nup132;Nup133b	0.0666417		SPAC9.09	met26	-0.144142
	SPAC767.01c	vps1	0.0666417		SPAC1F7.13c	rpl2-1;rpl18;rpl8-1;rpk5a;rpk5;rpl801	-0.144142
	SPBC16H5.11c	skb1;rmt5	0.0666417		SPAC23G3.12c		-0.144142
	SPAC3H5.11		0.0626215		SPAC30D11.11		-0.144142
	SPAC4A8.02c		0.0626215		SPAC57A10.07		-0.144142
	SPAC4G9.08c	rpc2	0.0626215		SPAC821.06	spn2	-0.144142
	SPAC24B11.08c		0.058587		SPAC9G1.12	cpd1	-0.144142
	SPBP8B7.19	spt16	0.058587		SPBC1703.07		-0.144142
	SPAC13G7.10	mug152	0.0545382		SPBC1718.07c	zfs1;moc4	-0.144142
	SPAC21E11.03c	mts2;pcr1	0.0545382		SPBC18E5.04	RL10;spqM;yL9;rpl1001;rpl10;rpl10-1	-0.144142
	SPAC24B11.10c	cfh1;chr3	0.0545382		SPBC25B2.07c	mug164	-0.144142
	SPAC4C5.02c	ryh1;hos1	0.0545382		SPBC776.14	plh1	-0.144142
	SPBC6B1.07	zer1;prp1	0.050475		SPBPB8B6.05c		-0.144142
	SPCC1494.06c		0.050475		SPCC1442.12	pps1	-0.144142
	SPAC13G7.12c		0.0463972		SPCC1840.05c		-0.144142
	SPAC20G8.04c		0.0463972		SPCC757.08		-0.144142
	SPAC23C4.09c		0.0463972		SPAC1805.05	cki3	-0.167939
	SPBC1685.14c		0.0463972		SPAC19G12.14	its3;mpd1	-0.167939
	SPBC8D2.16c	pi049	0.0463972		SPAC22F3.06c	lon1	-0.167939
	SPBC947.13	rba50	0.0463972		SPAC3G9.09c	tif21;tif211	-0.167939
	SPAC22A12.08c		0.0423048		SPAC750.08c		-0.167939
	SPAC29B12.13		0.0423048		SPAC806.04c		-0.167939
	SPBC1198.06c		0.0423048		SPAPB2C8.01		-0.167939
	SPCC24B10.12		0.0423048		SPBP8B7.19	spt16	-0.167939
	SPAC1687.19c		0.0381977		SPBC36.05c	clr6	-0.192046
	SPAC24H6.04	hsk1;hxk1	0.0381977		SPAC1142.06	get3	-0.192046
	SPBC16A3.17c	mfs1	0.0381977		SPAC13C5.05c		-0.192046
	SPBC21B10.06c	inp2	0.0381977		SPAC16C9.04c	mot2;yac4	-0.192046
	SPBC947.03c		0.0381977		SPAC18G6.04c	shm2	-0.192046
	SPAPB17E12.02	yip1-b;yip12;yip1	0.0340757		SPAC1F3.05		-0.192046
	SPBC18H10.02	lcf1	0.0340757		SPAC20G8.04c		-0.192046
	SPAC3C7.01c		0.0299387		SPAC27E2.03c		-0.192046
	SPAC688.11	sla2;end4	0.0299387		SPAC4G8.06c	trm12	-0.192046
	SPBP4H10.15		0.0299387		SPAC6B12.04c		-0.192046
	SPBC19F5.05c	ppp1	0.0278646		SPAC6F12.12	pbp2;par2	-0.192046
	SPAC29A4.16	ppk10;sat4;hal4	0.0257867		SPBC119.01	rpn3	-0.192046
	SPAC5D6.13		0.0257867		SPBC19F5.04		-0.192046
	SPBC8E4.01c		0.0257867		SPBC21D10.11c	nfs1	-0.192046
	SPCC553.02		0.0257867		SPBC23G7.12c	rpt6;let1	-0.192046
	SPAPB1E7.07	glt1	0.023705		SPBC25H2.16c		-0.192046
	SPAC23C4.14	alg1	0.0216194		SPBC336.14c	ppk26	-0.192046
	SPBC14F5.13c		0.0216194		SPBC3H7.03c		-0.192046
	SPBC2D10.08c		0.0216194		SPBC428.11	met17	-0.192046
	SPBC800.05c	tub1;ban5;alp2;atb2	0.0174369		SPBC713.04c		-0.192046
	SPCC825.04c		0.0174369		SPBP22H7.08	rps10B;rps1002;c973;rps10-2;pi023;rps10	-0.192046
	SPAC9E9.15		0.0153399		SPCC16C4.08c	skb15	-0.192046
	SPAC20G8.03	itr2	0.013239		SPAC25G10.05c	his1	-0.216473
	SPBC25B2.03		0.013239		SPAC2F7.13c	wrs1	-0.216473
	SPCC1795.05c		0.013239		SPBC146.07	U2AF59;prp2;mis11	-0.216473
	SPAC1002.09c	dldh;dld1	0.0111342		SPBC1677.03c		-0.216473
	SPBC428.11	met17	0.00902558		SPBC1711.08		-0.216473
	SPBP23A10.14c	ell1	0.00902558		SPBC4F6.18c	arf1	-0.216473
	SPAC13A11.02c	erg11;cyp51	0.00691301		SPBC530.08		-0.216473
	SPBC354.02c	sec61	0.00267608		SPBP8B7.20c		-0.216473
	SPBC354.10		0.00267608		SPCC1322.16	phb2	-0.216473
	SPAC17A5.12	ucp7	0.000551692		SPCC1906.01	mpg1	-0.216473
	SPBC1734.04		0.000551692		SPCC31H12.08c	ccr4	-0.216473
	SPCC576.02		0.000551692		SPCC895.06		-0.241228
	SPAC8F11.10c	pvg1	-0.00157666		SPAC1071.06	arp9	-0.241228
	SPAC6F12.05c	tnr3;TPK	-0.003709		SPAC1565.05		-0.241228
	SPBC12D12.05c		-0.003709		SPAC16C9.02c		-0.241228
	SPCC569.08c	ade5;ade8	-0.003709		SPAC1952.02		-0.241228
	SPCC31H12.08c	ccr4	-0.00584533		SPAC1F7.02c	has1	-0.241228
	SPAC17G8.01c	trl1	-0.00798567		SPAC22H10.12c	sec19;gdi1	-0.241228
	SPBC1215.02c	arm1;mdm20	-0.00798567		SPAC31A2.06	atp25	-0.241228
	SPBC16D10.06	zrt1	-0.01013		SPAC31G5.02		-0.241228
	SPAC1071.02		-0.0122785		SPAC4A8.06c		-0.241228
	SPAC323.04		-0.0122785		SPAC637.09		-0.241228
	SPBC1604.21c	uba1;ptr3	-0.0122785		SPAC806.02c		-0.241228
	SPBP8B7.18c		-0.0122785		SPAC8E11.02c	rad24	-0.241228
	SPCC18.08		-0.0122785		SPBC11C11.10		-0.241228
	SPCC757.07c	ctt1;cta1	-0.0122785		SPBC16D10.02	trm11	-0.241228
	SPAC2E1P5.05		-0.0165875		SPBC29A3.09c		-0.241228
	SPBC26H8.07c	nda3;ben1;alp12	-0.0187481		SPBC418.01c	his4	-0.241228
	SPBC887.10	elp3;mcs4	-0.0187481		SPBC4B4.04		-0.241228
	SPBC11C11.10		-0.0209128		SPBC4F6.17c		-0.241228
	SPBP35G2.07	ilv1	-0.0230817		SPBC800.08	gcd10;tif35	-0.241228
	SPBC1198.09	ubc16	-0.0252547		SPBP22H7.02c	pi029	-0.241228
	SPBC215.05	gpd1	-0.0252547		SPBP23A10.10	ppk32	-0.241228
	SPAC1B3.16c	vht1	-0.0296131		SPCC11E10.07c	eif2b-a	-0.241228
	SPAC1F3.07c	rsc58	-0.0296131		SPCC1281.01	mok1;ags1	-0.241228
	SPAC31A2.16	gef2	-0.0296131		SPCC1393.06c		-0.241228
	SPBC25D12.02c	dnt1	-0.0296131		SPCC1450.02	brf1;bdf1	-0.241228
	SPBC3D6.13c	pdi2	-0.0296131		SPCC1494.06c		-0.241228
	SPBC660.12c		-0.0296131		SPCC1672.02c	sap1	-0.241228
	SPAC19B12.02c	gas1	-0.0317986		SPCC18.02		-0.241228
	SPAC3A12.04c		-0.0339883		SPCC306.09c	cap1;cap	-0.241228
	SPBC4F6.17c		-0.0339883		SPCC576.05		-0.241228
	SPBC660.05		-0.0339883		SPAC1B3.03c	wis2;cyp5	-0.26632
	SPBC713.12	erg1	-0.0350847		SPAC22A12.04c	rps22-1;rps15a-1;rps2201	-0.26632
	SPBC14F5.06		-0.0361822		SPAC25H1.08c		-0.26632
	SPBC31A8.01c	cwl1;rtn1;cwl1B51.12c	-0.0361822		SPBC1289.07c	rpa42;rpc40	-0.26632
	SPBC887.04c	lub1	-0.0361822		SPBC1683.05		-0.26632
	SPAC2F3.03c	rpa51;rpa49	-0.0361822		SPBC19F8.08	rps4-1;rps4-1B.01c;rps401;rps4	-0.26632
	SPAC23C4.12	hhp2	-0.0383804		SPBC215.05	gpd1	-0.26632
	SPAC25G10.01		-0.0383804		SPBC21B10.10	rps4-2;rps402	-0.26632
	SPBC660.17c		-0.0383804		SPBC29A3.02c	his7	-0.26632
	SPBC2G5.05	tkt	-0.0427894		SPBC30D10.13c	agg1;pdb1	-0.26632
	SPBP4H10.05c	spe2	-0.0427894		SPCC1322.04		-0.26632
	SPAC8C9.15c	tif225	-0.0442629		SPCC777.12c		-0.26632
	SPAC222.14c		-0.0461074		SPCC594.01		-0.291757
	SPAC4F10.15c	wsp1	-0.0472155		SPAC1635.01		-0.291757
	SPBC18H10.16	can1	-0.0472155		SPAC2C4.16c	rps8;rps801;rps8-1	-0.291757
	SPAC139.02c	oac1	-0.0494351		SPAC664.05	rpl13	-0.291757
	SPBC1271.10c		-0.051659		SPAC9E9.03	leu2	-0.291757
	SPBC16C6.09	ogm4;oma4	-0.051659		SPBC16H5.12c		-0.291757
	SPBP16F5.07	apm1	-0.051659		SPBC646.08c		-0.291757
	SPCC1393.11		-0.051659		SPAC16.04	dus3	-0.291757
	SPAC4F10.10c	mnn9	-0.0561198		SPAC24C9.05c	mug70	-0.291757
	SPAC24C9.06c		-0.0583567		SPAC2F7.15	rsm24	-0.291757
	SPBC8D2.10c	pi055;rmt3	-0.0583567		SPAC664.09	ggt1	-0.291757
	SPAC3H1.04c	mdm31	-0.0605981		SPBC14F5.02		-0.291757
	SPBC11C11.12		-0.0605981		SPBC17G9.07	rps2402;rps24-2;rps24b	-0.291757
	SPAC29A4.08c	cwf8;prp19	-0.0650941		SPBC1A4.04		-0.291757
	SPAC328.07c		-0.0650941		SPBC1A4.09		-0.291757
	SPBC13A2.02		-0.0650941		SPBC32F12.06	pch1	-0.291757
	SPCC613.09	sen54	-0.0650941		SPBP4H10.11c	lcf2	-0.291757
	SPAC1783.07c	caf3;pap1	-0.0673487		SPBP8B7.23		-0.291757
	SPAC31G5.08	ups;ups1	-0.0696079		SPBPJ4664.06	gpt1	-0.291757
	SPBC428.19c		-0.0718715		SPAC144.03	ade2;min10;min3	-0.317551
	SPBC646.08c		-0.0718715		SPAC2E1P5.05		-0.317551
	SPAC1F7.03	pkd2	-0.0741396		SPAC57A7.06		-0.317551
	SPBC106.03		-0.0741396		SPAC664.03		-0.317551
	SPBC428.03c	pho4	-0.0741396		SPAC821.12	orb6	-0.317551
	SPAC1F7.04	rho1	-0.0764123		SPBC1105.02c	lys4	-0.317551
	SPAC9.09	met26	-0.0764123		SPBC119.10	asn1	-0.317551
	SPAC1805.05	cki3	-0.0786895		SPBC13G1.01c	nam9	-0.317551
	SPAPB1A10.05		-0.0786895		SPBC557.03c	dcd1;ptr2;pim1	-0.317551
	SPCC126.10	iah1	-0.0786895		SPCC338.14	ado1	-0.317551
	SPCPB16A4.03c	ade10	-0.0786895		SPCC757.09c	rnc1	-0.34371
	SPBC29A3.15c	rsm23	-0.0832575		SPAC1071.03c		-0.34371
	SPBC839.16		-0.0832575		SPAC15E1.05c		-0.34371
	SPBC887.13c		-0.0832575		SPAC23D3.06c	nup146;nup159	-0.34371
	SPCC794.08		-0.0832575		SPAC3F10.08c		-0.34371
	SPAC12G12.13c	cid14	-0.087844		SPAC4F10.06		-0.34371
	SPAC19B12.05c	fcp1	-0.087844		SPAC732.01	vma11	-0.34371
	SPAC6F12.08c		-0.087844		SPAPB17E12.13	rpl18;rpl18-2;rpl1802	-0.34371
	SPCC1739.06c		-0.087844		SPBC119.15		-0.34371
	SPAC1006.01	psp3	-0.0901442		SPBC16G5.08	trp4	-0.34371
	SPAC25G10.08	tif34;eif3b;prt1	-0.0901442		SPBC21C3.13	rps16;rps19-1;rps1901	-0.34371
	SPBC17D11.02c	hrd1	-0.092449		SPBC26H8.10	rrp44;dis3	-0.34371
	SPBC336.14c	ppk26	-0.092449		SPBC428.15		-0.34371
	SPCC1322.10	pwp1	-0.092449		SPBC646.05c	erg9	-0.34371
	SPBC16D10.01c		-0.0970727		SPBP22H7.07	prl1;cwf1;prp5;pi024	-0.34371
	SPBC1773.11c	mug89	-0.0970727		SPBP4H10.04	ppb1	-0.34371
	SPCC4E9.02	cig1B22.20c;cig1	-0.0970727		SPBP8B7.11		-0.34371
	SPCC962.01		-0.0993915		SPBP8B7.17c		-0.34371
	SPBC1A4.07c		-0.101715		SPAC12G12.04	mcp60;hsp60	-0.370246
	SPBP35G2.02		-0.101715		SPAC19B12.05c	fcp1	-0.370246
	SPCC576.01c		-0.106377		SPAC26H5.09c		-0.370246
	SPBC16D10.08c		-0.111057		SPAC6F12.07	tom20	-0.370246
	SPCP1E11.05c		-0.111057		SPBC776.03		-0.370246
	SPAC9E9.09c		-0.115757		SPCC1682.16	rpt4	-0.370246
	SPBC16A3.18	cip1	-0.115757		SPCC191.02c		-0.370246
	SPBC21C3.14c		-0.115757		SPCC364.03	rpl17;rpl17-2;rpl1702	-0.370246
	SPAC1486.05	nup189	-0.120477		SPCC613.06	rpl9;rpl902;rpl9-2	-0.370246
	SPBC16A3.15c	ben2;nda2	-0.120477		SPCC794.11c		-0.370246
	SPBC4F6.12	pxl1	-0.120477		SPCC126.03	lps1;pus1	-0.397169
	SPBC25D12.03c	cdc47;mcm7	-0.122844		SPCC18.01c	adg3	-0.397169
	SPAC10F6.01c	sir1	-0.125216		SPAC11H11.06	arp2	-0.397169
	SPAC30D11.05	aps3	-0.125216		SPAC1687.06c	c2E11.04;rpl28B11.03c;rpl44;rpl28	-0.397169
	SPAC6F6.03c		-0.125216		SPAC1782.08c	rex3	-0.397169
	SPAC17G8.06c	ilv3	-0.129974		SPAC18G6.14c	rps7	-0.397169
	SPAC3A12.03c	mug145	-0.129974		SPAC19G12.05		-0.397169
	SPAC17C9.03	eIF4G;tif471	-0.13202		SPAC20H4.01		-0.397169
	SPAC227.06		-0.132361		SPAC4D7.13	prp40;usp104	-0.397169
	SPAC1834.01	sup45	-0.134753		SPAC6F12.04		-0.397169
	SPAC23C11.14	zhf;zhf1	-0.134753		SPBC11C11.07	rpl1801;rpl18;rpl18-1	-0.397169
	SPCP1E11.04c	pal1	-0.134753		SPBC17D1.01		-0.397169
	SPAPB24D3.03		-0.139552		SPBC19G7.07c		-0.397169
	SPBC1105.09	ubc15;ubcX	-0.139552		SPBC36B7.08c		-0.397169
	SPCC1840.08c		-0.139552		SPBC4B4.01c		-0.397169
	SPAC15E1.04		-0.144371		SPBC713.02c	ubp15;ubpD;ubp21	-0.397169
	SPCC1450.08c	wtf8;wtf16	-0.144371		SPBC776.04	sec2302;sec23B;sec23-b	-0.397169
	SPBC428.14		-0.146789		SPBC8D2.02c	pi063	-0.397169
	SPAC19A8.04	erg5	-0.149211		SPBC9B6.11c		-0.397169
	SPAC26H5.07c		-0.149211		SPCC23B6.04c		-0.397169
	SPBC16C6.13c	sec27	-0.149211		SPCC4B3.17	cbp3	-0.397169
	SPAC23D3.04c	gpd2;nad	-0.156509		SPCC4B3.18		-0.397169
	SPAC9G1.10c		-0.156509		SPCC4G3.13c		-0.397169
	SPAC19E9.01c	nup40	-0.158952		SPCC576.11	rpl15	-0.397169
	SPAPB24D3.07c		-0.158952		SPCC1795.11	ded1;moc2;dep1;sum3;slh3	-0.424491
	SPBC11B10.01	pi010;alg2	-0.158952		SPAC23C4.03		-0.424491
	SPBC17G9.08c	csx2;cnt5	-0.158952		SPBC3B8.03		-0.424491
	SPCC162.12	tco89	-0.158952		SPBC577.12	mug71	-0.424491
	SPAC2C4.13	vma16	-0.163854		SPCC1840.02c	gls2;orb11;bgs4;pap1;cwg1	-0.424491
	SPAC4F10.09c		-0.163854		SPAC11G7.03	idh1;glu3	-0.452224
	SPBC530.14c	dsk1	-0.163854		SPAC13G7.12c		-0.452224
	SPAC1296.03c	sxa2	-0.168778		SPAC1805.13	rpl14	-0.452224
	SPAC1A6.03c		-0.168778		SPAC21E11.06	tif224	-0.452224
	SPAC23C11.03		-0.173722		SPAC222.14c		-0.452224
	SPAPB1A10.12c	alo1	-0.173722		SPAC2C4.05		-0.452224
	SPBC119.13c	prp31;spp13	-0.178688		SPAC323.04		-0.452224
	SPBC530.13		-0.178688		SPAC3G9.14	sak1	-0.452224
	SPCC188.02	par1	-0.178688		SPAC4D7.08c	min13;ade4;aza1	-0.452224
	SPCC61.03		-0.178688		SPAC9E9.07c	ypt2	-0.452224
	SPAC26A3.15c	nsp1	-0.18118		SPAPB2B4.05	vma5	-0.452224
	SPAC637.09		-0.18118		SPBC13E7.08c		-0.452224
	SPAC25B8.12c		-0.183676		SPBC13G1.09		-0.452224
	SPCC14G10.04		-0.183676		SPBC16E9.09c		-0.452224
	SPCC24B10.13	skb5	-0.183676		SPBC56F2.09c	arg5	-0.452224
	SPAC17A5.10		-0.188686		SPBC839.05c	rps17-1;rps17;rps1701	-0.452224
	SPAC1F12.03c		-0.188686		SPCC24B10.07	gad8	-0.452224
	SPAC1F8.07c		-0.191199		SPAC18G6.11c	rrn3	-0.48038
	SPCC1020.07		-0.193718		SPAC23C11.02c	rps23-1;rps23	-0.48038
	SPAC1A6.07		-0.198772		SPAC3H1.07	ARG;aru1;car3	-0.48038
	SPAC23A1.05		-0.198772		SPBC28F2.08c		-0.48038
	SPBC1271.02	stt3	-0.198772		SPBP8B7.16c	dbp2	-0.48038
	SPCC338.14	ado1	-0.201308		SPAC17H9.04c		-0.508973
	SPAC664.03		-0.203849		SPBC19F5.03		-0.508973
	SPBC17G9.09	tif213;tif23	-0.203849		SPBC4F6.14		-0.508973
	SPBP23A10.15c	qcr1;mas1	-0.203849		SPAC139.02c	oac1	-0.508973
	SPCC16C4.18c	taf6;taf50	-0.203849		SPAC15E1.06	vps29	-0.508973
	SPCC24B10.15		-0.203849		SPAC1687.05	pli1	-0.508973
	SPBC25H2.12c	cct7	-0.208949		SPAC1834.06c	pmo25	-0.508973
	SPAC1B2.03c		-0.208949		SPAC26A3.04	rpl18a;rpl18a-1;rpl20;rpl2002;rpl20-2	-0.508973
	SPCC1827.01c		-0.208949		SPAC4G9.10	arg3	-0.508973
	SPBC3E7.16c	leu3	-0.211507		SPAC7D4.10	vma13	-0.508973
	SPCC622.12c		-0.211507		SPAC823.07		-0.508973
	SPAC25B8.10		-0.214071		SPAC8E11.10	sou1	-0.508973
	SPBC29A10.08	gas2	-0.214071		SPAPB8E5.02c	rpn5-b;rpn502;rpn5	-0.508973
	SPBP8B7.17c		-0.214071		SPBC119.02	ubc4	-0.508973
	SPBC28F2.05c		-0.219217		SPBC17G9.06c		-0.508973
	SPCP1E11.06	apl4	-0.219217		SPBC1A4.07c		-0.508973
	SPAC1639.01c		-0.221798		SPBC23E6.05	arx1	-0.508973
	SPBC17A3.04c	mes1;pi042;mrs1;rar1	-0.224385		SPBC25B2.06c	btb2	-0.508973
	SPAC12G12.15	sif3	-0.229578		SPBC3H7.15	hhp1	-0.508973
	SPAC15A10.09c		-0.229578		SPBC582.09	pex11	-0.508973
	SPAC22G7.09c	nup45	-0.229578		SPBC902.05c	idh2;glu2	-0.508973
	SPBC11B10.07c	ivn1;pi004	-0.229578		SPBP16F5.07	apm1	-0.508973
	SPBC17D1.06	dbp3	-0.229578		SPCC1259.09c		-0.508973
	SPCC61.04c		-0.229578		SPCC63.11	prp28	-0.508973
	SPBC16E9.18	psd1	-0.234794		SPCC622.09	htb1	-0.538016
	SPCC613.01		-0.237411		SPAC1782.06c		-0.538016
	SPCC63.11	prp28	-0.237411		SPAC31G5.04		-0.538016
	SPBC1215.01	shy1	-0.240034		SPAC4A8.14	prs1	-0.538016
	SPBC577.03c		-0.240034		SPAC9E9.13	wos2	-0.538016
	SPBC83.16c		-0.240034		SPBC19G7.10c		-0.538016
	SPCC364.07		-0.240034		SPBC342.03	gas4	-0.538016
	SPAC328.03	ggs1;tps1	-0.242663		SPCC576.14		-0.538016
	SPBP8B7.16c	dbp2	-0.242663		SPAC17H9.13c		-0.567524
	SPCC1393.12		-0.242663		SPAC1B3.13		-0.567524
	SPAC16.01	rho2	-0.245299		SPAC1F3.06c	spo15	-0.567524
	SPAC31A2.07c	dbp10	-0.245299		SPAC26F1.10c	pyp1	-0.567524
	SPBC354.14c	vac8	-0.245299		SPAC27F1.06c	fkbp39	-0.567524
	SPCC825.03c	sso1;psy1	-0.245299		SPAC30C2.04		-0.567524
	SPBC2G5.01		-0.250587		SPAC4G9.09c	arg11	-0.567524
	SPBC3E7.05c		-0.250587		SPAC56F8.08	mud1;ucp1;ddi1	-0.567524
	SPCC830.10		-0.250587		SPAC688.12c		-0.567524
	SPAC513.01c	eft2;etf201;etf2;eft2-1;eft201	-0.258567		SPAC823.08c		-0.567524
	SPAC16C9.03	nmd3	-0.261239		SPAC9G1.03c	rpl32-1;rpl30-1;rpl30;rpl3001	-0.567524
	SPCC162.07	ent1	-0.261239		SPBC119.09c		-0.567524
	SPCC1620.05		-0.261239		SPBC12C2.04		-0.567524
	SPAC3F10.09	his6	-0.266603		SPBC16G5.10		-0.567524
	SPBC19F5.03		-0.269294		SPBC1703.05		-0.567524
	SPAC22A12.15c	bip1;bip	-0.274695		SPBC2F12.04	rpl17;rpl17-1;rpl1701	-0.567524
	SPBC12C2.11		-0.274695		SPBC2F12.07c	rpl8-2;rpk5;rpl802;rpl2-2;rpk5b;rpk37	-0.567524
	SPBC1921.05	ape2;ape1	-0.277406		SPBC354.01	gtp1;gtp1B49.05	-0.567524
	SPBC359.03c		-0.282846		SPBC800.04c	rpl37a-1;rpl43-1;rpl43;rpl4301	-0.567524
	SPAC227.13c	isu1	-0.288312		SPBC8D2.10c	pi055;rmt3	-0.567524
	SPBC14C8.01c	cut2B7G9.13c;cut2	-0.288312		SPBP23A10.15c	qcr1;mas1	-0.567524
	SPBC2G5.07c	rpc25	-0.288312		SPCC191.03c		-0.567524
	SPBC3B8.05		-0.288312		SPCC553.06		-0.567524
	SPMIT.01	cox1	-0.288312		SPAC328.03	ggs1;tps1	-0.597512
	SPAC144.12	ppi	-0.299324		SPBC582.08		-0.597512
	SPAC823.08c		-0.299324		SPAC1071.07c	rps15;rps15-3;rps1502;rps15-2	-0.627995
	SPCP20C8.01c		-0.299324		SPAC1834.01	sup45	-0.627995
	SPCC1235.01		-0.303019		SPAC1F12.02c	p23fy	-0.627995
	SPAC637.05c	vma2	-0.304871		SPAC26A3.07c	rpl1101;rpl11;rpl11-1	-0.627995
	SPBC577.07	ubp10	-0.304871		SPAC27D7.06		-0.627995
	SPCC1494.05c	ubp23;ubp12	-0.304871		SPAC2G11.07c	ptc3	-0.627995
	SPCC24B10.19c		-0.304871		SPAC644.15	ssb1;rpp1-1;YSPRPA1;rpa1;rad11;rpp101	-0.627995
	SPAP7G5.04c	lys1	-0.307654		SPAC6G9.02c	nop9	-0.627995
	SPBC19F5.02c		-0.307654		SPAC6G9.08	ubp31;ubp6	-0.627995
	SPAC140.02	gar2	-0.310444		SPBC16G5.11c	bag1-a;bag1-A;bag1;bag101	-0.627995
	SPAC20G4.07c	sts1;erg4	-0.310444		SPBC342.04		-0.627995
	SPCC1183.09c	mug75;pmp31	-0.310444		SPBC3B8.09		-0.627995
	SPCC1322.02		-0.316045		SPCC584.04	eRF3;sup35;erf3	-0.627995
	SPAC1565.08	cdc48	-0.321673		SPCC757.07c	ctt1;cta1	-0.627995
	SPBC11B10.09	pi002;tws1;cdc2;swo2;cdk1	-0.321673		SPAC4G9.16c	rpl9;rpl901;rpl9-1	-0.658991
	SPBC1271.14		-0.321673		SPAC6F6.07c	rps13	-0.658991
	SPBP4H10.11c	lcf2	-0.321673		SPBC1D7.03	mug80	-0.658991
	SPCC364.01	cif1	-0.321673		SPBC2D10.11c	nap2;nap1.2;nap12	-0.658991
	SPAC6C3.04	cit1	-0.324497		SPCC1827.03c		-0.658991
	SPAC1039.02		-0.327329		SPAC1142.05	ctr5	-0.690516
	SPAC17C9.10	stm1	-0.327329		SPAC1420.03	rpn5;rpn501;rpn5-a	-0.690516
	SPBC1711.07		-0.327329		SPAC144.11	rps11-2;rps11;rps1102	-0.690516
	SPAC24B11.06c	spc1;phh1;sty1	-0.331116		SPAC1486.09		-0.690516
	SPAC18G6.11c	rrn3	-0.333014		SPAC1805.11c	rps26-2;rps2602	-0.690516
	SPBC1347.06c	cki1	-0.333014		SPAC1A6.02		-0.690516
	SPCC613.10	qcr2	-0.333014		SPAC24H6.07	rps901;rps9-1;rps9;rps9a	-0.690516
	SPAC5H10.13c	gmh2	-0.335866		SPAC26H5.10c	tif511;tif51	-0.690516
	SPBC354.06	mrps16	-0.338727		SPAC30C2.05	erv14	-0.690516
	SPBC800.03	hoc2;clr3	-0.338727		SPAC890.04c	ytm1	-0.690516
	SPAC22A12.11	dak1	-0.344468		SPAPB1E7.04c		-0.690516
	SPBC106.12c		-0.344468		SPAPYUG7.03c	mid2	-0.690516
	SPBC23E6.05	arx1	-0.344468		SPBC11B10.02c	his3;pi009	-0.690516
	SPBC428.16c	rhb1	-0.344468		SPBC12C2.07c	SPC12C2.07c	-0.690516
	SPBC902.04		-0.344468		SPBC1778.07		-0.690516
	SPBC31F10.03		-0.34735		SPBC18H10.20c		-0.690516
	SPBC365.14c	gps2	-0.34735		SPBC336.10c	tif512	-0.690516
	SPBP8B7.20c		-0.34735		SPBC530.15c		-0.690516
	SPAC23A1.12c	frs1	-0.350239		SPBC8D2.18c	pi047	-0.690516
	SPAC25B8.17		-0.350239		SPCC1183.08c	rpl1-1;rpl10a-2;rpl101;rpl10a-1	-0.690516
	SPBC1683.03c		-0.350239		SPCC16C4.18c	taf6;taf50	-0.690516
	SPAC630.14c	tup12;tup1	-0.356039		SPAC140.02	gar2	-0.72259
	SPBC13E7.08c		-0.356039		SPAC1556.08c	cbs2	-0.72259
	SPBC4F6.05c		-0.356039		SPAC23H4.06	gln1	-0.72259
	SPBC16G5.08	trp4	-0.35895		SPAC607.05	rpn9;mts1	-0.72259
	SPCC1906.01	mpg1	-0.364795		SPAC6G9.09c	rpl24;rpl24-1	-0.72259
	SPAC17H9.05	ebp2	-0.367729		SPBC16D10.09	pcn;pcn1;PCNA;PCN	-0.72259
	SPCC825.01		-0.373619		SPBC25H2.05	egd2;nac1;alpha-nac;ucp15	-0.72259
	SPBC428.02c	eca39;eca39B2.11c	-0.376576		SPBC29A3.12	rps9b;rps902;rps9-2	-0.72259
	SPAC23G3.12c		-0.37954		SPBC3D6.05	ptp4	-0.72259
	SPAC30C2.08		-0.37954		SPBC56F2.02	rpl1901;rpl19-1	-0.72259
	SPBC530.12c	pdf1	-0.37954		SPCC1450.04	tef5	-0.72259
	SPAC56E4.03		-0.38152		SPCC5E4.07	rpl28;rpl27aB.05c;rpgL29;rpl2802;rpl27a;rpl28-2	-0.72259
	SPAC24C9.13c	mrp10	-0.385491		SPAC18B11.06		-0.755232
	SPAC9E9.14	vps24	-0.385491		SPAC1F3.09	mug161	-0.755232
	SPBC1105.07c		-0.385491		SPAC20G8.05c	cdc15;pld2;rng1	-0.755232
	SPCC70.03c		-0.385491		SPAC26H5.11	mug56	-0.755232
	SPMIT.02	cox1I1	-0.385491		SPAC3A12.10	yl17b;rpl18a-2;rpl20;rpl2001;rpl20-1	-0.755232
	SPAC17D4.01	pex7	-0.388479		SPAC688.04c	gst3;GSTIII	-0.755232
	SPAC17G6.09	sec62	-0.391474		SPAC821.08c	slp1;cdc20	-0.755232
	SPAP32A8.02		-0.391474		SPBC14C8.04		-0.755232
	SPCC965.05c	tng;thp1	-0.391474		SPBC14C8.06	arc1;sop2	-0.755232
	SPAC1556.02c	sdh1	-0.397489		SPBC16C6.07c	rpt1	-0.755232
	SPAC1F3.09	mug161	-0.397489		SPBC16C6.11	rpl32;rpl3201;rpl32-1	-0.755232
	SPBC1604.05	pgi1	-0.397489		SPBC2G2.16		-0.755232
	SPBC17A3.01c	tim50;pi044	-0.397489		SPBC3D6.12		-0.755232
	SPBC646.13	sds23;moc1;psp1	-0.400508		SPBC4C3.03		-0.755232
	SPCC1529.01		-0.403535		SPBC649.02	rps19-2;rps1902;rps19	-0.755232
	SPBC1683.10c	pcl1	-0.40657		SPBC6B1.08c	ofd1	-0.755232
	SPAC12G12.06c		-0.409614		SPCC1235.02	bio2;bio2B20.02c	-0.755232
	SPBC19G7.17		-0.409614		SPCC1322.11	rpl2302;rpl23-2	-0.755232
	SPBC4F6.11c		-0.409614		SPCC1322.13	ade6;min1	-0.755232
	SPBC4F6.13c		-0.409614		SPCC1682.14	rpl1902;rpl19;rpl19-2	-0.755232
	SPBC776.09	ste13	-0.409614		SPCC1753.04	tol1	-0.755232
	SPCC364.06	nap1;nap11	-0.412665		SPCC24B10.09	rps1702;rps17;rps17-2	-0.755232
	SPAC1142.05	ctr5	-0.415725		SPAC806.03c	rps26-1;rps26;rps2601	-0.788462
	SPAC23H4.10c	thi4	-0.415725		SPAC11E3.15	rpl22	-0.788462
	SPBC13G1.13	tfb2	-0.415725		SPAC11G7.04	ubi1;rpl40	-0.788462
	SPBC3H7.15	hhp1	-0.415725		SPAC22G7.01c	SPAP696.03c	-0.788462
	SPBC16C6.06	vps10;pep1	-0.418793		SPAC3H5.10	rpl3202;rpl32;rpl32-2	-0.788462
	SPAC1142.01		-0.421869		SPAC5D6.01	rps22-2;rps2202;rps15a-2	-0.788462
	SPAC1527.03		-0.421869		SPBC17G9.10	rpl11-2;rpl11;rpl1102	-0.788462
	SPAC1805.16c		-0.421869		SPBC337.09	erg28	-0.788462
	SPAC2G11.15c	tgs1	-0.421869		SPBC4C3.07	eIF3f	-0.788462
	SPBC691.04	pi031	-0.421869		SPAC1296.01c		-0.822301
	SPBC776.15c		-0.421869		SPAC959.07	rps4;rps4-3;rps403	-0.822301
	SPBP8B7.15c		-0.421869		SPCC576.03c	tpx1	-0.822301
	SPCC338.11c	rrg1;uvi22	-0.421869		SPAC1486.06		-0.822301
	SPCP1E11.11		-0.421869		SPAC16C9.06c	upf1	-0.822301
	SPAC29B12.14c		-0.424953		SPAC17A2.09c	csx1	-0.822301
	SPAC10F6.03c	cts1	-0.428046		SPAC19E9.03	pas1	-0.822301
	SPBC18E5.02c		-0.434257		SPAC227.18	lys3	-0.822301
	SPBC21D10.11c	nfs1	-0.434257		SPAC22E12.04	pccs;ccs1	-0.822301
	SPCC663.05c	asf1;cia1	-0.434257		SPAC31G5.17c	rps10-1;rps1001;rps10	-0.822301
	SPAC12G12.04	mcp60;hsp60	-0.437376		SPAC3C7.01c		-0.822301
	SPBC543.07	skh1;mkk1;pek1	-0.440503		SPAC6C3.09		-0.822301
	SPCC645.08c	snd1	-0.440503		SPAC821.10c	sod1	-0.822301
	SPAC1006.07	tif411;tif1	-0.443638		SPAC890.08	rpl31	-0.822301
	SPCC18.14c	rpp0	-0.443638		SPAC9G1.05		-0.822301
	SPBC18H10.11c		-0.446782		SPBC1289.04c	pob1	-0.822301
	SPBC428.15		-0.446782		SPBC1347.02	fkbp39	-0.822301
	SPBP8B7.21	ubp29;ubp3	-0.449935		SPBC16D10.01c		-0.822301
	SPAC4A8.07c		-0.453096		SPBC25D12.05	trm1	-0.822301
	SPAC5H10.08c	pan6	-0.453096		SPBC776.02c	sds1;bws1;dis2	-0.822301
	SPAC6G9.07c	arc4;arp10	-0.453096		SPCC285.03		-0.822301
	SPBC28E12.05	esf2	-0.453096		SPCC330.14c	rpl24;rpl2402;rpl24-2	-0.822301
	SPAC23C11.09	ala1;ars1	-0.456267		SPAC13G7.08c	crb3	-0.856773
	SPAC17G6.15c		-0.459446		SPBC14F5.05c	sam1	-0.856773
	SPAC644.17c	mrpl9	-0.459446		SPBC336.02	dim1	-0.856773
	SPAC821.10c	sod1	-0.459446		SPBC646.13	sds23;moc1;psp1	-0.856773
	SPBC651.09c		-0.459446		SPCC1393.08		-0.856773
	SPCC1442.12	pps1	-0.459446		SPCC1620.06c		-0.856773
	SPBC211.05	sab10	-0.462634		SPAC1805.06c	hem2	-0.856773
	SPAC16A10.04	rho4	-0.465831		SPAC4C5.01		-0.856773
	SPAC17A2.03c	vma6	-0.465831		SPAP27G11.12		-0.856773
	SPAC6F6.12		-0.465831		SPBC1539.09c	trp1	-0.856773
	SPBC1773.04		-0.465831		SPBC17D1.06	dbp3	-0.856773
	SPAC22E12.17c	glo3	-0.472252		SPCP31B10.08c	rpl35a;rpl37;rpl33	-0.856773
	SPBC21D10.12	hob1	-0.472252		SPAC16.05c	sfp1	-0.891902
	SPBC8D2.02c	pi063	-0.472252		SPAC1687.19c		-0.891902
	SPCC1620.08		-0.472252		SPAC17D4.01	pex7	-0.891902
	SPCP1E11.10		-0.472252		SPAC17G6.06	rps2401;rps24-1;rps24a;rps24	-0.891902
	SPAC22E12.05c	rer1	-0.47871		SPAC24B11.13	hem3	-0.891902
	SPBC16E9.05	erg6	-0.47871		SPAC323.02c	pup2	-0.891902
	SPBC1D7.02c	scr1	-0.47871		SPAC3F10.16c		-0.891902
	SPBC530.09c		-0.47871		SPAC4H3.01		-0.891902
	SPBC839.10	usp107;snu71	-0.47871		SPAC6F6.10c	arc2;arc34	-0.891902
	SPAC27D7.09c		-0.481952		SPAC823.15	ppa1	-0.891902
	SPAC1D4.08	pis1	-0.485204		SPAC9E9.11	plr;plr1	-0.891902
	SPAC22F3.10c	gcs1;apd1	-0.485204		SPBC16E9.18	psd1	-0.891902
	SPAC8E11.10	sou1	-0.485204		SPBC1734.01c	esf1	-0.891902
	SPBC119.12		-0.485204		SPBC25B2.05	mis3	-0.891902
	SPBC14F5.09c	ade8	-0.485204		SPBC27.01c		-0.891902
	SPBC19C2.02	pmt1	-0.485204		SPBC409.06	uch2	-0.891902
	SPBC9B6.11c		-0.485204		SPBC409.07c	spc2;smf2;wis1	-0.891902
	SPCC1795.11	ded1;moc2;dep1;sum3;slh3	-0.485204		SPBC725.15	ura5	-0.891902
	SPAC1B2.02c	ugo1	-0.491735		SPBC776.09	ste13	-0.891902
	SPBC16H5.10c	prp43	-0.491735		SPBP8B7.06	rpp2;rpp201;YSPRPA2;rpaP2-2;rpa2;rpp2-1;rpl4-2;SP-L40c	-0.891902
	SPCC1223.07c	drs1	-0.491735		SPCC11E10.01		-0.891902
	SPCC320.08		-0.491735		SPCC550.06c	hsp10	-0.891902
	SPBC354.07c		-0.495015		SPCC613.05c	rpl35	-0.891902
	SPAC1420.02c	cct5	-0.498304		SPAC1F7.04	rho1	-0.927713
	SPAC4F10.11	spn1	-0.498304		SPAC222.11	hem13	-0.927713
	SPBP8B7.13		-0.498304		SPAC328.10c	rps5-2;rps5;rps502	-0.927713
	SPBC4B4.04		-0.501603		SPBC365.03c	rpl21-1;rpl2101;rpl21	-0.927713
	SPBC32F12.10		-0.504911		SPBC582.07c	rpn7	-0.927713
	SPBC887.17		-0.504911		SPCC18.15		-0.964233
	SPCC23B6.01c		-0.504911		SPCC285.17	uaf30;spp27	-0.964233
	SPAC11E3.10		-0.511557		SPAC1556.07	sns-B9;pmm1	-0.964233
	SPAC17A2.12		-0.511557		SPAC1783.04c	hst4	-0.964233
	SPAC630.03	arp3;act2	-0.511557		SPAC1F12.07		-0.964233
	SPCC777.12c		-0.511557		SPAC24C9.02c		-0.964233
	SPAC25G10.03	zip1	-0.514895		SPAC5H10.08c	pan6	-0.964233
	SPBC17G9.03c	krs1	-0.514895		SPBC16A3.08c		-0.964233
	SPAC31G5.02		-0.518242		SPBC16E9.02c		-0.964233
	SPAC3A12.18	zwf1	-0.518242		SPBC1711.13	his2	-0.964233
	SPBC21C3.15c		-0.518242		SPBC1734.11	spj1	-0.964233
	SPBC839.13c	rpl13;rpl16a;rpl13B9.12;rpl1601;rpl13a-1;rpl13-1;rpl16-1	-0.518242		SPBC1778.06c	fim1	-0.964233
	SPBC3H7.01	stl1;spo14	-0.524966		SPBC2D10.10c	fib1;fib	-0.964233
	SPCC830.07c	psi1;psi	-0.524966		SPBC409.10	ade7	-0.964233
	SPAC29A4.04c		-0.528343		SPBC713.12	erg1	-0.964233
	SPBC16G5.09		-0.53173		SPBC776.11	rpl29;rpl27a;rpl2801;rpl28-1	-0.964233
	SPBC2G2.13c		-0.53173		SPCC1322.09		-0.964233
	SPBC4C3.07	eIF3f	-0.53173		SPCC1442.09	trp3	-0.964233
	SPBC83.14c	rfc5	-0.53173		SPCC74.05	rpl27-2;rpl2702	-0.964233
	SPBC418.01c	his4	-0.535127		SPCPB16A4.05c	ure1;ureG	-0.964233
	SPBC215.09c	erg10	-0.538534		SPAC1527.03		-1.00149
	SPCC285.17	uaf30;spp27	-0.538534		SPAC23H3.09c	gly1	-1.00149
	SPAC1093.05		-0.54538		SPAC2F7.05c	tif5;eif5	-1.00149
	SPAC6F12.17	rna14	-0.54538		SPAC4D7.05	tif36;tif34;sum1;eIF3i	-1.00149
	SPBC4B4.01c		-0.54538		SPBC1778.01c	mpp11;zuo1	-1.00149
	SPCC18.07	rpc53	-0.54538		SPBC800.06	brx1	-1.00149
	SPAC18G6.07c	mra1	-0.552266		SPBP8B7.15c		-1.00149
	SPBC1685.03	sec11	-0.552266		SPCC188.06c	srp54;srp54B8.05	-1.00149
	SPBC16H5.06	rip1	-0.552266		SPCC576.10c	rpt3	-1.00149
	SPBC337.07c		-0.552266		SPAC22H12.02	taf14;tfg3	-1.03952
	SPCC16A11.14	sfh1	-0.552266		SPAC23H4.09	cdb4	-1.03952
	SPCC16C4.10	pgl	-0.552266		SPAC31G5.03	rps11-1;rps11;rps1101	-1.03952
	SPAC27D7.10c		-0.555725		SPAC56E4.03		-1.03952
	SPBC582.08		-0.555725		SPAC821.11	pro1	-1.03952
	SPCC1682.13	laf2	-0.559195		SPAPB8E5.09	rvb1	-1.03952
	SPCC777.09c	arg1	-0.559195		SPBC13G1.02		-1.03952
	SPBC1683.01		-0.562675		SPBC1711.04		-1.03952
	SPCC622.08c	hta1	-0.562675		SPBC725.01		-1.03952
	SPBC337.14	rpb4;rpb14	-0.566166		SPCC1259.01c	rps18;rps1802;rps18-2	-1.03952
	SPAC19D5.11c	ctf8	-0.569667		SPCC5E4.05c		-1.03952
	SPBC17A3.07	pi039;pgr1	-0.571422		SPCC613.08		-1.03952
	SPAP7G5.02c	gua2	-0.576702		SPCC645.14c	sti1	-1.03952
	SPAC4A8.16c	nip1;eIF3c;tif33	-0.580237		SPAC110.03	cdc42	-1.07834
	SPCC1235.15	dga1	-0.580237		SPAC23A1.03	apt1	-1.07834
	SPCC962.06c	bbp;sf1;bpb1	-0.580237		SPAC8F11.04		-1.07834
	SPBC27.08c	asp1;sua1	-0.590905		SPCC1393.03	rps15-1;rps1501	-1.07834
	SPBC409.15		-0.590905		SPAC22G7.05		-1.11801
	SPCC1450.03		-0.590905		SPAC13G7.06	met16	-1.11801
	SPAC222.11	hem13	-0.594483		SPAC17A5.08		-1.11801
	SPAC23H3.09c	gly1	-0.594483		SPAC23C4.19	spt5	-1.11801
	SPAC6F12.06	rdi1	-0.594483		SPAC24B11.09		-1.11801
	SPAP27G11.09c		-0.594483		SPAC458.02c		-1.11801
	SPBC1105.02c	lys4	-0.594483		SPAC630.14c	tup12;tup1	-1.11801
	SPBC24C6.04		-0.594483		SPAPB17E12.05	rpl37;rpl3703	-1.11801
	SPBC27.01c		-0.594483		SPBC16C6.13c	sec27	-1.11801
	SPBC28F2.04c	spf27;cwf7	-0.594483		SPBC1703.10	ypt1	-1.11801
	SPBP22H7.07	prl1;cwf1;prp5;pi024	-0.594483		SPBC24C6.05	sec28	-1.11801
	SPBC56F2.09c	arg5	-0.601674		SPBC29B5.03c	rpl26	-1.11801
	SPBPB10D8.04c		-0.601674		SPBC4F6.13c		-1.11801
	SPCC1393.09c		-0.601674		SPBC646.16		-1.11801
	SPAC3A11.12c	pam2;rpt5;tbp1	-0.616193		SPBC685.07c	rpl27-1;rpl2701	-1.11801
	SPBC1703.07		-0.616193		SPBC776.01	rpl29	-1.11801
	SPBC18E5.07		-0.616193		SPBP4H10.13	rps2302;rps23-2	-1.11801
	SPBC409.10	ade7	-0.616193		SPCC1183.02		-1.11801
	SPCC1753.01c	rpa2;ssb2	-0.616193		SPCC1393.09c		-1.11801
	SPCC1840.05c		-0.616193		SPCC1795.04c	pre10	-1.11801
	SPAC3H1.05		-0.619852		SPCC285.08	ret2	-1.11801
	SPAC8C9.04		-0.627205		SPAC29B12.04	snz1	-1.15854
	SPCC1682.01	qcr9	-0.628435		SPAC3H5.05c	rps14-1;rps1401;rps14	-1.15854
	SPAC31G5.04		-0.6309		SPBC1271.04c		-1.15854
	SPBC530.10c	anc1	-0.634606		SPBC1773.07c	med1;sbp1;yrb1	-1.15854
	SPCC1827.03c		-0.634606		SPBC26H8.06	grx4;grx5	-1.15854
	SPBC36.04	cys1a;cys11	-0.638325		SPBC28F2.03	cyp2;cyp1;ppi1	-1.15854
	SPCC188.06c	srp54;srp54B8.05	-0.638325		SPBC36.04	cys1a;cys11	-1.15854
	SPAC4G9.12	gnk;cdl3	-0.642055		SPAC13A11.05		-1.19998
	SPAC24C9.12c		-0.645798		SPAC222.09	seb1	-1.19998
	SPCC24B10.11c		-0.645798		SPAC227.13c	isu1	-1.19998
	SPAC1486.09		-0.653321		SPAC22A12.16		-1.19998
	SPAC23G3.06		-0.653321		SPAC23A1.08c	rpl34;rpl3401;rpl34-1	-1.19998
	SPAC25B8.09		-0.653321		SPAC26F1.07		-1.19998
	SPBC106.14c	sda1	-0.653321		SPAC959.08	rpl21-2;rpl21;rpl2102	-1.19998
	SPBC119.05c	csh3	-0.653321		SPBC106.18	rpl23a-1;rpl25a;rpl25-1;rpl2501;rpl23a	-1.19998
	SPBC530.03c	bag1-B;bag1-b;bag102	-0.653321		SPBC14C8.03	fma2	-1.19998
	SPCC830.08c		-0.653321		SPBC1734.13	atp3	-1.19998
	SPAC17A5.15c		-0.660894		SPBC1861.08c	U2-A;lea1	-1.19998
	SPAC1002.18	urg3	-0.676193		SPBC18H10.14	rps1601;rps16;rps16-1	-1.19998
	SPBC1773.10c	nrs1;ded81	-0.676193		SPBC27.08c	asp1;sua1	-1.19998
	SPCC645.03c	isa1	-0.676193		SPBC776.15c		-1.19998
	SPAP8A3.07c		-0.68392		SPBP8B7.05c		-1.19998
	SPAC20H4.01		-0.6917		SPCC1259.08		-1.19998
	SPBC3F6.01c		-0.6917		SPCC16C4.07	scw1	-1.19998
	SPBC83.18c	fic1	-0.699533		SPCC622.08c	hta1	-1.19998
	SPBC1289.03c	fyt1;spi1;mal25-1	-0.707421		SPCC622.18	rpl6	-1.19998
	SPBC16D10.03	pgp2	-0.707421		SPCP1E11.09c	rpp1-3;rpp103;YSPRLA5;rla5;rpa5;rpaP1-5	-1.19998
	SPCC569.01c		-0.707421		SPAC1805.12c	uep1;ubi2	-1.24238
	SPBPJ4664.05		-0.715363		SPAC32A11.04c	tif22;tif212B2.16;tif212	-1.24238
	SPCC1739.13	hsp70;ssa2	-0.715363		SPAPYUG7.05	pro3	-1.24238
	SPAC3C7.11c	cal1;cnx1	-0.719355		SPBC1604.07	atp4	-1.24238
	SPBC25H2.02	trs1;ths1	-0.723361		SPBC16H5.06	rip1	-1.24238
	SPAC27F1.07		-0.723361		SPBC3F6.02c	erg26	-1.24238
	SPAC9G1.05		-0.723361		SPCC330.05c	ura4	-1.24238
	SPAC31G5.13	sks1;mts5;bfr2;rpn11;cep1;pad1	-0.731416		SPCC576.09	rps20	-1.24238
	SPBC1709.04c	USA-Cy;cyp3	-0.739528		SPAC12G12.07c		-1.28578
	SPAC212.09c		-0.743606		SPAC19A8.07c		-1.28578
	SPAC732.01	vma11	-0.743606		SPAC1F5.10	tif412	-1.28578
	SPAC23C4.08	rho3	-0.747698		SPAC24C9.03	mvd1	-1.28578
	SPCC11E10.07c	eif2b-a	-0.747698		SPAC644.17c	mrpl9	-1.28578
	SPAC222.09	seb1	-0.755927		SPAC664.04c	rps1602;rps16-2;rps16	-1.28578
	SPBC6B1.08c	ofd1	-0.755927		SPAC694.04c		-1.28578
	SPBC428.05c	arg12	-0.760064		SPBC1198.02	dea2	-1.28578
	SPAC22G7.10		-0.764216		SPBC1861.01c	cnp3	-1.28578
	SPBC14F5.05c	sam1	-0.764216		SPBC18H10.13	rps1402;rps14;rps14-2	-1.28578
	SPBC16H5.08c		-0.764216		SPBC21H7.07c	his5	-1.28578
	SPCC1322.13	ade6;min1	-0.768383		SPBC3B9.13c	rpp1-2;rpa3;rpap1-3;YSPRPA3;rpp102	-1.28578
	SPAC13G6.11c	erg12	-0.772566		SPBC3D6.08c	lsm1	-1.28578
	SPBC337.05c	cct8	-0.772566		SPBC660.11	tcg1;mug187	-1.28578
	SPBC660.15		-0.772566		SPBC83.08	rvb2	-1.28578
	SPBC3B8.03		-0.776764		SPAC22E12.13c	rpl24BE12.12;rpl2403;rpl24;rpl24-3	-1.28578
	SPBC1198.08		-0.780977		SPAC31G5.05c	ppe	-1.28578
	SPBC577.11		-0.780977		SPBC25H2.07	tif11	-1.28578
	SPAC1751.03	csn7-2;csn7b;csn7;csn72	-0.785206		SPBC26H8.08c	grn1	-1.28578
	SPAC1F12.10c		-0.785206		SPBC354.10		-1.28578
	SPBC29A10.16c		-0.789451		SPBP4H10.05c	spe2	-1.28578
	SPBC336.13c		-0.789451		SPAC144.12	ppi	-1.33022
	SPCC622.09	htb1	-0.789451		SPAC16.02c	srp2	-1.33022
	SPAC4G9.09c	arg11	-0.797989		SPAC17G6.14c	uap56	-1.33022
	SPAC750.08c		-0.797989		SPAC694.05c	rps2502;rps31;rps25b;rps25-2;rps25	-1.33022
	SPBC3H7.08c		-0.797989		SPAC6G10.11c	ubi3;rps31	-1.33022
	SPCC126.08c		-0.797989		SPBC12C2.06		-1.33022
	SPCC4G3.15c	not2	-0.797989		SPBC15D4.15	pho2	-1.33022
	SPCC11E10.01		-0.80659		SPBC16E9.13	ksp1;ppk20	-1.33022
	SPCC24B10.06		-0.80659		SPBC20F10.01	gar1;gar1B5H2.03	-1.33022
	SPCC663.02	wtf14;wtf15	-0.80659		SPBC215.15	sec13	-1.33022
	SPAC1F7.02c	has1	-0.810916		SPBC3F6.03	caf4;trr1	-1.33022
	SPBC119.10	asn1	-0.815258		SPAC144.04c	spe1	-1.37575
	SPBC28F2.11		-0.815258		SPAC17A2.13c	rad25	-1.37575
	SPMIT.06	cobI	-0.819616		SPAC17C9.13c	cut8	-1.37575
	SPCC330.12c	sdh3	-0.823991		SPAC1834.04	H3.1;hht1	-1.37575
	SPCC576.14		-0.823991		SPAC19B12.04	rps30-1;rps30-2;rps3001;rps30	-1.37575
	SPCC584.04	eRF3;sup35;erf3	-0.823991		SPAC30D11.12	rpl38-2;rpl38;rpl3802;rps38	-1.37575
	SPAC6G10.09		-0.832792		SPAC3A11.12c	pam2;rpt5;tbp1	-1.37575
	SPBC2G2.11		-0.832792		SPBC18H10.04c	meu11;sce3;tif48	-1.37575
	SPBC887.05c	cwf29	-0.832792		SPBC2G2.03c	sbh1;sbh2	-1.37575
	SPBC902.05c	idh2;glu2	-0.832792		SPBC3H7.11		-1.37575
	SPAC3H8.10	sec14;spo20	-0.841662		SPBC543.02c		-1.37575
	SPAC821.11	pro1	-0.841662		SPBC713.11c	pmp3	-1.37575
	SPAC890.04c	ytm1	-0.841662		SPCC330.06c	pmp20	-1.37575
	SPCC306.08c		-0.841662		SPCPB16A4.04c	trm8	-1.37575
	SPAC21E11.06	tif224	-0.850601		SPAC3G9.03	rpl23-1;rpl23;rpl2301	-1.42245
	SPAC6G10.08	idp1	-0.850601		SPBC12C2.12c	glo1	-1.42245
	SPBC119.11c	pac1;hcs;snm1	-0.850601		SPBC839.04	rpk5b;rpkd4;rpl8-3;rpl2-3;rpkD4;KD4;rpk5-b;rpl803	-1.42245
	SPBC27B12.13	tom40;pi065B;pi065A	-0.850601		SPAC17H9.05	ebp2	-1.47035
	SPBC30D10.13c	agg1;pdb1	-0.850601		SPAC17H9.12c		-1.47035
	SPBC646.10c		-0.850601		SPAC23A1.17		-1.47035
	SPCC338.10c	cox5	-0.850601		SPAC31G5.11	pac2	-1.47035
	SPBC106.06	cct4	-0.859611		SPAC3C7.14c	obr1;p25;apt1;uhp1	-1.47035
	SPBC3H7.07c		-0.859611		SPAC4G9.03	adk1	-1.47035
	SPBC409.20c	psh3	-0.859611		SPAC57A10.10c	sla1	-1.47035
	SPAC222.12c	atp2	-0.864142		SPAC631.01c	acp2	-1.47035
	SPCC18.15		-0.868692		SPAC6F6.15	ypt5	-1.47035
	SPBC3E7.15c	lac1;mug83	-0.87326		SPAC9.07c		-1.47035
	SPBC3D6.05	ptp4	-0.877847		SPBC1711.05		-1.47035
	SPCC550.15c		-0.877847		SPBC21B10.08c		-1.47035
	SPCC965.03	vma8	-0.877847		SPBC32F12.03c	gpx1	-1.47035
	SPAC29E6.08	tbp;TBP;tdf1;TFIID;tbp1	-0.882452		SPBC3E7.10	fma1	-1.47035
	SPAC9E9.11	plr;plr1	-0.882452		SPBC8E4.04		-1.47035
	SPAC11H11.06	arp2	-0.887076		SPAC1782.11	met14	-1.51953
	SPAC20G8.07c	erg2	-0.887076		SPAC23D3.04c	gpd2;nad	-1.51953
	SPAC23H4.06	gln1	-0.887076		SPBC16C6.08c	qcr6	-1.51953
	SPBC19C2.14	smd3	-0.887076		SPBC31F10.12		-1.51953
	SPBC32F12.12c		-0.887076		SPBC405.07	rpl36-2;rpl3602;rpl36	-1.51953
	SPBC3B9.10	vti1	-0.887076		SPBC4C3.10c	pre3	-1.51953
	SPAC24C9.03	mvd1	-0.891718		SPBC4F6.04	rpl23a-2;rpl25b;rpl2502;rpl25-2	-1.51953
	SPCC191.07	cyc1	-0.891718		SPAC18G6.03	ypt3;its5	-1.57006
	SPBC365.06	pmt3;smt3;ubl2	-0.89638		SPAC20G4.06c	cof1;adf1	-1.57006
	SPCC1753.04	tol1	-0.89638		SPAC22E12.07	RanGAP;rna1	-1.57006
	SPAC1F5.02		-0.90576		SPAC22G7.09c	nup45	-1.57006
	SPACUNK4.06c	rpb7	-0.90576		SPAC25B8.12c		-1.57006
	SPBC2G2.05	rpl16c;rpl1603;rpl16-3;rpl13a-3	-0.90576		SPAC644.16		-1.57006
	SPBC543.02c		-0.90576		SPAC6G10.04c		-1.57006
	SPCC794.09c	ef1a-e;ef1-a;efa11;ef1a-a;tef1-e	-0.90576		SPBC106.16	pre6	-1.57006
	SPAC27F1.06c	fkbp39	-0.915219		SPBC1773.04		-1.57006
	SPAC19A8.15	trp2	-0.924756		SPBC28F2.09		-1.57006
	SPAC2G11.07c	ptc3	-0.924756		SPBC337.08c	ubi4	-1.57006
	SPBC1198.05		-0.924756		SPBP8B7.12c	sma3;fta3	-1.57006
	SPBC29A10.01	ccr1	-0.924756		SPCC330.12c	sdh3	-1.57006
	SPCC553.11c		-0.924756		SPCC338.05c	mms2;spm2	-1.57006
	SPAC227.18	lys3	-0.929555		SPCC338.11c	rrg1;uvi22	-1.57006
	SPAC6F6.15	ypt5	-0.929555		SPCC364.06	nap1;nap11	-1.57006
	SPAC18G6.04c	shm2	-0.934374		SPCC576.07	ret3	-1.57006
	SPAC227.16c		-0.934374		SPAC10F6.06	vip1	-1.62201
	SPBC3F6.02c	erg26	-0.934374		SPAC25G10.06	rps28;rps28-1;SP-S28;rps2801	-1.62201
	SPBC9B6.04c	tuf1;aes2	-0.934374		SPAC4A8.13c	pts1	-1.62201
	SPBC12C2.07c	SPC12C2.07c	-0.939214		SPAC589.10c		-1.62201
	SPCC645.14c	sti1	-0.939214		SPAC664.06	rpl7;L7;rpl7a-2;rpl703;rpl7-3;rpl8-2	-1.62201
	SPBC1271.12	kes1	-0.944074		SPACUNK4.10		-1.62201
	SPCC320.10	srp72	-0.944074		SPBC16G5.01	mts3B42.06c;rpn12;mts3	-1.62201
	SPCC622.14		-0.948955		SPBC1921.01c	rpl37;rpl3701;rpl37-1;rpl35b	-1.62201
	SPBC25D12.04	suc22	-0.948955		SPAC16E8.15	tif1;eIF4E1;tif45;tif451	-1.67547
	SPAC2C4.05		-0.953857		SPAC1783.08c	rpl15-2;rpl1502	-1.67547
	SPAC458.02c		-0.953857		SPAC26A3.08	smb';smb;smb1	-1.67547
	SPBC13G1.02		-0.953857		SPAC27F1.02c	fus4;cdc8	-1.67547
	SPBC1861.07	elc1	-0.953857		SPAC2C4.11c	rbp28	-1.67547
	SPBC28F2.02	mep33	-0.953857		SPAC2F3.03c	rpa51;rpa49	-1.67547
	SPBC646.09c	int6;eIF3e;yin6	-0.953857		SPAC8C9.04		-1.67547
	SPCC1682.16	rpt4	-0.953857		SPBC1685.10	rps27-1;rps27	-1.67547
	SPCC338.06c		-0.953857		SPBC19C2.03	rpb12;rpc10	-1.67547
	SPBP22H7.06	pi025	-0.963725		SPBC215.10		-1.67547
	SPCC794.12c	mae2	-0.968691		SPBC23E6.06c		-1.67547
	SPCPB16A4.05c	ure1;ureG	-0.968691		SPBC23G7.05	sui1;tif1;psu1;tif38	-1.67547
	SPAC140.01	sdh2	-0.973679		SPBC2G2.04c	mmf1;pmf1	-1.67547
	SPAC22H12.02	taf14;tfg3	-0.973679		SPBC3B9.19	mge1	-1.67547
	SPAC926.04c	hsp90;swo1;git10	-0.983721		SPBC409.15		-1.67547
	SPBC1703.08c		-0.983721		SPBC83.02c	rpl37a-2;rpl43-2;rpl43;rpl4302	-1.67547
	SPBC1709.05	hsc1;sks2	-0.983721		SPBC83.17		-1.67547
	SPBC1604.08c	imp1	-0.988775		SPBP23A10.16	sdh4;tim18	-1.67547
	SPAC1250.05	rpl3002;rpl30-2;rpl30	-0.993852		SPCC1235.11		-1.67547
	SPAC27E2.11c		-0.993852		SPCC1919.09	tif6	-1.67547
	SPBC25B2.09c	rrs1;mrs1	-0.993852		SPAC56F8.05c	mug64	-1.73053
	SPBC337.09	erg28	-0.993852		SPAC922.04		-1.73053
	SPBC9B6.05c	lsm3	-0.993852		SPBC16D10.11c	rps1801;rps18-1	-1.73053
	SPBC32H8.12c	pi012;cps8;act1	-0.998951		SPBC28F2.11		-1.73053
	SPAC1805.06c	hem2	-1.00407		SPCC737.02c	qcr7	-1.73053
	SPBC646.11	cct6	-1.00407		SPAC1250.05	rpl3002;rpl30-2;rpl30	-1.78728
	SPBC660.13c	rpa70;rad11;ssb1;rpa1	-1.00407		SPAC15A10.04c	zpr1	-1.78728
	SPBC21C3.19		-1.00922		SPAC1834.03c	h4.1;H4.1;hhf1;ams1	-1.78728
	SPBC1198.02	dea2	-1.01439		SPAC23C11.13c	hpt1	-1.78728
	SPBC16G5.14c	rps3	-1.01439		SPAC4F10.20	grx1	-1.78728
	SPAC1002.06c	bqt2;rec23;mug18	-1.0353		SPAC5H10.03		-1.78728
	SPAC10F6.16	mug134	-1.0353		SPAC6C3.02c		-1.78728
	SPAC29B12.04	snz1	-1.0353		SPAC6G9.07c	arc4;arp10	-1.78728
	SPBC12C2.06		-1.0353		SPAP8A3.08	cdc4	-1.78728
	SPAC664.01c	swi6	-1.0459		SPBC18H10.03	tif37;eIF3g;tif35	-1.78728
	SPBC16E9.09c		-1.0459		SPBC21B10.03c		-1.78728
	SPCC338.15		-1.0459		SPBC30D10.18c	rpl10a-2;rpl10a;rpl1-2;rpl102	-1.78728
	SPBC776.03		-1.05124		SPBC409.13		-1.78728
	SPAC23D3.07	pup1	-1.05661		SPBC8D2.04	h3.2;hht2;H3.2	-1.78728
	SPAC31G5.14	gcv1;n313	-1.05661		SPCC1020.04c	rpo15;rpb6	-1.78728
	SPAC637.08		-1.05661		SPCC1442.06	pre8	-1.78728
	SPCC1020.04c	rpo15;rpb6	-1.05661		SPCC16A11.10c	oca8	-1.78728
	SPAC3A12.16c	tim17	-1.06741		SPCC1795.05c		-1.78728
	SPAC25G10.05c	his1	-1.07285		SPCC1827.05c		-1.78728
	SPAC821.05		-1.08933		SPCC285.15c	rps28-2;rps28;rps2802	-1.78728
	SPCC24B10.09	rps1702;rps17;rps17-2	-1.09487		SPCC338.10c	cox5	-1.78728
	SPAC1142.02c		-1.10045		SPAC1486.01	sod2	-1.84583
	SPBC23G7.10c		-1.10045		SPAC607.03c	rph1;snu13	-1.84583
	SPAC23A1.11	rpl1602;rpl13a-2;rpl16b;rpl16-2	-1.11168		SPBC1778.08c	arc21;arc3	-1.84583
	SPAC664.11	ssc1;hsp70;ssp1	-1.11168		SPBC9B6.08	clc1	-1.84583
	SPBC119.15		-1.11168		SPAC13D6.02c	byr3	-1.9063
	SPBC16A3.08c		-1.11168		SPAC15F9.03c	nxt2;nft2;ntf2	-1.9063
	SPCC1795.04c	pre10	-1.11168		SPAC1687.21		-1.9063
	SPBC1A4.02c	leu1BE8.06;leu1	-1.11733		SPAC1782.07	qcr8	-1.9063
	SPAC1851.02		-1.12302		SPAC19G12.06c	hta2	-1.9063
	SPBC16A3.02c		-1.12302		SPBC1105.11c	h3.3;H3.3;clo5;hht3	-1.9063
	SPBC19C2.07	fba1	-1.12302		SPBC1711.07		-1.9063
	SPBC21B10.04c	nrf1	-1.12302		SPCC1322.15	rpl34-2;rpl34;rpl3402	-1.9063
	SPBC83.08	rvb2	-1.12302		SPCC14G10.03c	ump1	-1.9063
	SPBP8B7.03c	rpl4-2;rpl402;rpl4	-1.12302		SPCC663.04	rpl39	-1.9063
	SPBC16D10.09	pcn;pcn1;PCNA;PCN	-1.13447		SPCC970.05	rpl36-1;rpl36;rpl3601	-1.9063
	SPBC685.05	gpi15	-1.13447		SPAC521.03		-1.96882
	SPAC343.09	ubx3;mug39	-1.13832		SPBC11G11.03		-1.96882
	SPAC4F8.07c	hxk2	-1.14024		SPBC30D10.05c		-1.96882
	SPAC926.07c	dlc2	-1.14024		SPAC1142.02c		-2.03354
	SPCC576.10c	rpt3	-1.14024		SPAC1B2.04	cox6	-2.03354
	SPAC30C2.02	mmd1	-1.14604		SPBC29A10.13	atp7	-2.03354
	SPBC21H7.07c	his5	-1.14604		SPBC3B9.07c	rpa43;rpa21	-2.03354
	SPAC1635.01		-1.15187		SPBC3E7.07c		-2.03354
	SPBC1711.06	rpl402;rpl2;rpl4;rpl401;rpl4-1	-1.15187		SPBC577.02	rpl3801;rpl38-1	-2.03354
	SPAC4G9.15		-1.15773		SPAC7D4.07c	trx;trx2;trx1	-2.1006
	SPBC800.06	brx1	-1.15773		SPAC1296.02	cox4	-2.17021
	SPCC1223.08c	dfr1	-1.15773		SPAC1782.10c	nhp2	-2.17021
	SPCC4B3.07	nro1	-1.15773		SPAC17H9.16	tom22	-2.17021
	SPAC977.14c		-1.16362		SPAC25G10.03	zip1	-2.17021
	SPAC10F6.13c		-1.16954		SPAC30C2.02	mmd1	-2.17021
	SPBC1711.13	his2	-1.16954		SPAC4A8.15c	cdc3	-2.17021
	SPBC83.13		-1.16954		SPBC106.15	idi1	-2.17021
	SPCC645.06c	rgf3;lad1	-1.16954		SPBC1289.05c	vma10	-2.17021
	SPCC663.09c		-1.16954		SPBC13E7.04	atp16	-2.17021
	SPBC1711.08		-1.18148		SPBC1539.06		-2.17021
	SPBC660.11	tcg1;mug187	-1.18148		SPBC3B9.01		-2.17021
	SPBC660.16	gnd	-1.18749		SPBC839.17c	fkh1;fkbp12	-2.17021
	SPBC23G7.12c	rpt6;let1	-1.19354		SPBP4H10.08	qcr10	-2.17021
	SPAC3G9.06	frs2	-1.19962		SPBC1198.05		-2.24254
	SPAC29A4.15		-1.20573		SPBC1685.02c	rps1202;rps12;rps12-2	-2.24254
	SPAC57A7.12		-1.20573		SPAC23C4.11	atp18	-2.31782
	SPAC8C9.05		-1.20573		SPBC1105.12	H4.3;ams4;h4.3;hhf3	-2.31782
	SPBC1734.14c	suc1	-1.20573		SPBC1D7.04	rai1;mlo3	-2.31782
	SPBC4B4.05	smg1	-1.20573		SPBC8D2.03c	hhf2;ams3;H4.2;h4.2	-2.31782
	SPAC3H1.07	ARG;aru1;car3	-1.21187		SPCP1E11.08		-2.31782
	SPAC23C4.15	rpb5	-1.21805		SPCC1259.05c	cox9	-2.47829
	SPBC14F5.04c	pgk1	-1.21805		SPAC22F3.07c	atp20	-2.65406
	SPBC582.07c	rpn7	-1.21805
	SPBP23A10.16	sdh4;tim18	-1.21805
	SPBC2G2.16		-1.23051
	SPBC649.04	uvi15	-1.23051
	SPAC589.06c		-1.23678
	SPBC839.15c	ef1a-c;ef1-b;ef1-bBA1.09;tef1-e	-1.23678
	SPAC6G9.02c	nop9	-1.2431
	SPAC30C2.04		-1.25583
	SPAC664.06	rpl7;L7;rpl7a-2;rpl703;rpl7-3;rpl8-2	-1.25583
	SPAC27E2.03c		-1.26225
	SPAC6C3.02c		-1.28174
	SPBC18H10.03	tif37;eIF3g;tif35	-1.28174
	SPBC18H10.04c	meu11;sce3;tif48	-1.28174
	SPAC1805.02c		-1.29491
	SPAC750.01		-1.29491
	SPBC16C6.07c	rpt1	-1.30824
	SPCC1235.07	sma7;fta7;cnl3	-1.30824
	SPAC57A10.10c	sla1	-1.32173
	SPBC839.05c	rps17-1;rps17;rps1701	-1.32173
	SPBC800.09	sum2	-1.33538
	SPBP8B7.05c		-1.33538
	SPAC343.03	apc11	-1.3492
	SPAPB1E7.12	rps602;rps6-2;rps6	-1.3492
	SPAC31G5.03	rps11-1;rps11;rps1101	-1.35617
	SPAC16E8.14c		-1.36318
	SPCC1442.06	pre8	-1.36318
	SPBC725.15	ura5	-1.37024
	SPAC17H9.14c		-1.37734
	SPAC23H3.07c	mrp2	-1.37734
	SPBC1778.01c	mpp11;zuo1	-1.39168
	SPBC26H8.08c	grn1	-1.39168
	SPAC4F10.14c	egd1;nac2;btt1;btf3	-1.39891
	SPAC4A8.13c	pts1	-1.4062
	SPAC12B10.07	acp1	-1.4209
	SPBC2D10.10c	fib1;fib	-1.42833
	SPCC16C4.13c	rpl12.1;rpl12-1;rpl1201	-1.42833
	SPCC1827.06c		-1.42833
	SPAC922.05c		-1.4358
	SPAPYUG7.05	pro3	-1.4358
	SPBC660.06		-1.4358
	SPAC1805.13	rpl14	-1.44332
	SPAC31G5.05c	ppe	-1.4509
	SPAC16.02c	srp2	-1.4662
	SPAC27F1.02c	fus4;cdc8	-1.4662
	SPAC2C4.11c	rbp28	-1.4662
	SPAC6F12.13c	fps1	-1.4662
	SPBC1289.07c	rpa42;rpc40	-1.4662
	SPBC1711.05		-1.4662
	SPAC13D6.02c	byr3	-1.4817
	SPCC1235.11		-1.4817
	SPCC576.11	rpl15	-1.4817
	SPBC1271.04c		-1.49742
	SPAC3H5.12c	rpl5-1;rpl501;rpl5	-1.51336
	SPAPB24D3.08c		-1.51336
	SPBC8D2.18c	pi047	-1.51336
	SPBP8B7.25	cyp4	-1.51336
	SPAC13G6.07c	rps6-1;rps6;rps601	-1.52953
	SPAC323.02c	pup2	-1.52953
	SPBC577.08c	txl1;trx3	-1.52953
	SPCC622.18	rpl6	-1.52953
	SPAC17A2.13c	rad25	-1.5377
	SPBC11C11.09c	rpl502;rpl5-2;rpl5b;rpl5	-1.54593
	SPAC23C11.05	ppa	-1.557
	SPCC31H12.04c	rpl1202;rpl12;rpl12-2	-1.56257
	SPAC1783.08c	rpl15-2;rpl1502	-1.56817
	SPAPJ698.02c	rps002;rps0-2;rps0;rpsa-2	-1.57098
	SPBC1105.11c	h3.3;H3.3;clo5;hht3	-1.57945
	SPCC1020.06c	tal1	-1.57945
	SPCC613.06	rpl9;rpl902;rpl9-2	-1.57945
	SPAC13G7.02c	hsp70B39.11c;hsp70;ssa1	-1.58799
	SPBC56F2.12	ilv5	-1.58799
	SPBC725.09c	hob3	-1.58799
	SPCC576.07	ret3	-1.59659
	SPAC513.07		-1.61399
	SPAPB8E5.06c	rpgL3-2;rpl3-b;rpl3-2;rpl302	-1.61399
	SPBC18H10.12c	rpl7c;rpl702;rpl7-2;rpl701	-1.61399
	SPCC1919.09	tif6	-1.61399
	SPAC1834.04	H3.1;hht1	-1.6228
	SPAC1782.10c	nhp2	-1.63166
	SPBC1703.10	ypt1	-1.63166
	SPCC14G10.03c	ump1	-1.63166
	SPAC1782.11	met14	-1.6406
	SPAC17A5.03	rpl301;rpl3;rpl3-1;rpgL3-1	-1.64961
	SPBP4H10.08	qcr10	-1.64961
	SPAC3H5.10	rpl3202;rpl32;rpl32-2	-1.67708
	SPBC1105.12	H4.3;ams4;h4.3;hhf3	-1.67708
	SPAC18G6.14c	rps7	-1.68638
	SPAC19G12.06c	hta2	-1.68638
	SPBC1815.01	eno1;eno101	-1.68638
	SPBC18H10.14	rps1601;rps16;rps16-1	-1.68638
	SPCC1494.02c	taf13	-1.68638
	SPAC806.03c	rps26-1;rps26;rps2601	-1.69576
	SPBC354.12	gpd3	-1.71476
	SPAC8E11.02c	rad24	-1.72438
	SPCC550.06c	hsp10	-1.75373
	SPAC4G9.03	adk1	-1.78385
	SPAC5H10.03		-1.80439
	SPCC1322.15	rpl34-2;rpl34;rpl3402	-1.8148
	SPCC576.08c	rps2	-1.82004
	SPCC1322.16	phb2	-1.8253
	SPCC74.05	rpl27-2;rpl2702	-1.8253
	SPAC56F8.05c	mug64	-1.84661
	SPAC959.07	rps4;rps4-3;rps403	-1.84661
	SPBC577.10		-1.84661
	SPAC3C7.14c	obr1;p25;apt1;uhp1	-1.85741
	SPCC24B10.21	tpi1;tpi	-1.85741
	SPAC15F9.03c	nxt2;nft2;ntf2	-1.86832
	SPAC1834.03c	h4.1;H4.1;hhf1;ams1	-1.86832
	SPAC30D11.12	rpl38-2;rpl38;rpl3802;rps38	-1.86832
	SPAC922.04		-1.86832
	SPBC18E5.04	RL10;spqM;yL9;rpl1001;rpl10;rpl10-1	-1.86832
	SPBC2G2.04c	mmf1;pmf1	-1.86832
	SPAC1071.08	rla6;rpa6;rpaP2-6;rpp2-3;rpp203;ysprla6	-1.87933
	SPBP8B7.06	rpp2;rpp201;YSPRPA2;rpaP2-2;rpa2;rpp2-1;rpl4-2;SP-L40c	-1.87933
	SPAC328.10c	rps5-2;rps5;rps502	-1.89045
	SPCC417.03		-1.89045
	SPAC3G9.09c	tif21;tif211	-1.91302
	SPAPB17E12.13	rpl18;rpl18-2;rpl1802	-1.91302
	SPCC364.03	rpl17;rpl17-2;rpl1702	-1.93604
	SPAC664.04c	rps1602;rps16-2;rps16	-1.95955
	SPAP7G5.05	rpl1002;rpl10-2;rpl10	-1.95955
	SPBC21B10.08c		-1.95955
	SPBC8D2.04	h3.2;hht2;H3.2	-1.95955
	SPCC613.05c	rpl35	-1.95955
	SPBC29A3.04	rpl7a;rpl8;rpl8-1B3.03c	-1.97148
	SPAC6G9.11	syb1;snc1	-1.98354
	SPBC1685.09	rps29	-1.98354
	SPBC28F2.03	cyp2;cyp1;ppi1	-1.98354
	SPBC685.07c	rpl27-1;rpl2701	-1.98354
	SPAC31A2.05c	mis4	-1.99573
	SPBC2F12.07c	rpl8-2;rpk5;rpl802;rpl2-2;rpk5b;rpk37	-1.99573
	SPAC521.05	rps802;rps8-2	-2.00805
	SPAC6F6.07c	rps13	-2.0331
	SPBC25H2.05	egd2;nac1;alpha-nac;ucp15	-2.0331
	SPBC2F12.04	rpl17;rpl17-1;rpl1701	-2.04584
	SPCC330.14c	rpl24;rpl2402;rpl24-2	-2.04584
	SPBC11C11.07	rpl1801;rpl18;rpl18-1	-2.05872
	SPBC19F8.08	rps4-1;rps4-1B.01c;rps401;rps4	-2.05872
	SPCC1393.03	rps15-1;rps1501	-2.05872
	SPBC17G9.10	rpl11-2;rpl11;rpl1102	-2.07174
	SPAC3H5.07	rpl702;rpl7-2;rpl7b;rpl701;rpl7-A;rpl7;rpl7-1	-2.08492
	SPCC16A11.10c	oca8	-2.08492
	SPAC144.11	rps11-2;rps11;rps1102	-2.11174
	SPAC1B3.14	vma3	-2.11174
	SPAC1F12.02c	p23fy	-2.11174
	SPAC6G9.09c	rpl24;rpl24-1	-2.11174
	SPBC1921.01c	rpl37;rpl3701;rpl37-1;rpl35b	-2.11174
	SPBC30D10.18c	rpl10a-2;rpl10a;rpl1-2;rpl102	-2.11174
	SPBP22H7.08	rps10B;rps1002;c973;rps10-2;pi023;rps10	-2.1392
	SPAC26A3.04	rpl18a;rpl18a-1;rpl20;rpl2002;rpl20-2	-2.15319
	SPAC26A3.07c	rpl1101;rpl11;rpl11-1	-2.15319
	SPAC11G7.04	ubi1;rpl40	-2.16734
	SPAC23C11.02c	rps23-1;rps23	-2.18168
	SPBC8D2.03c	hhf2;ams3;H4.2;h4.2	-2.18168
	SPAC13G6.02c	rps3a-1;rps1-1;rps101	-2.1962
	SPAC1805.11c	rps26-2;rps2602	-2.1962
	SPAC1805.12c	uep1;ubi2	-2.1962
	SPAC22H12.04c	rps102;rps3a-2;rps1-2	-2.1962
	SPBC29A3.12	rps9b;rps902;rps9-2	-2.1962
	SPCC1183.08c	rpl1-1;rpl10a-2;rpl101;rpl10a-1	-2.1962
	SPAC24H6.07	rps901;rps9-1;rps9;rps9a	-2.2258
	SPAC3A12.10	yl17b;rpl18a-2;rpl20;rpl2001;rpl20-1	-2.2258
	SPAC607.03c	rph1;snu13	-2.2258
	SPBC649.02	rps19-2;rps1902;rps19	-2.2258
	SPBC839.04	rpk5b;rpkd4;rpl8-3;rpl2-3;rpkD4;KD4;rpk5-b;rpl803	-2.2258
	SPCC970.05	rpl36-1;rpl36;rpl3601	-2.23585
	SPCC5E4.07	rpl28;rpl27aB.05c;rpgL29;rpl2802;rpl27a;rpl28-2	-2.2562
	SPAC11E3.15	rpl22	-2.27171
	SPAC20G4.06c	cof1;adf1	-2.27171
	SPAC26F1.06	gpm1	-2.27692
	SPAC9E9.13	wos2	-2.28743
	SPAC26H5.10c	tif511;tif51	-2.30337
	SPAC664.05	rpl13	-2.31953
	SPAC1071.07c	rps15;rps15-3;rps1502;rps15-2	-2.33593
	SPAC31G5.17c	rps10-1;rps1001;rps10	-2.33593
	SPBC119.02	ubc4	-2.33593
	SPBC336.10c	tif512	-2.35257
	SPBC776.01	rpl29	-2.35257
	SPBC887.08		-2.35257
	SPCC330.06c	pmp20	-2.35257
	SPBC83.17		-2.3866
	SPCP31B10.08c	rpl35a;rpl37;rpl33	-2.40986
	SPAC959.08	rpl21-2;rpl21;rpl2102	-2.42167
	SPBC1773.07c	med1;sbp1;yrb1	-2.42167
	SPBC3B9.13c	rpp1-2;rpa3;rpap1-3;YSPRPA3;rpp102	-2.42167
	SPAC1687.06c	c2E11.04;rpl28B11.03c;rpl44;rpl28	-2.45785
	SPAC17G6.06	rps2401;rps24-1;rps24a;rps24	-2.45785
	SPAC3G9.03	rpl23-1;rpl23;rpl2301	-2.45785
	SPCC1322.11	rpl2302;rpl23-2	-2.45785
	SPBC405.07	rpl36-2;rpl3602;rpl36	-2.47017
	SPCC962.04	rps12;rps12-1;rps1201	-2.49522
	SPAC694.05c	rps2502;rps31;rps25b;rps25-2;rps25	-2.51438
	SPAC7D4.07c	trx;trx2;trx1	-2.53386
	SPBC365.03c	rpl21-1;rpl2101;rpl21	-2.53386
	SPBC800.04c	rpl37a-1;rpl43-1;rpl43;rpl4301	-2.53386
	SPAC1F7.13c	rpl2-1;rpl18;rpl8-1;rpk5a;rpk5;rpl801	-2.57386
	SPAC9G1.03c	rpl32-1;rpl30-1;rpl30;rpl3001	-2.57386
	SPCC1682.14	rpl1902;rpl19;rpl19-2	-2.57386
	SPBC106.18	rpl23a-1;rpl25a;rpl25-1;rpl2501;rpl23a	-2.65832
	SPBC18E5.06	rps21	-2.65832
	SPBC16D10.11c	rps1801;rps18-1	-2.68045
	SPAC4G9.16c	rpl9;rpl901;rpl9-1	-2.70302
	SPBC29B5.03c	rpl26	-2.70302
	SPBC83.02c	rpl37a-2;rpl43-2;rpl43;rpl4302	-2.70302
	SPBC56F2.02	rpl1901;rpl19-1	-2.74955
	SPCC576.09	rps20	-2.77354
	SPBC18H10.13	rps1402;rps14;rps14-2	-2.79805
	SPCC1259.01c	rps18;rps1802;rps18-2	-2.84872
	SPBC1685.02c	rps1202;rps12;rps12-2	-2.90174

## Sheet: Arp10
strain:	arp10-TAP::KanR h+/h-
antibody:	αPA (Sigma P2921)
growth conditions:	EMM (Low Glucose)	Meiotic - 8 hr	30 °C
	Array 1
array number:	252967610001_block7
platform:	agilent 8x15
	Systematic Name	Common Name	SD
	SPBC1921.04c		2.39714
	SPAC4G9.06c	chz1	1.3801
	SPAC1D4.07c		1.20985
	SPBC947.14c		0.953956
	SPCC18.03		0.924381
	SPAC22F8.09	rrp16;nop53	0.883177
	SPAC21E11.05c	cyp8	0.746163
	SPBC19F5.05c	ppp1	0.741871
	SPAC4G8.09		0.720662
	SPCC1281.05	rsc7	0.710137
	SPCC23B6.02c		0.636601
	SPBC776.13	cnd1	0.58242
	SPAC20H4.06c		0.580523
	SPAC22G7.05		0.506642
	SPBC29A10.10c		0.475587
	SPCC5E4.10c		0.370916
	SPCC1682.05c	srp68	0.370916
	SPACUNK4.14	mdb1	0.319501
	SPBP22H7.05c	pi026	0.272851
	SPBC1778.01c	mpp11;zuo1	0.266335
	SPAC823.04		0.248029
	SPCC584.05	sec1	0.223856
	SPBC1734.06	rad6;rhp18	0.196781
	SPAC11E3.01c	swr1	0.136441
	SPAC23H3.07c	mrp2	0.129214
	SPAC140.04		0.126089
	SPBC3B9.17	isa2	0.0916544
	SPAC8F11.07c	cdc24	-0.00729586
	SPBC1734.16c	pst3	-0.00729586
	SPBC651.12c		-0.107703
	SPAC3A12.05c	taf2	-0.24904
	SPAC17H9.05	ebp2	-0.269417
	SPCC1235.05c	fft2	-0.420282
	SPBC16A3.17c	mfs1	-0.425696
	SPCC24B10.07	gad8	-0.580795
	SPBC119.12		-0.587958
	SPCP1E11.11		-0.744305
	SPBC337.09	erg28	-0.773383
	SPBC19C7.04c		-1.44805
	SPBC29B5.02c	isp4	-1.91563
	SPAC13F5.03c	gld1	-2.08151
	SPCC1795.06	map2	-2.08151
	SPAC1F8.05	isp3;meu4	-2.18663
	SPBC337.08c	ubi4	-2.3153

## Sheet: Arp1
strain:	arp1-2xTAP::kanR/+ pat1-114/pat1-114 ade6-M210/ade6-M216 h+/h+
antibody:	αPA (Sigma P2921)
growth conditions:	EMM	pat1 meiosis (2 hr)	34 °C
	Array 1				Array 2
array number:	252553910004_block4				252553910011_block1
platform:	agilent 4x44				agilent 4x44
	Array 1 (processed):				Array 2 (processed):
	Systematic Name	Common Name	SD		Systematic Name	Common Name	SD
	SPBC1347.12	arp1	3.09586		SPBC1271.14		5.97266
	SPAC23H3.07c	mrp2	2.53509		SPBP23A10.08	arp4;alp5	4.98597
	SPBC15D4.02		2.46782		SPBC83.03c	tas3	4.34309
	SPCC1223.11	ptc2	2.392		SPBC1347.12	arp1	3.97937
	SPBC29A10.14	rec8	2.3196		SPCC306.03c	cnd2	3.78903
	SPAC19G12.15c	tpp1	2.20659		SPCC1223.11	ptc2	3.51464
	SPBC14C8.17c	spt8;sep9	2.2017		SPAC1006.03c		3.50282
	SPBC29A10.04	psm1;smc1	2.1171		SPAC23D3.09	arp4;arp42	3.44389
	SPAC17H9.19c	sev1;cdt2	2.04076		SPBC29A10.14	rec8	2.20843
	SPBC32H8.02c	pi021;mug120;nep2	1.99985		SPAC17C9.03	eIF4G;tif471	2.17915
	SPBC17G9.11c	pyr1	1.94849		SPAC17G6.13	slt1	2.15954
	SPBPJ4664.04		1.93027		SPAC824.08	gdp1;gda1	2.1331
	SPAC6G10.10c		1.85841		SPBC29A10.04	psm1;smc1	2.11537
	SPAC328.01c		1.85516		SPAC2F7.03c	pom1	2.05846
	SPBC36.05c	clr6	1.85255		SPBPJ4664.04		2.04328
	SPAC4A8.11c	fas2;lsd1;lsd	1.82617		SPAC24B11.11c	sid2;pld5	2.04029
	SPAC27D7.14c	tpr1	1.73335		SPBC4.06		2.01825
	SPBC1271.12	kes1	1.72468		SPAC19G12.10c	pcy1;cpy1	2.00907
	SPBC1921.05	ape2;ape1	1.70568		SPAC3H8.06	aur1	1.93817
	SPCC550.13	him1;rad35;dfp1	1.70568		SPAC144.18	vrg4	1.86831
	SPBC2G2.02	syj1	1.66372		SPBC2F12.03c		1.84988
	SPAC24H6.04	hsk1;hxk1	1.65761		SPAC32A11.01	mug8	1.84926
	SPAC22F8.05		1.62263		SPCC74.01	sly1	1.83556
	SPBC18H10.02	lcf1	1.56448		SPBC18H10.02	lcf1	1.81852
	SPAC14C4.03	mek1	1.52923		SPAC637.07	moe1;eIF3d	1.78306
	SPCC1322.05c		1.50427		SPAC1420.01c		1.77978
	SPAPB1E7.07	glt1	1.49555		SPBC1734.04		1.75993
	SPCC663.15c		1.47613		SPAC24C9.06c		1.74381
	SPCC1739.08c		1.46091		SPAC630.03	arp3;act2	1.70952
	SPCC23B6.01c		1.40277		SPBC660.14	mik1	1.70324
	SPBC660.14	mik1	1.35653		SPAC19G12.15c	tpp1	1.69411
	SPCC285.11	ucp10	1.31762		SPAC5D6.04		1.6835
	SPAC1B2.03c		1.31457		SPBC17D11.08		1.68089
	SPBC106.03		1.27532		SPMIT.04	cox3	1.67207
	SPBC30D10.13c	agg1;pdb1	1.24986		SPCC569.06		1.6598
	SPBC800.03	hoc2;clr3	1.22822		SPAC10F6.09c	psm3;smc3	1.64227
	SPAC24B11.09		1.18602		SPBP4G3.02	pho1	1.64153
	SPBC947.02	apl2	1.15628		SPAC2F3.08	sut1	1.62846
	SPAC694.02		1.14815		SPAC926.09c	fas1	1.62746
	SPAC9G1.02	wik1;wis4;wak1	1.1423		SPBC106.03		1.62647
	SPBP23A10.15c	qcr1;mas1	1.11984		SPBC56F2.08c		1.62547
	SPCC548.07c	ght1	1.11984		SPBC1271.12	kes1	1.62074
	SPCC1393.07c	mug4	1.06491		SPCC1020.05		1.61749
	SPCC1223.12c	meu10	1.04984		SPAC22A12.15c	bip1;bip	1.60566
	SPBC29A3.18	cyt1	1.04223		SPBC354.02c	sec61	1.60566
	SPAC10F6.09c	psm3;smc3	1.03457		SPAC2F3.09	hem1	1.59805
	SPAC3A12.18	zwf1	1.03457		SPAC23D3.12		1.58114
	SPCC1235.05c	fft2	1.02944		SPCC584.05	sec1	1.57881
	SPBC146.13c	myo1	1.02299		SPBC1718.02	hop1	1.5632
	SPAC15E1.04		1.01911		SPBC354.14c	vac8	1.54205
	SPAC3F10.03	grs1	1.01911		SPBC8D2.17	pi048	1.53134
	SPAC17G6.13	slt1	1.00869		SPACUNK4.07c	sev4;cta4	1.51264
	SPCC31H12.07	sec23A;sec231;sec23a	1.00738		SPBP19A11.06	lid2	1.51099
	SPAC57A7.10c	sec21	0.951109		SPAC3F10.03	grs1	1.50441
	SPCC1235.14	ght5	0.93454		SPAC11G7.01		1.46156
	SPBC32F12.10		0.930362		SPBC14F5.11c	mug186	1.4547
	SPAC23G3.01	rpb2;rbp2	0.92617		SPCC970.08		1.42097
	SPBC17D11.05	tif32;eIF3a	0.917741		SPBC17G9.11c	pyr1	1.41446
	SPBC32F12.01c	css1	0.899277		SPBC146.13c	myo1	1.4109
	SPAC110.03	cdc42	0.896411		SPCC550.13	him1;rad35;dfp1	1.39744
	SPAC1F7.05	cdc22	0.861483		SPAC4F8.13c	rng2	1.38261
	SPBC146.14c	sec26	0.852591		SPAC8F11.10c	pvg1	1.37099
	SPAC19G12.14	its3;mpd1	0.848121		SPAPB1E7.07	glt1	1.36173
	SPAC1805.16c		0.846627		SPAC328.01c		1.34425
	SPBC16A3.15c	ben2;nda2	0.843634		SPAC222.07c	hri2	1.3124
	SPAC32A11.01	mug8	0.839131		SPBC13A2.04c	ptr2;ptr2-a	1.3056
	SPCC1739.11c	pld3;cdc11	0.834611		SPBC30D10.13c	agg1;pdb1	1.29811
	SPBP8B7.18c		0.830074		SPAC15E1.05c		1.29156
	SPBP19A11.03c	mts4;rpn1	0.80713		SPAC57A7.10c	sec21	1.29156
	SPCC1840.02c	gls2;orb11;bgs4;pap1;cwg1	0.79783		SPAC323.07c		1.28893
	SPCC613.10	qcr2	0.79783		SPAC2C4.17c		1.28761
	SPCC736.15	mfp2	0.79783		SPBC1105.05	exg1	1.28761
	SPAC11G7.02	pub1;elp2	0.793153		SPBPJ4664.06	gpt1	1.27202
	SPBC1718.04		0.785318		SPAC4A8.11c	fas2;lsd1;lsd	1.27102
	SPAC24C9.06c		0.783745		SPBC14F5.13c		1.26095
	SPBC119.14	rti1;rad22B	0.779013		SPAC1952.09c	ach1	1.2569
	SPCC1906.01	mpg1	0.779013		SPAC630.12		1.2474
	SPAC56E4.04c	cut6	0.769494		SPBC1683.10c	pcl1	1.24467
	SPBC13A2.04c	ptr2;ptr2-a	0.755074		SPCC594.07c		1.2433
	SPCC1739.10	mug33	0.755074		SPAC767.01c	vps1	1.23747
	SPAC3C7.08c	elf1	0.746988		SPCC1281.06c		1.23541
	SPAC1952.16	rga9	0.733938		SPAC2G11.12	rqh1;rec9;hus2;rad12	1.23369
	SPBC354.02c	sec61	0.72736		SPBC1718.04		1.23127
	SPBC2G5.06c	hmt2;cad1	0.720746		SPAC694.02		1.22816
	SPAC23D3.12		0.715762		SPAC1834.02	aro1	1.22816
	SPAC31A2.05c	mis4	0.707409		SPAC2G11.07c	ptc3	1.22816
	SPAC26F1.03	pda1	0.685418		SPBC1773.10c	nrs1;ded81	1.21248
	SPBC1718.02	hop1	0.666495		SPAC1B2.03c		1.20509
	SPAC4H3.10c	pyk1	0.666495		SPBC36.05c	clr6	1.20191
	SPBP19A11.06	lid2	0.65954		SPCC23B6.01c		1.18802
	SPCC417.08	tef3;ef-3	0.654297		SPCC1235.05c	fft2	1.18587
	SPAC1834.02	aro1	0.652544		SPCC1235.14	ght5	1.18264
	SPAC637.07	moe1;eIF3d	0.649032		SPBC1685.13		1.18156
	SPBC1A4.08c	cct3	0.645509		SPAC19G12.08		1.17434
	SPBC16D10.05	mok13	0.638432		SPBC16C6.06	vps10;pep1	1.16707
	SPCC1393.08		0.638432		SPBC25H2.11c	spt7	1.16416
	SPAC110.04c	ssp1;pss1	0.633097		SPBC3H7.15	hhp1	1.16196
	SPAC328.03	ggs1;tps1	0.627739		SPCC126.08c		1.16196
	SPAC1805.17	bar1;caf2;crm1BB1.04c;caf7;crm1	0.622356		SPAC637.06		1.15425
	SPAC637.06		0.61695		SPBC887.15c		1.15315
	SPBC1E8.05		0.61152		SPAC31A2.05c	mis4	1.14983
	SPBC1604.06c		0.602415		SPAC20G8.04c		1.14946
	SPAC27D7.03c	mei2	0.589553		SPBC3D6.13c	pdi2	1.1465
	SPBC26H8.07c	nda3;ben1;alp12	0.589553		SPAC24H6.04	hsk1;hxk1	1.13308
	SPAC26A3.01	sxa1	0.587704		SPAC18G6.05c		1.12857
	SPBC19C7.06	prs1	0.578418		SPAC22F8.02c	pvg5;mug50	1.12631
	SPAC8F11.10c	pvg1	0.572812		SPCC1795.03	gmn3;gms1	1.12518
	SPBC8E4.01c		0.561522		SPBC1921.06c	mug49;pvg3	1.12405
	SPBC1105.02c	lys4	0.538622		SPBC28F2.12	rpb1	1.12065
	SPCC1739.01		0.519203		SPCC4E9.01c	rec11;rec11B0.15c	1.12065
	SPBC1773.10c	nrs1;ded81	0.479407		SPAC4F8.12c	prp15;cwf6;spp42	1.11951
	SPCC1281.06c		0.448679		SPAC25B8.13c	isp7	1.11837
	SPAC20G8.03	itr2	0.446603		SPBC342.01c	alg6	1.11343
	SPBC21C3.08c	car2	0.442439		SPAPJ696.02	SPAP696.02;ysc84	1.09306
	SPBC3H7.02		0.442439		SPBC23G7.06c		1.0919
	SPBC19C7.04c		0.412888		SPAC31A2.11c	cuf1	1.08724
	SPAC31G5.10	eta2	0.404311		SPBC3E7.15c	lac1;mug83	1.08607
	SPAC22F8.08	sec24	0.39133		SPAC227.07c	pab1	1.07786
	SPAC1556.02c	sdh1	0.386972		SPBC887.17		1.07432
	SPCC1795.11	ded1;moc2;dep1;sum3;slh3	0.369383		SPAC16.05c	sfp1	1.0684
	SPAC17A5.04c	mde10;mug139	0.360491		SPBC8E4.01c		1.06721
	SPBC14F5.05c	sam1	0.360491		SPBC32H8.10	pi014;cdk9	1.06682
	SPAC1006.07	tif411;tif1	0.351534		SPBC839.16		1.06603
	SPBC2G5.05	tkt	0.351534		SPAC26A3.01	sxa1	1.06245
	SPBC1711.08		0.344773		SPAC1F7.07c	fip1	1.05767
	SPAC19G12.10c	pcy1;cpy1	0.32426		SPCC548.07c	ght1	1.05648
	SPCPJ732.02c		0.32426		SPAC4F10.10c	mnn9	1.05247
	SPCC794.01c		0.317344		SPAC3A12.18	zwf1	1.05087
	SPAPB8E5.06c	rpgL3-2;rpl3-b;rpl3-2;rpl302	0.310389		SPBC11B10.07c	ivn1;pi004	1.04604
	SPAC1F8.01	ght3	0.296358		SPAC890.06		1.04443
	SPBC1198.08		0.296358		SPBC18E5.02c		1.04443
	SPCP31B10.07	eft202;eft1	0.296358		SPCC1259.09c		1.03958
	SPAC1071.10c	pma1	0.260554		SPAC4G9.14		1.02818
	SPAC1F8.07c		0.253265		SPCC1739.10	mug33	1.01997
	SPBC119.10	asn1	0.248381		SPBC1A4.03c	ptr11;top2	1.01874
	SPBC530.10c	anc1	0.23113		SPCC1620.11	mug87;nup97	1.0175
	SPAC22A12.15c	bip1;bip	0.223661		SPBC800.05c	tub1;ban5;alp2;atb2	1.0175
	SPAC1002.13c	psu1	0.208585		SPAC4D7.01c	sec7a;sec71;sec7A	1.01502
	SPAC19A8.04	erg5	0.208585		SPBC26H8.03	cho2	1.01502
	SPAC14C4.14	atp1	0.200975		SPAC22F8.04		1.00755
	SPAC926.04c	hsp90;swo1;git10	0.185612		SPAC1834.05	alg9	0.998364
	SPBC1D7.03	mug80	0.146331		SPAC1F7.05	cdc22	0.996266
	SPAC1A6.03c		0.13832		SPAC22A12.08c		0.995005
	SPAC4A8.04	prb1;isp6	0.13832		SPBPB7E8.02		0.991636
	SPCC1223.07c	drs1	0.13832		SPAC22F8.05		0.983174
	SPAC1635.01		0.135638		SPBC13E7.07		0.983174
	SPBC17G9.09	tif213;tif23	0.130256		SPBC2G2.02	syj1	0.973367
	SPAC29A4.02c	tef3	0.122138		SPBC577.06c		0.970796
	SPBC1604.05	pgi1	0.122138		SPAC22A12.10		0.969508
	SPAC25G10.08	tif34;eif3b;prt1	0.113965		SPBC21D10.11c	nfs1	0.960454
	SPAC26H5.07c		0.113965		SPCC663.15c		0.959155
	SPCC1020.06c	tal1	0.0974523		SPBC19G7.17		0.946964
	SPAC23C11.09	ala1;ars1	0.0807118		SPAC20G8.03	itr2	0.946088
	SPAC513.01c	eft2;etf201;etf2;eft2-1;eft201	0.0807118		SPAC1002.09c	dldh;dld1	0.943457
	SPBC19C2.07	fba1	0.0551599		SPCC1840.02c	gls2;orb11;bgs4;pap1;cwg1	0.94214
	SPAC1002.09c	dldh;dld1	0.0465217		SPCC18B5.01c	bfr1;hba2	0.94214
	SPAC644.14c	rad51;rhp51	0.0465217		SPAC23A1.18c	mrp51	0.941701
	SPCC1322.04		0.0349075		SPAC869.05c		0.939941
	SPBC32H8.12c	pi012;cps8;act1	0.0113404		SPBC342.04		0.939501
	SPCC622.12c		-0.000617006		SPCC965.04c		0.936414
	SPCC548.06c	ght8	-0.00664019		SPCC576.04		0.934647
	SPBC1289.03c	fyt1;spi1;mal25-1	-0.0248912		SPAC17H9.02		0.931105
	SPBC19F5.04		-0.0372128		SPBC354.07c		0.931105
	SPMIT.05	cob1;cob	-0.0372128		SPBC16D10.05	mok13	0.930217
	SPAC1A6.04c	plb1	-0.0434208		SPBC28E12.06c	lvs1	0.92488
	SPBC56F2.12	ilv5	-0.0434208		SPAPB8E5.03	mae1	0.92488
	SPAC29A4.15		-0.0496608		SPCC1223.12c	meu10	0.92488
	SPCC1739.13	hsp70;ssa2	-0.0527928		SPBC29B5.02c	isp4	0.922203
	SPMIT.04	cox3	-0.0622378		SPCC191.02c		0.909628
	SPAC25B8.12c		-0.0717568		SPBP8B7.18c		0.904652
	SPAC13G7.02c	hsp70B39.11c;hsp70;ssa1	-0.0813511		SPBC119.08	pmk1;spm1	0.904198
	SPBC354.12	gpd3	-0.0813511		SPCC594.01		0.904198
	SPAC22A12.11	dak1	-0.10077		SPCC70.03c		0.904198
	SPAC26A3.05	chc1	-0.10077		SPCC31H12.07	sec23A;sec231;sec23a	0.903291
	SPBC1271.02	stt3	-0.120505		SPAC9G1.02	wik1;wis4;wak1	0.900565
	SPBC530.07c		-0.140566		SPCC18.15		0.895094
	SPCC1672.02c	sap1	-0.140566		SPBC13E7.05	gpi14	0.889598
	SPBC119.01	rpn3	-0.167841		SPAC1A6.04c	plb1	0.88822
	SPAC1565.08	cdc48	-0.171294		SPAC1556.02c	sdh1	0.879919
	SPAC1F5.06		-0.181711		SPAC11E3.13c	gas5	0.876675
	SPAC6C3.04	cit1	-0.181711		SPBP35G2.14		0.876675
	SPMIT.11	cox2	-0.181711		SPAC13G7.04c	mac1	0.874353
	SPAC23C11.05	ppa	-0.213512		SPAC21E11.08	lcb2;lcb2B1E11.07	0.874353
	SPBC1734.11	spj1	-0.224301		SPBC119.07	ppk19	0.872957
	SPAC8E11.03c	dmp1;dmc1;spdmc1	-0.246169		SPAC1A6.03c		0.87156
	SPAC1F8.05	isp3;meu4	-0.268439		SPCC5E4.06	rad18;smc6	0.867359
	SPAC19G12.16c	mug46;adg2	-0.279729		SPCPB1C11.01	amt1	0.867359
	SPCC1223.02	nmt1;thi3	-0.298782		SPBC27B12.06	gpi13;pi072	0.863612
	SPBC2F12.14c	gua1	-0.302629		SPBC1A4.08c	cct3	0.861734
	SPAC8E11.02c	rad24	-0.314243		SPAC13G6.06c	gcv2	0.860324
	SPBC8D2.18c	pi047	-0.314243		SPAC15A10.03c	rad54;rhp54	0.857969
	SPAC9E9.09c		-0.32597		SPCC285.11	ucp10	0.851827
	SPAC29B12.03	spd1	-0.329904		SPBP23A10.15c	qcr1;mas1	0.851827
	SPBP4H10.13	rps2302;rps23-2	-0.33781		SPBC543.08		0.848506
	SPBC13G1.02		-0.345769		SPAC3H1.05		0.846129
	SPAC1B3.03c	wis2;cyp5	-0.349768		SPAC9G1.06c	cyk3	0.842792
	SPBC32F12.11	tdh1;gpd1;gpd1B2F12.10	-0.361844		SPCC663.01c	ekc1	0.841837
	SPAC25G10.03	zip1	-0.374042		SPCC737.09c	hmt1;hmt1B37.08;hmt1B3.16	0.841837
	SPAC4F8.07c	hxk2	-0.374042		SPBP19A11.03c	mts4;rpn1	0.838968
	SPBC16H5.02	pfk1	-0.43694		SPAC1639.01c		0.837051
	SPAC1002.02	mug31	-0.463042		SPAC17C9.07	alg8	0.837051
	SPAC222.12c	atp2	-0.463042		SPAC27E2.07	mug53;pvg2	0.837051
	SPCC645.14c	sti1	-0.463042		SPAC25B8.16		0.833208
	SPBC1198.05		-0.48076		SPBC2G5.01		0.833208
	SPAC31G5.17c	rps10-1;rps1001;rps10	-0.489717		SPAC343.16	lys2	0.82887
	SPCC645.08c	snd1	-0.489717		SPAC1B2.05	mcm5;nda4;nda4BC7.13c	0.821606
	SPBC4F6.18c	arf1	-0.503278		SPAC27D7.11c		0.820147
	SPBC1105.11c	h3.3;H3.3;clo5;hht3	-0.516991		SPBC17D11.07c	rpn2	0.820147
	SPCC553.10		-0.535521		SPAC14C4.05c	man1;heh2;mug61	0.817713
	SPAC17A5.03	rpl301;rpl3;rpl3-1;rpgL3-1	-0.573451		SPAC1F5.02		0.812829
	SPAC3C7.11c	cal1;cnx1	-0.573451		SPAC57A7.09		0.808417
	SPCC622.09	htb1	-0.573451		SPAC24B11.12c		0.806943
	SPAC24C9.12c		-0.573451		SPAC12G12.01c		0.805959
	SPAC664.11	ssc1;hsp70;ssp1	-0.587986		SPBC902.05c	idh2;glu2	0.805959
	SPCC622.08c	hta1	-0.587986		SPBC32H8.08c	pi016	0.805467
	SPCC13B11.01	adh1;adh	-0.602698		SPBC36B7.03	sec63	0.803989
	SPBC28F2.03	cyp2;cyp1;ppi1	-0.632666		SPCC188.12	spn6	0.800038
	SPCC1682.14	rpl1902;rpl19;rpl19-2	-0.632666		SPBP23A10.07	rpa140;rpa2	0.798058
	SPCC794.09c	ef1a-e;ef1-a;efa11;ef1a-a;tef1-e	-0.632666		SPBC1289.01c	chr4;cfh3	0.796571
	SPBC1815.01	eno1;eno101	-0.69492		SPCC16A11.01		0.794089
	SPBC839.04	rpk5b;rpkd4;rpl8-3;rpl2-3;rpkD4;KD4;rpk5-b;rpl803	-0.69492		SPBC32C12.02	steX;aff1;stex;ste11	0.794089
	SPBP4G3.02	pho1	-0.69492		SPCC338.14	ado1	0.792099
	SPCC1795.06	map2	-0.69492		SPAC3G6.09c	tps2	0.790106
	SPCC18.14c	rpp0	-0.69492		SPBC21C3.08c	car2	0.787609
	SPBC29A10.02	mrb1;mug12;spo5	-0.710995		SPAC1783.02c	vps66	0.784106
	SPAC11E3.15	rpl22	-0.710995		SPAC22E12.11c	set3	0.784106
	SPBC1709.05	hsc1;sks2	-0.710995		SPAC1006.01	psp3	0.781598
	SPBC18H10.13	rps1402;rps14;rps14-2	-0.727286		SPAC4F10.09c		0.78009
	SPBC3E7.02c	hsp16	-0.727286		SPAC13G7.12c		0.77858
	SPCC330.14c	rpl24;rpl2402;rpl24-2	-0.727286		SPBC19G7.05c	fks1;cps1;swl11;its2;gls1;drc1;bgs1	0.76796
	SPBC2G2.03c	sbh1;sbh2	-0.760539		SPAC821.12	orb6	0.764908
	SPBC839.05c	rps17-1;rps17;rps1701	-0.760539		SPAC26H5.07c		0.761848
	SPAC11G7.04	ubi1;rpl40	-0.777514		SPAC9G1.10c		0.761848
	SPMIT.01	cox1	-0.777514		SPCC576.06c		0.761848
	SPAC26A3.07c	rpl1101;rpl11;rpl11-1	-0.783225		SPBC1921.05	ape2;ape1	0.757757
	SPAC5D6.01	rps22-2;rps2202;rps15a-2	-0.783225		SPAC1565.02c		0.749532
	SPCC550.06c	hsp10	-0.794729		SPBC119.10	asn1	0.749532
	SPAC17A2.13c	rad25	-0.812192		SPBC1271.02	stt3	0.747983
	SPAPJ698.02c	rps002;rps0-2;rps0;rpsa-2	-0.829911		SPAC1F8.01	ght3	0.741769
	SPBP22H7.08	rps10B;rps1002;c973;rps10-2;pi023;rps10	-0.829911		SPAC1F8.07c		0.737087
	SPBC19F8.08	rps4-1;rps4-1B.01c;rps401;rps4	-0.878464		SPAC22F3.12c	YA8c;rgs1	0.737087
	SPAC13G6.07c	rps6-1;rps6;rps601	-0.903489		SPAC19A8.04	erg5	0.735523
	SPAC19G12.06c	hta2	-0.903489		SPBC29A3.18	cyt1	0.733956
	SPCC1450.04	tef5	-0.903489		SPBC17D11.05	tif32;eIF3a	0.729244
	SPAC6B12.15	rkp1;cpc2	-0.922602		SPAC513.05	ams1	0.724513
	SPBC16G5.05c		-0.922602		SPAC22F3.09c	res2;pct1;mcs1	0.718176
	SPBC660.16	gnd	-0.922602		SPBC32F12.10		0.718176
	SPBC11B10.10c	cdc2L;pi001;pht1	-0.929041		SPCPJ732.02c		0.713401
	SPAC1F7.13c	rpl2-1;rpl18;rpl8-1;rpk5a;rpk5;rpl801	-0.942021		SPAC1006.09	win1;win1B1H11.06	0.711805
	SPAC664.05	rpl13	-0.942021		SPBC146.14c	sec26	0.711805
	SPAC3H5.12c	rpl5-1;rpl501;rpl5	-0.961756		SPBC32H8.12c	pi012;cps8;act1	0.707005
	SPAC821.10c	sod1	-0.961756		SPBC27B12.13	tom40;pi065B;pi065A	0.7054
	SPAC23A1.10	ef1a-d;ef1-c;tef102;ef1-b;efa1;ef1a-e;tef1-b;ef1a-b;tef1-d	-0.981817		SPBC56F2.04	utp20	0.701111
	SPBC14F5.04c	pgk1	-0.981817		SPBC1709.03		0.701111
	SPBC1921.01c	rpl37;rpl3701;rpl37-1;rpl35b	-0.981817		SPBC365.01		0.701111
	SPAC1250.05	rpl3002;rpl30-2;rpl30	-1.02296		SPAC24H6.13		0.698961
	SPAC26F1.06	gpm1	-1.02296		SPAPB1E7.06c	slx2;eme1;mms4	0.697346
	SPAP7G5.05	rpl1002;rpl10-2;rpl10	-1.02296		SPCC74.06	phk2;mak3	0.688152
	SPCC5E4.07	rpl28;rpl27aB.05c;rpgL29;rpl2802;rpl27a;rpl28-2	-1.03699		SPBC216.02	num1;mug21;mcp5	0.685979
	SPAC890.08	rpl31	-1.06555		SPCC1450.11c	cek1	0.683801
	SPBC29A3.04	rpl7a;rpl8;rpl8-1B3.03c	-1.06555		SPAC4A8.04	prb1;isp6	0.679434
	SPBC337.08c	ubi4	-1.06555		SPAC1952.16	rga9	0.677793
	SPCC613.05c	rpl35	-1.06555		SPAC23G3.01	rpb2;rbp2	0.674503
	SPBC649.02	rps19-2;rps1902;rps19	-1.0948		SPAC664.03		0.674503
	SPAC1834.04	H3.1;hht1	-1.10969		SPBC2G5.06c	hmt2;cad1	0.667895
	SPAC6F6.07c	rps13	-1.10969		SPCC736.15	mfp2	0.666238
	SPBC1105.12	H4.3;ams4;h4.3;hhf3	-1.10969		SPBC15C4.04c		0.666238
	SPCC613.06	rpl9;rpl902;rpl9-2	-1.10969		SPCC794.12c	mae2	0.664024
	SPBC18E5.04	RL10;spqM;yL9;rpl1001;rpl10;rpl10-1	-1.12477		SPBC26H8.07c	nda3;ben1;alp12	0.661252
	SPBC56F2.02	rpl1901;rpl19-1	-1.13238		SPAC23C11.17		0.659585
	SPBC8D2.03c	hhf2;ams3;H4.2;h4.2	-1.13238		SPAC9E9.09c		0.659585
	SPAC10F6.06	vip1	-1.15549		SPAC8E11.03c	dmp1;dmc1;spdmc1	0.656244
	SPAC18G6.14c	rps7	-1.15549		SPBC29A10.05	mut2;exo1	0.646167
	SPAC19B12.04	rps30-1;rps30-2;rps3001;rps30	-1.15549		SPAC13C5.03	tht1	0.644479
	SPAC22H12.04c	rps102;rps3a-2;rps1-2	-1.15549		SPBC11B10.01	pi010;alg2	0.643916
	SPBC16G5.14c	rps3	-1.15549		SPAC5H10.10		0.63487
	SPCP31B10.08c	rpl35a;rpl37;rpl33	-1.15549		SPBC543.09		0.632598
	SPAC13G6.02c	rps3a-1;rps1-1;rps101	-1.17906		SPCC1393.07c	mug4	0.632598
	SPAC9E9.13	wos2	-1.17906		SPAC4H3.01		0.630321
	SPBC776.01	rpl29	-1.17906		SPCC1672.08c	tfa2	0.62804
	SPBC776.11	rpl29;rpl27a;rpl2801;rpl28-1	-1.17906		SPBC19C2.05	ran1;pat1	0.62747
	SPCC576.09	rps20	-1.17906		SPCC132.02	hst2;HST2	0.625755
	SPAC26A3.04	rpl18a;rpl18a-1;rpl20;rpl2002;rpl20-2	-1.18702		SPAC23C4.05c		0.614264
	SPAC31G5.03	rps11-1;rps11;rps1101	-1.18702		SPBC16A3.15c	ben2;nda2	0.613686
	SPAC6G10.11c	ubi3;rps31	-1.18702		SPAC27F1.07		0.611952
	SPBC336.10c	tif512	-1.18702		SPAC23D3.10c	eng2	0.609636
	SPBC359.06	mug14	-1.2031		SPBC2F12.05c		0.608476
	SPBC839.13c	rpl13;rpl16a;rpl13B9.12;rpl1601;rpl13a-1;rpl13-1;rpl16-1	-1.2031		SPBC25B2.03		0.607315
	SPCC576.11	rpl15	-1.2031		SPAC29E6.06c		0.606735
	SPAC9G1.03c	rpl32-1;rpl30-1;rpl30;rpl3001	-1.22761		SPBC21D10.09c		0.60499
	SPCC1322.11	rpl2302;rpl23-2	-1.22761		SPAC19A8.15	trp2	0.597988
	SPAC15F9.03c	nxt2;nft2;ntf2	-1.25264		SPCC338.15		0.597988
	SPAC1687.06c	c2E11.04;rpl28B11.03c;rpl44;rpl28	-1.25264		SPBC12C2.11		0.595645
	SPAC1805.13	rpl14	-1.25264		SPAC17G6.16c	ysh1	0.593297
	SPAC30D11.12	rpl38-2;rpl38;rpl3802;rps38	-1.25264		SPAC589.12		0.590945
	SPAC4G9.16c	rpl9;rpl901;rpl9-1	-1.25264		SPCC613.11c	meu23;B13958-2	0.588588
	SPAC8C9.08	rps5	-1.25264		SPAC4G9.09c	arg11	0.586226
	SPBC839.15c	ef1a-c;ef1-b;ef1-bBA1.09;tef1-e	-1.25264		SPCC18.18c	fum1	0.58386
	SPCC31H12.04c	rpl1202;rpl12;rpl12-2	-1.25264		SPAC6F12.10c	min11;ade3	0.574348
	SPBC83.17		-1.27819		SPAC26F1.03	pda1	0.573154
	SPAC1F12.02c	p23fy	-1.28683		SPBC119.14	rti1;rad22B	0.573154
	SPAC7D4.07c	trx;trx2;trx1	-1.30429		SPAC6G10.09		0.573154
	SPBC8D2.04	h3.2;hht2;H3.2	-1.30429		SPAC144.06	apl5	0.562351
	SPCC576.08c	rps2	-1.30429		SPAC17A2.02c		0.562351
	SPCC1259.01c	rps18;rps1802;rps18-2	-1.32201		SPAC2F7.16c		0.562351
	SPAC144.11	rps11-2;rps11;rps1102	-1.35824		SPBP4H10.11c	lcf2	0.559938
	SPAC1834.03c	h4.1;H4.1;hhf1;ams1	-1.35824		SPBC4.07c	mts2;cep2;rpt2	0.558729
	SPBC17G9.07	rps2402;rps24-2;rps24b	-1.4147		SPBC1861.05		0.557519
	SPAC2C4.16c	rps8;rps801;rps8-1	-1.44395		SPAC1F7.08	fio1	0.557519
	SPAC1071.07c	rps15;rps15-3;rps1502;rps15-2	-1.47392		SPAC2F3.06c	kap104	0.555095
	SPAPB17E12.05	rpl37;rpl3703	-1.47392		SPAC6G10.08	idp1	0.555095
	SPAPB1E7.12	rps602;rps6-2;rps6	-1.47392		SPCC126.09		0.550234
	SPBC16C6.11	rpl32;rpl3201;rpl32-1	-1.47392		SPBC215.01		0.550234
	SPBC18H10.12c	rpl7c;rpl702;rpl7-2;rpl701	-1.47392		SPBC3H7.02		0.547795
	SPBC83.02c	rpl37a-2;rpl43-2;rpl43;rpl4302	-1.47392		SPAC14C4.09	agn1	0.545352
	SPAC22A12.04c	rps22-1;rps15a-1;rps2201	-1.50464		SPBC3F6.01c		0.545352
	SPBC405.07	rpl36-2;rpl3602;rpl36	-1.50464		SPAC959.09c	apc5	0.54045
	SPAC694.05c	rps2502;rps31;rps25b;rps25-2;rps25	-1.53617		SPBC29A10.08	gas2	0.54045
	SPBC29B5.03c	rpl26	-1.53617		SPBC3B8.03		0.54045
	SPAC521.05	rps802;rps8-2	-1.56854		SPBC3B9.03		0.535529
	SPBC119.02	ubc4	-1.60179		SPAC1071.10c	pma1	0.531206
	SPAC23C11.02c	rps23-1;rps23	-1.63598		SPMIT.05	cob1;cob	0.531206
	SPBC21C3.13	rps16;rps19-1;rps1901	-1.67116		SPCC962.06c	bbp;sf1;bpb1	0.528108
	SPBC800.04c	rpl37a-1;rpl43-1;rpl43;rpl4301	-1.67116		SPAC1687.15	gsk3;skp1	0.528108
					SPBC24C6.06	gpa1	0.528108
					SPBP8B7.22	erd2	0.525625
					SPCC1840.03	pse1;sal3	0.523136
					SPAC26F1.13c	lrs1	0.5125
					SPAC1782.01		0.508093
					SPCC1620.08		0.508093
					SPAC4G9.15		0.503037
					SPAC3A11.07		0.500501
					SPBC21D10.06c	map4	0.500501
					SPAC19G12.16c	mug46;adg2	0.499231
					SPBC409.18		0.497959
					SPAC12G12.03	cip2	0.487739
					SPAC17A5.04c	mde10;mug139	0.487739
					SPBC776.09	ste13	0.487739
					SPCC736.11	ago1;csp9	0.48517
					SPAPB15E9.01c		0.483884
					SPAC3G9.11c		0.481952
					SPBC3B9.04		0.480016
					SPBC2F12.10		0.470293
					SPBC3H7.03c		0.468339
					SPBC418.01c	his4	0.468339
					SPBC8D2.06	pi058;irs1	0.464421
					SPBP23A10.11c		0.461801
					SPBC409.08		0.456546
					SPBC1198.06c		0.454569
					SPBC29A10.01	ccr1	0.454569
					SPBC428.19c		0.454569
					SPBC800.03	hoc2;clr3	0.45391
					SPCC737.06c		0.45391
					SPAC27F1.09c	prp10;sap155	0.444636
					SPCC1672.09		0.444636
					SPAC6G10.05c	trs120	0.443306
					SPCC1739.01		0.44064
					SPAC110.04c	ssp1;pss1	0.438637
					SPCC1739.11c	pld3;cdc11	0.436631
					SPCC31H12.08c	ccr4	0.436631
					SPAPB17E12.14c		0.435291
					SPBC16E9.13	ksp1;ppk20	0.434621
					SPBC36.12c	git7	0.434621
					SPAC23G3.08c	ubp7;ubp26	0.430591
					SPAC3C7.11c	cal1;cnx1	0.424521
					SPBC9B6.04c	tuf1;aes2	0.424521
					SPAC16C9.01c		0.421813
					SPCC126.07c		0.419099
					SPCC162.05	coq3	0.419099
					SPCC550.14	vgl1	0.414335
					SPAC25B8.19c		0.410921
					SPCC970.03		0.410921
					SPAC56E4.04c	cut6	0.410237
					SPAPB8E5.04c		0.410237
					SPAC13F5.03c	gld1	0.406124
					SPAC31G5.10	eta2	0.405437
					SPMIT.07	atp6	0.404063
					SPCC63.14		0.401997
					SPAC3H1.11	hsr1	0.399929
					SPAC8E11.02c	rad24	0.399929
					SPBC215.05	gpd1	0.399929
					SPBC1105.02c	lys4	0.397856
					SPBC1198.08		0.397856
					SPAC3C7.08c	elf1	0.395781
					SPCC4B3.18		0.395781
					SPACUNK4.16c		0.393701
					SPBC16H5.12c		0.393701
					SPAC2E1P5.03		0.391618
					SPCP31B10.07	eft202;eft1	0.387441
					SPAC1D4.13	ste3;ste1;byr1	0.38325
					SPBP35G2.03c	sgo1	0.380447
					SPAC4D7.10c	spt20	0.380447
					SPBC2G5.04c		0.377638
					SPAC139.02c	oac1	0.374822
					SPBC215.08c	arg4	0.374822
					SPAC13G6.10c	asl1	0.370587
					SPAC1805.05	cki3	0.369171
					SPBC2G5.05	tkt	0.364205
					SPCC1322.08	mkp1;srk1	0.363493
					SPAC31G5.09c	spk1	0.360644
					SPCC1795.11	ded1;moc2;dep1;sum3;slh3	0.353492
					SPAC5H10.13c	gmh2	0.352056
					SPAP14E8.03	bos1	0.34918
					SPBC27B12.08	pi070;sip1	0.34918
					SPAC1805.15c	pub2	0.346297
					SPAC343.05	vma1	0.346297
					SPBC1683.08	ght4	0.344853
					SPBC19C2.09	sre1	0.34051
					SPBC1734.07c		0.334694
					SPAC11G7.02	pub1;elp2	0.333965
					SPCC16A11.16c		0.333965
					SPAC13C5.05c		0.331776
					SPBC776.04	sec2302;sec23B;sec23-b	0.331776
					SPAC3G9.14	sak1	0.327385
					SPAC14C4.14	atp1	0.325184
					SPAC1002.13c	psu1	0.322978
					SPAC1565.08	cdc48	0.322978
					SPBC1734.03		0.322978
					SPCC188.06c	srp54;srp54B8.05	0.322978
					SPCC1739.08c		0.320769
					SPBC23G7.12c	rpt6;let1	0.320031
					SPBC1826.01c	btaf1;mot1	0.317077
					SPAC17C9.10	stm1	0.314116
					SPAC22E12.05c	rer1	0.31189
					SPBC23E6.09	ssn6	0.30966
					SPBC337.05c	cct8	0.307426
					SPAC1F3.06c	spo15	0.305187
					SPAC4F8.14c	hcs;hcs1	0.305187
					SPCC1322.03		0.305187
					SPBC30D10.10c	tor1	0.302196
					SPBC660.17c		0.299198
					SPCC132.01c		0.299198
					SPBC16A3.02c		0.296192
					SPBC2G2.16		0.296192
					SPCC622.10c		0.296192
					SPAC926.04c	hsp90;swo1;git10	0.291669
					SPAC1687.05	pli1	0.284092
					SPAC27D7.03c	mei2	0.277997
					SPBC32F12.01c	css1	0.277997
					SPBC1215.02c	arm1;mdm20	0.275703
					SPCC338.13	cog4	0.27187
					SPAC1705.03c	ecm33	0.271102
					SPAC8C9.14	prr1	0.268794
					SPBP19A11.04c	mor2;cps12	0.266483
					SPBC25H2.02	trs1;ths1	0.261846
					SPAC513.01c	eft2;etf201;etf2;eft2-1;eft201	0.259521
					SPAC821.06	spn2	0.259521
					SPMIT.01	cox1	0.257192
					SPAC110.03	cdc42	0.256414
					SPCC16C4.01	sif2	0.254858
					SPAC1782.02c		0.253299
					SPBC6B1.06c	ubp33;ubp14;ucp2	0.243905
					SPAC23H4.03c	erv25	0.243119
					SPBC26H8.01	nmt2;thi2	0.240757
					SPCC1322.10	pwp1	0.233644
					SPAC1D4.04	cct2	0.233644
					SPAC22F8.08	sec24	0.233644
					SPBC19C2.15c		0.231264
					SPCC1840.05c		0.231264
					SPCC794.11c		0.231264
					SPCC1223.07c	drs1	0.228879
					SPAC1D4.14	tho2	0.224095
					SPCC1739.13	hsp70;ssa2	0.221695
					SPAC328.03	ggs1;tps1	0.221695
					SPAC23H3.13c	git8;gpa2	0.218489
					SPAC4H3.10c	pyk1	0.216882
					SPAC56F8.07		0.215274
					SPBC1604.12		0.208817
					SPBC651.06	csa1;mug166	0.208817
					SPBC9B6.06	mrpl10	0.205576
					SPCC11E10.07c	eif2b-a	0.205576
					SPBC32H8.02c	pi021;mug120;nep2	0.202326
					SPAC19B12.05c	fcp1	0.199067
					SPAC25A8.01c	fft3;snf2SR	0.194981
					SPBC646.07c		0.19006
					SPCC830.08c		0.189237
					SPAC25H1.05	meu29	0.185118
					SPCC23B6.04c		0.185118
					SPCC285.16c	msh6	0.185118
					SPAC17G6.09	sec62	0.182639
					SPCC613.10	qcr2	0.182639
					SPAC23H4.01c		0.180155
					SPAC26H5.09c		0.180155
					SPAC6F12.12	pbp2;par2	0.179326
					SPCC338.07c		0.179326
					SPBC16C6.13c	sec27	0.177667
					SPAC29B12.08		0.175173
					SPAC25G10.09c	pan1	0.172673
					SPAC26A3.05	chc1	0.172673
					SPAC2F3.15	lsk1	0.172673
					SPAC22E12.09c	krp1;krp	0.170169
					SPBC337.16	cho1	0.170169
					SPAC30C2.08		0.165983
					SPAP14E8.02		0.165983
					SPAC24C9.12c		0.165144
					SPAC19G12.14	its3;mpd1	0.159256
					SPCC736.13		0.159256
					SPAC3F10.13	ucp6	0.15249
					SPCC794.01c		0.149943
					SPAC1805.16c		0.147391
					SPAC1D4.02c		0.147391
					SPAC23C11.09	ala1;ars1	0.144833
					SPAC23H4.06	gln1	0.14227
					SPAC343.07	mug28	0.14227
					SPBC1718.06	mgm1;msp1	0.14227
					SPAC227.06		0.137127
					SPAC29A4.11	rga3	0.137127
					SPCC70.10		0.137127
					SPBC29A3.02c	his7	0.135408
					SPAC9E9.11	plr;plr1	0.131962
					SPBC1709.15c	cft2	0.131962
					SPBC646.11	cct6	0.131962
					SPBC902.06	mto2	0.128506
					SPAC6G9.12	cfr1;chs5	0.124173
					SPBC1D7.03	mug80	0.124173
					SPAC977.14c		0.118951
					SPCC1906.01	mpg1	0.118951
					SPCC622.12c		0.118951
					SPAC6G9.14		0.111077
					SPBC4F6.17c		0.10844
					SPCC188.02	par1	0.10844
					SPBC215.12	spef2;cwf10;snu114	0.10756
					SPCC1906.03	wtf19;wtf1	0.105798
					SPBC12D12.03	cct1	0.10315
					SPBC146.10	mug57	0.100496
					SPCC970.09	mut2;sec8	0.0969487
					SPAC30.04c	abc4	0.0898218
					SPAC10F6.03c	cts1	0.0871383
					SPCC417.08	tef3;ef-3	0.0844488
					SPAC20H4.11c	rho5	0.0844488
					SPBC1539.03c	argX	0.0817532
					SPAC14C4.04	B22918-2	0.0790516
					SPAC890.07c	prmt1;rmt1	0.0790516
					SPBC1539.02		0.0790516
					SPAC1F5.06		0.0754399
					SPCC306.05c	ins1	0.0754399
					SPCC569.01c		0.0754399
					SPAC1420.02c	cct5	0.0709101
					SPCC794.07		0.0709101
					SPCP31B10.06	mug190	0.0681839
					SPAC29A4.02c	tef3	0.0654515
					SPAC17A5.14	exo2	0.0645394
					SPBC1A4.02c	leu1BE8.06;leu1	0.0645394
					SPBC32F12.12c		0.0627129
					SPAC25G10.04c	rec20;rec10	0.0599681
					SPBC1D7.02c	scr1	0.057217
					SPAC1002.12c		0.0535389
					SPAC22E12.17c	glo3	0.0433659
					SPCC285.07c	wtf18;wtf5	0.0405764
					SPBC1604.05	pgi1	0.0405764
					SPAC3A12.15	vps53	0.0387132
					SPBC21C3.14c		0.0387132
					SPCC4G3.08	psk1	0.0387132
					SPBC29A10.02	mrb1;mug12;spo5	0.0377805
					SPCC777.09c	arg1	0.034978
					SPBC1604.06c		0.0312311
					SPAC1002.05c	jmj2	0.0274725
					SPBC713.11c	pmp3	0.0208665
					SPAC9E9.06c	thrc;THRC	0.0161256
					SPBC1105.01	rrp12	0.0151752
					SPCC63.12c	pup3	0.0151752
					SPBC530.10c	anc1	0.0151752
					SPCC1682.16	rpt4	0.0123193
					SPBC4B4.04		0.00467044
					SPAC1952.13	ned1	0.0037109
					SPBC1E8.05		0.000827653
					SPBC19F8.01c	mde8;spn7	-0.00206253
					SPBP8B7.05c		-0.00495969
					SPAC1783.04c	hst4	-0.00689502
					SPAC1006.07	tif411;tif1	-0.00786386
					SPAC6B12.16	meu26	-0.00786386
					SPAC13G7.02c	hsp70B39.11c;hsp70;ssa1	-0.0107751
					SPAC24B11.09		-0.0166187
					SPBC428.05c	arg12	-0.0166187
					SPCC1393.08		-0.0166187
					SPBC428.02c	eca39;eca39B2.11c	-0.0195513
					SPBC776.15c		-0.0195513
					SPBC119.09c		-0.022491
					SPBC2F12.14c	gua1	-0.022491
					SPAC1805.17	bar1;caf2;crm1BB1.04c;caf7;crm1	-0.022491
					SPCC16C4.10	pgl	-0.0283921
					SPAC8E11.07c	alp31	-0.0303656
					SPAC10F6.01c	sir1	-0.0313535
					SPBC365.14c	gps2	-0.0313535
					SPCC1322.16	phb2	-0.0382921
					SPAC4F10.07c	apg13;atg13;mug78	-0.0422751
					SPBC12C2.02c	ste16;ste20	-0.043273
					SPCC1223.02	nmt1;thi3	-0.043273
					SPAC22F3.06c	lon1	-0.0462714
					SPBC582.03	cdc13;cdc13B2.02	-0.0492773
					SPBC660.15		-0.0492773
					SPBC1604.07	atp4	-0.0553119
					SPCC576.10c	rpt3	-0.0553119
					SPCC162.07	ent1	-0.0613769
					SPCC1235.11		-0.0644209
					SPAC3A11.12c	pam2;rpt5;tbp1	-0.0674727
					SPCC1183.02		-0.0705322
					SPAC6F12.13c	fps1	-0.0705322
					SPBC31A8.01c	cwl1;rtn1;cwl1B51.12c	-0.0735996
					SPBC36.10		-0.0766748
					SPAC6F12.14	cut23;apc8;pld9	-0.0787293
					SPAC1B1.04c		-0.082849
					SPAC15F9.02	seh1	-0.085948
					SPAC25G10.08	tif34;eif3b;prt1	-0.089055
					SPCC330.12c	sdh3	-0.089055
					SPCC553.10		-0.0921702
					SPAPB2B4.03	cyc17;cig2	-0.0952934
					SPAC732.02c		-0.0984247
					SPAC140.01	sdh2	-0.101564
					SPAC3G9.06	frs2	-0.103662
					SPCC1259.08		-0.103662
					SPAC17H9.14c		-0.107868
					SPAC22A12.11	dak1	-0.107868
					SPBP16F5.08c		-0.107868
					SPAC22F3.13	tsc1	-0.111032
					SPAP8A3.07c		-0.112089
					SPAC57A7.08	pzh1;phz1	-0.114205
					SPBC83.08	rvb2	-0.116325
					SPAC1039.11c		-0.117386
					SPBC25D12.04	suc22	-0.120576
					SPBC17G9.09	tif213;tif23	-0.123774
					SPBP4H10.09	rsv1	-0.12698
					SPAC2C4.05		-0.133419
					SPAPB17E12.11		-0.133419
					SPBC14F5.05c	sam1	-0.133419
					SPAC1556.08c	cbs2	-0.143143
					SPBC2G2.12	hrs1	-0.143143
					SPBP23A10.13	orc4;orp4	-0.163933
					SPAC5D6.08c	mes1	-0.166143
					SPBC660.13c	rpa70;rad11;ssb1;rpa1	-0.177252
					SPAC19E9.03	pas1	-0.186214
					SPAC1834.11c	sec18	-0.196376
					SPBC15D4.09c		-0.199783
					SPBC3E7.16c	leu3	-0.206625
					SPCC1672.05c	yrs1	-0.213507
					SPAC6F6.12		-0.218117
					SPBC354.12	gpd3	-0.22739
					SPAC1F7.09c		-0.22739
					SPBC21B10.04c	nrf1	-0.22739
					SPAC1F7.04	rho1	-0.234392
					SPBC19C2.07	fba1	-0.237909
					SPAC664.11	ssc1;hsp70;ssp1	-0.237909
					SPCC548.06c	ght8	-0.241436
					SPCC16C4.17	mug123	-0.241436
					SPCC18B5.11c	cds1	-0.241436
					SPBC26H8.10	rrp44;dis3	-0.244973
					SPAC29A4.15		-0.252079
					SPAC644.17c	mrpl9	-0.260422
					SPBC3B9.14c	mrpl3	-0.260422
					SPAC1783.07c	caf3;pap1	-0.262817
					SPAC30C2.04		-0.270029
					SPBP23A10.16	sdh4;tim18	-0.273652
					SPAC11D3.17		-0.274862
					SPBC409.21	sec66	-0.274862
					SPCC1919.03c		-0.274862
					SPAC26H5.11	mug56	-0.277285
					SPBC1604.21c	uba1;ptr3	-0.277285
					SPBC3D6.02	but2	-0.279714
					SPAC2G11.04		-0.279714
					SPAPJ696.01c	SPAP696.01c;vps17	-0.284585
					SPBC646.10c		-0.284585
					SPAC4D7.08c	min13;ade4;aza1	-0.289477
					SPAC1002.02	mug31	-0.29193
					SPBC12C2.07c	SPC12C2.07c	-0.294389
					SPMIT.11	cox2	-0.303032
					SPAC17A5.15c		-0.303032
					SPAC17G6.14c	uap56	-0.303032
					SPBC1861.08c	U2-A;lea1	-0.304272
					SPBC25H2.12c	cct7	-0.309245
					SPAC2C4.15c	ubx2;ucp13	-0.314238
					SPBC27.01c		-0.314238
					SPAC11G7.03	idh1;glu3	-0.317997
					SPCC132.04c		-0.319252
					SPCC584.12	mug42	-0.321767
					SPCC794.15		-0.321767
					SPAC607.06c		-0.334421
					SPAC1635.01		-0.336968
					SPAC4A8.13c	pts1	-0.336968
					SPBC19F5.04		-0.336968
					SPCC24B10.17	emp24	-0.349784
					SPCC645.08c	snd1	-0.352364
					SPBC30D10.14		-0.35495
					SPAC12G12.04	mcp60;hsp60	-0.356244
					SPBC428.07	meu6	-0.356244
					SPAC1B3.03c	wis2;cyp5	-0.364042
					SPAC1751.03	csn7-2;csn7b;csn7;csn72	-0.365347
					SPAC4F8.07c	hxk2	-0.375835
					SPAC17D4.01	pex7	-0.379792
					SPBP8B7.25	cyp4	-0.383761
					SPBC106.06	cct4	-0.387744
					SPBC25B2.06c	btb2	-0.387744
					SPAC227.18	lys3	-0.391741
					SPBC3F6.02c	erg26	-0.391741
					SPBC17D1.01		-0.39575
					SPBC31F10.03		-0.39575
					SPBC646.16		-0.39709
					SPAC6C3.02c		-0.399773
					SPBC1289.03c	fyt1;spi1;mal25-1	-0.399773
					SPAC57A7.12		-0.40786
					SPAC644.13c		-0.40786
					SPBC215.15	sec13	-0.40786
					SPBC25B2.09c	rrs1;mrs1	-0.411924
					SPAC13A11.03	mug32;mcp7	-0.424199
					SPBC16E9.02c		-0.424199
					SPCC622.15c		-0.424199
					SPBC4C3.10c	pre3	-0.428318
					SPBC1198.05		-0.432452
					SPAC1610.02c		-0.4366
					SPBC211.08c		-0.440763
					SPBC354.10		-0.440763
					SPBP4H10.12		-0.440763
					SPBC32F12.11	tdh1;gpd1;gpd1B2F12.10	-0.449131
					SPBC16H5.06	rip1	-0.449131
					SPAC18G6.15	mal3	-0.457558
					SPBC660.06		-0.457558
					SPAC25G10.05c	his1	-0.461794
					SPAC56F8.08	mud1;ucp1;ddi1	-0.461794
					SPCC1795.06	map2	-0.461794
					SPBC16H5.02	pfk1	-0.461794
					SPAC23C11.05	ppa	-0.466045
					SPBC660.16	gnd	-0.466045
					SPCC1020.06c	tal1	-0.466045
					SPCC364.07		-0.470311
					SPAC644.14c	rad51;rhp51	-0.474592
					SPAC644.16		-0.474592
					SPAC6F12.04		-0.480324
					SPBC25B2.07c	mug164	-0.480324
					SPBC16E9.15		-0.483201
					SPCC364.06	nap1;nap11	-0.483201
					SPBC8E4.04		-0.486084
					SPBC1703.14c	top1	-0.486084
					SPCC1529.01		-0.487528
					SPAC1296.01c		-0.491871
					SPAC19G12.09		-0.491871
					SPBC1347.11	sro1	-0.491871
					SPBC1703.13c		-0.491871
					SPBP22H7.02c	pi029	-0.491871
					SPBC19C7.04c		-0.49623
					SPAC630.06c		-0.497687
					SPBC119.01	rpn3	-0.509402
					SPBC1711.08		-0.509402
					SPBC19G7.10c		-0.509402
					SPBC1105.09	ubc15;ubcX	-0.515304
					SPAC1687.09		-0.527193
					SPAC9E9.03	leu2	-0.527193
					SPAC694.06c	mrc1;huc1	-0.531683
					SPBC18H10.17c		-0.531683
					SPBC211.07c	ubc8	-0.531683
					SPBC215.10		-0.531683
					SPAPB8E5.06c	rpgL3-2;rpl3-b;rpl3-2;rpl302	-0.545252
					SPAC31G5.16c	dpm1	-0.549809
					SPAC323.02c	pup2	-0.558976
					SPBC21B10.03c		-0.558976
					SPBC582.06c	mcp6;hrs1;mug3	-0.563586
					SPCC622.09	htb1	-0.568214
					SPBC16D10.08c		-0.568214
					SPAC57A7.04c	pab1;pab1B7A7.05;pabp	-0.57286
					SPAC3G9.09c	tif21;tif211	-0.575967
					SPAC17C9.13c	cut8	-0.582205
					SPCC830.07c	psi1;psi	-0.582205
					SPCC576.03c	tpx1	-0.591624
					SPBC4C3.07	eIF3f	-0.591624
					SPCC1672.02c	sap1	-0.591624
					SPAC144.04c	spe1	-0.596361
					SPAC26A3.16	ucp5;dph1	-0.596361
					SPAC8C9.16c	mug63	-0.596361
					SPAC1420.03	rpn5;rpn501;rpn5-a	-0.601117
					SPAPB8E5.02c	rpn5-b;rpn502;rpn5	-0.601117
					SPBC24C6.05	sec28	-0.601117
					SPCC306.08c		-0.605891
					SPBC14F5.04c	pgk1	-0.610685
					SPCC1682.10	rpn8	-0.610685
					SPBC582.07c	rpn7	-0.615498
					SPBC8D2.18c	pi047	-0.615498
					SPAC144.12	ppi	-0.620331
					SPAC9E9.07c	ypt2	-0.620331
					SPAC6C3.04	cit1	-0.639858
					SPCC4G3.07c	phf1;swp1;saf50	-0.639858
					SPBC530.07c		-0.644789
					SPCC576.07	ret3	-0.649742
					SPBC29B5.01	mts1;sss1;atf1;gad7	-0.653054
					SPAC25B8.12c		-0.654714
					SPBC9B6.08	clc1	-0.654714
					SPCC1795.04c	pre10	-0.654714
					SPCC576.14		-0.659707
					SPAC17A5.08		-0.666397
					SPBC337.09	erg28	-0.666397
					SPBC646.13	sds23;moc1;psp1	-0.666397
					SPAC1B3.14	vma3	-0.679891
					SPBC8D2.02c	pi063	-0.690111
					SPAC16E8.15	tif1;eIF4E1;tif45;tif451	-0.693537
					SPAC11E3.06	map1	-0.700419
					SPBC56F2.12	ilv5	-0.700419
					SPAC222.12c	atp2	-0.700419
					SPAC22A12.16		-0.700419
					SPAC23A1.14c		-0.70734
					SPBC30D10.02		-0.70734
					SPCC1442.16c	zta1	-0.70734
					SPAC823.14		-0.714302
					SPAC13F5.02c	taf7;tafII-67;ptr6	-0.716049
					SPBC13G1.02		-0.721304
					SPCC1322.04		-0.721304
					SPBC1921.07c	sgf29	-0.728347
					SPAC3H1.07	ARG;aru1;car3	-0.731884
					SPCC645.03c	isa1	-0.731884
					SPAC6B12.05c	ies2	-0.735432
					SPAC17A5.18c	mug19;rec25	-0.73721
					SPAPB18E9.05c		-0.742559
					SPBC887.07	mrpl38	-0.747932
					SPAC6G10.04c		-0.758751
					SPBC11C11.08	srp1	-0.758751
					SPBC1709.05	hsc1;sks2	-0.758751
					SPBC16A3.07c	nrm1	-0.758751
					SPAPB1A10.14		-0.769668
					SPBC16G5.01	mts3B42.06c;rpn12;mts3	-0.769668
					SPMIT.10	atp9	-0.775164
					SPBC649.04	uvi15	-0.775164
					SPAC6F6.15	ypt5	-0.786232
					SPAC4A8.16c	nip1;eIF3c;tif33	-0.797403
					SPBC3E7.10	fma1	-0.816255
					SPBC4F6.18c	arf1	-0.820061
					SPCP1E11.04c	pal1	-0.825793
					SPAC1002.07c	ats1	-0.831553
					SPBC21C3.12c		-0.831553
					SPAC6F12.07	tom20	-0.83734
					SPAC6F6.10c	arc2;arc34	-0.83734
					SPCC1442.06	pre8	-0.83734
					SPBC19C7.10		-0.854872
					SPBC713.09		-0.854872
					SPAC4F10.14c	egd1;nac2;btt1;btf3	-0.860773
					SPBC32F12.03c	gpx1	-0.860773
					SPBC1815.01	eno1;eno101	-0.866703
					SPBC12C2.06		-0.870673
					SPAC9.09	met26	-0.878652
					SPBC13E7.04	atp16	-0.878652
					SPCC13B11.01	adh1;adh	-0.884672
					SPBC9B6.10	cdc37	-0.886685
					SPAC26F1.06	gpm1	-0.890721
					SPBC106.16	pre6	-0.890721
					SPBC1105.11c	h3.3;H3.3;clo5;hht3	-0.890721
					SPBC16G5.15c	fkh2	-0.890721
					SPBC3D6.08c	lsm1	-0.894771
					SPBC11C11.07	rpl1801;rpl18;rpl18-1	-0.896802
					SPBC1778.08c	arc21;arc3	-0.896802
					SPAC29B12.04	snz1	-0.902913
					SPAC1296.02	cox4	-0.909056
					SPAC25G10.03	zip1	-0.909056
					SPCC1795.05c		-0.909056
					SPBC32F12.09	rum1	-0.91523
					SPCC24B10.21	tpi1;tpi	-0.91523
					SPBC1734.11	spj1	-0.927674
					SPAC29B12.03	spd1	-0.940249
					SPBC11C11.06c		-0.940249
					SPCC1393.09c		-0.940249
					SPAC343.09	ubx3;mug39	-0.946586
					SPACUNK4.10		-0.952957
					SPBC16G5.14c	rps3	-0.959361
					SPAC2C4.09		-0.961504
					SPCC1450.04	tef5	-0.9658
					SPAC4F8.01	vps2;did4	-0.970112
					SPBC14C8.06	arc1;sop2	-0.970112
					SPBC25H2.05	egd2;nac1;alpha-nac;ucp15	-0.970112
					SPAC3H5.12c	rpl5-1;rpl501;rpl5	-0.972274
					SPAC644.05c		-0.972274
					SPAC1B3.01c		-0.978783
					SPAC227.13c	isu1	-0.978783
					SPAC29E6.08	tbp;TBP;tdf1;TFIID;tbp1	-0.985327
					SPBP8B7.03c	rpl4-2;rpl402;rpl4	-0.985327
					SPAC589.06c		-0.987516
					SPCC1259.05c	cox9	-0.991907
					SPAC31A2.04c		-0.998524
					SPCC18.14c	rpp0	-1.00518
					SPCC794.09c	ef1a-e;ef1-a;efa11;ef1a-a;tef1-e	-1.00518
					SPAC4G9.12	gnk;cdl3	-1.00518
					SPAC1B2.04	cox6	-1.01411
					SPAC4G9.03	adk1	-1.01411
					SPCC285.08	ret2	-1.01411
					SPAPB17E12.13	rpl18;rpl18-2;rpl1802	-1.03216
					SPBC16A3.08c		-1.03216
					SPAC821.10c	sod1	-1.03901
					SPAC4D7.05	tif36;tif34;sum1;eIF3i	-1.05281
					SPAC23A1.10	ef1a-d;ef1-c;tef102;ef1-b;efa1;ef1a-e;tef1-b;ef1a-b;tef1-d	-1.05977
					SPBC1D7.04	rai1;mlo3	-1.05977
					SPBP8B7.06	rpp2;rpp201;YSPRPA2;rpaP2-2;rpa2;rpp2-1;rpl4-2;SP-L40c	-1.05977
					SPCC1827.06c		-1.05977
					SPAP8A3.08	cdc4	-1.06912
					SPAC16.02c	srp2	-1.0809
					SPAC19G12.06c	hta2	-1.0952
					SPCC970.10c	rfp1;brl2	-1.0976
					SPAC5D6.01	rps22-2;rps2202;rps15a-2	-1.10241
					SPAC17A2.13c	rad25	-1.10967
					SPAC1782.07	qcr8	-1.11697
					SPCC622.08c	hta1	-1.11697
					SPBC1711.06	rpl402;rpl2;rpl4;rpl401;rpl4-1	-1.12431
					SPAC1783.08c	rpl15-2;rpl1502	-1.1317
					SPBC1685.02c	rps1202;rps12;rps12-2	-1.1317
					SPCC338.10c	cox5	-1.13665
					SPAC17A5.03	rpl301;rpl3;rpl3-1;rpgL3-1	-1.14662
					SPAC6B12.15	rkp1;cpc2	-1.14662
					SPBC4F6.04	rpl23a-2;rpl25b;rpl2502;rpl25-2	-1.14662
					SPBC685.06	rps0-1;rps0;rps001;rpsA-1;rpsa-1	-1.14662
					SPCC191.07	cyc1	-1.14662
					SPCC737.02c	qcr7	-1.15667
					SPAC17H9.16	tom22	-1.16172
					SPAC26H5.10c	tif511;tif51	-1.16172
					SPAC26F1.07		-1.16935
					SPBC1703.10	ypt1	-1.16935
					SPAC1F8.05	isp3;meu4	-1.17702
					SPBC1734.13	atp3	-1.17702
					SPCC613.05c	rpl35	-1.17702
					SPAC1834.03c	h4.1;H4.1;hhf1;ams1	-1.19252
					SPAC1834.04	H3.1;hht1	-1.19252
					SPBC1778.06c	fim1	-1.19252
					SPCC70.02c		-1.19252
					SPCC645.14c	sti1	-1.20034
					SPAC32A11.04c	tif22;tif212B2.16;tif212	-1.20822
					SPCC550.06c	hsp10	-1.20822
					SPCC74.05	rpl27-2;rpl2702	-1.20822
					SPAC27F1.02c	fus4;cdc8	-1.22947
					SPBC16E9.09c		-1.24024
					SPBC1289.05c	vma10	-1.24838
					SPBC1604.11	atp17	-1.24838
					SPBC839.15c	ef1a-c;ef1-b;ef1-bBA1.09;tef1-e	-1.25658
					SPAC1556.07	sns-B9;pmm1	-1.26208
					SPAC57A10.06	mug15	-1.26483
					SPAC664.05	rpl13	-1.26483
					SPAC12B10.13		-1.27314
					SPAC26A3.07c	rpl1101;rpl11;rpl11-1	-1.27314
					SPBC1105.12	H4.3;ams4;h4.3;hhf3	-1.27314
					SPBC30D10.05c		-1.27314
					SPAC6G9.09c	rpl24;rpl24-1	-1.28994
					SPAP8A3.04c	hsp9;scf1	-1.28994
					SPBC3E7.07c		-1.29559
					SPBC18H10.13	rps1402;rps14;rps14-2	-1.30697
					SPBP4H10.08	qcr10	-1.30697
					SPCC338.08	slr9;nip1;mug38;ctp1	-1.30697
					SPBC21B10.10	rps4-2;rps402	-1.31558
					SPAC806.03c	rps26-1;rps26;rps2601	-1.32425
					SPBC29A3.04	rpl7a;rpl8;rpl8-1B3.03c	-1.32425
					SPBC776.11	rpl29;rpl27a;rpl2801;rpl28-1	-1.32425
					SPBP4H10.13	rps2302;rps23-2	-1.32425
					SPCC31H12.04c	rpl1202;rpl12;rpl12-2	-1.32425
					SPCC330.14c	rpl24;rpl2402;rpl24-2	-1.32425
					SPAC1250.05	rpl3002;rpl30-2;rpl30	-1.33299
					SPAC18G6.14c	rps7	-1.33299
					SPBC11C11.09c	rpl502;rpl5-2;rpl5b;rpl5	-1.33299
					SPBC3E7.02c	hsp16	-1.33299
					SPBP8B7.26		-1.33299
					SPCC1682.14	rpl1902;rpl19;rpl19-2	-1.33299
					SPAC31G5.17c	rps10-1;rps1001;rps10	-1.34178
					SPAC11E3.15	rpl22	-1.35065
					SPAC3G9.03	rpl23-1;rpl23;rpl2301	-1.35957
					SPBC8D2.04	h3.2;hht2;H3.2	-1.35957
					SPAC13G6.02c	rps3a-1;rps1-1;rps101	-1.37763
					SPAC13G6.07c	rps6-1;rps6;rps601	-1.37763
					SPAC1F7.13c	rpl2-1;rpl18;rpl8-1;rpk5a;rpk5;rpl801	-1.37763
					SPAC664.04c	rps1602;rps16-2;rps16	-1.37763
					SPBC16G5.05c		-1.37763
					SPBC21B10.08c		-1.37763
					SPBC28F2.03	cyp2;cyp1;ppi1	-1.37763
					SPBC8D2.03c	hhf2;ams3;H4.2;h4.2	-1.37763
					SPCC1393.03	rps15-1;rps1501	-1.37763
					SPCC622.18	rpl6	-1.37763
					SPBC336.10c	tif512	-1.38676
					SPBC428.16c	rhb1	-1.38982
					SPBC660.11	tcg1;mug187	-1.39597
					SPBC839.05c	rps17-1;rps17;rps1701	-1.39597
					SPAC11G7.04	ubi1;rpl40	-1.40524
					SPAC1805.12c	uep1;ubi2	-1.40524
					SPAC458.02c		-1.40524
					SPAPJ698.02c	rps002;rps0-2;rps0;rpsa-2	-1.40524
					SPCC613.06	rpl9;rpl902;rpl9-2	-1.40524
					SPAC3A12.10	yl17b;rpl18a-2;rpl20;rpl2001;rpl20-1	-1.41459
					SPAC3H5.05c	rps14-1;rps1401;rps14	-1.41459
					SPBC2G2.04c	mmf1;pmf1	-1.4335
					SPCC576.08c	rps2	-1.44307
					SPAC31G5.03	rps11-1;rps11;rps1101	-1.44307
					SPBC11B10.10c	cdc2L;pi001;pht1	-1.44307
					SPAPB1E7.12	rps602;rps6-2;rps6	-1.45271
					SPBC18H10.12c	rpl7c;rpl702;rpl7-2;rpl701	-1.45271
					SPBC18H10.14	rps1601;rps16;rps16-1	-1.45271
					SPBC19F8.08	rps4-1;rps4-1B.01c;rps401;rps4	-1.45271
					SPBC3B9.13c	rpp1-2;rpa3;rpap1-3;YSPRPA3;rpp102	-1.45271
					SPAC8C9.08	rps5	-1.46244
					SPBC2F12.04	rpl17;rpl17-1;rpl1701	-1.47224
					SPBC365.03c	rpl21-1;rpl2101;rpl21	-1.47224
					SPBC839.13c	rpl13;rpl16a;rpl13B9.12;rpl1601;rpl13a-1;rpl13-1;rpl16-1	-1.47224
					SPBP22H7.08	rps10B;rps1002;c973;rps10-2;pi023;rps10	-1.47224
					SPCC576.11	rpl15	-1.47224
					SPBC1921.01c	rpl37;rpl3701;rpl37-1;rpl35b	-1.48212
					SPAC26A3.04	rpl18a;rpl18a-1;rpl20;rpl2002;rpl20-2	-1.49209
					SPBC1773.07c	med1;sbp1;yrb1	-1.50214
					SPBC839.04	rpk5b;rpkd4;rpl8-3;rpl2-3;rpkD4;KD4;rpk5-b;rpl803	-1.51227
					SPCC5E4.07	rpl28;rpl27aB.05c;rpgL29;rpl2802;rpl27a;rpl28-2	-1.51227
					SPAC4F10.20	grx1	-1.51908
					SPAC4G9.16c	rpl9;rpl901;rpl9-1	-1.52249
					SPBC359.06	mug14	-1.52249
					SPAC1805.13	rpl14	-1.5328
					SPCC1322.11	rpl2302;rpl23-2	-1.5328
					SPAC17G6.06	rps2401;rps24-1;rps24a;rps24	-1.5432
					SPAC1F12.02c	p23fy	-1.5432
					SPAC959.08	rpl21-2;rpl21;rpl2102	-1.5432
					SPAC1805.11c	rps26-2;rps2602	-1.55368
					SPBC17G9.10	rpl11-2;rpl11;rpl1102	-1.55368
					SPBC18E5.04	RL10;spqM;yL9;rpl1001;rpl10;rpl10-1	-1.55368
					SPCC663.04	rpl39	-1.55368
					SPAC22A12.04c	rps22-1;rps15a-1;rps2201	-1.56427
					SPAP7G5.05	rpl1002;rpl10-2;rpl10	-1.56427
					SPBC16D10.11c	rps1801;rps18-1	-1.56427
					SPBC776.01	rpl29	-1.56427
					SPAC3H5.10	rpl3202;rpl32;rpl32-2	-1.57494
					SPCC576.09	rps20	-1.57494
					SPAC22H10.13	zym1	-1.59658
					SPBC56F2.02	rpl1901;rpl19-1	-1.59658
					SPCC970.05	rpl36-1;rpl36;rpl3601	-1.59658
					SPAC3H5.07	rpl702;rpl7-2;rpl7b;rpl701;rpl7-A;rpl7;rpl7-1	-1.60754
					SPAC9E9.13	wos2	-1.60754
					SPAC11E3.04c	ubc13;spu13;sst5	-1.61861
					SPAC959.07	rps4;rps4-3;rps403	-1.61861
					SPBC23G7.05	sui1;tif1;psu1;tif38	-1.61861
					SPBC839.17c	fkh1;fkbp12	-1.61861
					SPCC24B10.09	rps1702;rps17;rps17-2	-1.61861
					SPCC364.03	rpl17;rpl17-2;rpl1702	-1.61861
					SPAC15F9.03c	nxt2;nft2;ntf2	-1.62978
					SPAC25G10.06	rps28;rps28-1;SP-S28;rps2801	-1.62978
					SPBC119.02	ubc4	-1.62978
					SPAC30D11.12	rpl38-2;rpl38;rpl3802;rps38	-1.64106
					SPBC29A3.12	rps9b;rps902;rps9-2	-1.64106
					SPAC24H6.07	rps901;rps9-1;rps9;rps9a	-1.65244
					SPAC9G1.03c	rpl32-1;rpl30-1;rpl30;rpl3001	-1.65244
					SPBC83.17		-1.65244
					SPCP31B10.08c	rpl35a;rpl37;rpl33	-1.65244
					SPAC1071.07c	rps15;rps15-3;rps1502;rps15-2	-1.66393
					SPAC7D4.07c	trx;trx2;trx1	-1.66393
					SPBC2F12.07c	rpl8-2;rpk5;rpl802;rpl2-2;rpk5b;rpk37	-1.66393
					SPBC649.02	rps19-2;rps1902;rps19	-1.66393
					SPBC29A10.13	atp7	-1.69513
					SPAC23C11.02c	rps23-1;rps23	-1.69908
					SPAC10F6.06	vip1	-1.71103
					SPAC144.11	rps11-2;rps11;rps1102	-1.71103
					SPAC521.05	rps802;rps8-2	-1.71103
					SPAC1687.06c	c2E11.04;rpl28B11.03c;rpl44;rpl28	-1.74349
					SPAC890.08	rpl31	-1.74761
					SPCC1183.08c	rpl1-1;rpl10a-2;rpl101;rpl10a-1	-1.74761
					SPAC589.10c		-1.77263
					SPBC16C6.11	rpl32;rpl3201;rpl32-1	-1.77263
					SPBC337.08c	ubi4	-1.78534
					SPCC1259.01c	rps18;rps1802;rps18-2	-1.78534
					SPAC22H12.04c	rps102;rps3a-2;rps1-2	-1.81116
					SPAC6F6.07c	rps13	-1.82429
					SPBC1685.10	rps27-1;rps27	-1.82429
					SPBC29B5.03c	rpl26	-1.82429
					SPAC23A1.11	rpl1602;rpl13a-2;rpl16b;rpl16-2	-1.83756
					SPAC6G10.11c	ubi3;rps31	-1.83756
					SPBC800.04c	rpl37a-1;rpl43-1;rpl43;rpl4301	-1.86454
					SPBC106.18	rpl23a-1;rpl25a;rpl25-1;rpl2501;rpl23a	-1.88288
					SPAC694.05c	rps2502;rps31;rps25b;rps25-2;rps25	-1.89215
					SPAC2C4.16c	rps8;rps801;rps8-1	-1.9062
					SPAC19B12.04	rps30-1;rps30-2;rps3001;rps30	-1.92041
					SPBC21C3.13	rps16;rps19-1;rps1901	-1.94935
					SPBC405.07	rpl36-2;rpl3602;rpl36	-1.94935
					SPBC685.07c	rpl27-1;rpl2701	-1.94935
					SPBC83.02c	rpl37a-2;rpl43-2;rpl43;rpl4302	-1.94935
					SPBC17G9.07	rps2402;rps24-2;rps24b	-2.0094
					SPAPB17E12.05	rpl37;rpl3703	-2.17416

## Sheet: Arp2
strain:	arp2-2x-TAP::kanR h+
antibody:	αPA (Sigma P2921)
growth conditions:	YE (LUA)	vegetative	32 °C
	Array 1				Array 2				Array 3
array number:	2336-31				252553910009_block1				252553910002_block4
platform:	in-house				agilent 4x44				agilent 4x44
	Systematic Name	Common Name	SD		Systematic Name	Common Name	SD		Systematic Name	Common Name	SD
	SPAC25G10.09c	pan1	3.24986		SPAC186.09		4.20283		SPAC664.02c	arp8	3.82687
	SPAC664.02c	arp8	2.85993		SPAC664.02c	arp8	4.13151		SPAC1071.06	arp9	2.76673
	SPBC2G2.14		2.82053		SPCC965.11c		3.63736		SPAC13A11.03	mug32;mcp7	2.52579
	SPAC4F10.15c	wsp1	2.78995		SPAC3G6.07		3.60732		SPAC31A2.12		2.30916
	SPAC323.06c	uba5	2.43408		SPBPB2B2.06c		3.48408		SPAC11H11.06	arp2	2.24846
	SPAC1071.06	arp9	2.41956		SPAC212.08c		3.46903		SPCC74.06	phk2;mak3	2.06873
	SPBC17G9.11c	pyr1	2.23278		SPBC17G9.12c		3.41222		SPAC4F10.15c	wsp1	2.03807
	SPAC1250.02	mug95	2.04395		SPAC17A2.07c		3.40562		SPBPJ4664.04		2.03239
	SPBC1685.14c		2.01743		SPBPB8B6.02c		3.33297		SPBC691.03c	apl3;pi033	2.02811
	SPBC146.13c	myo1	2.00112		SPCC4E9.01c	rec11;rec11B0.15c	3.27703		SPAC19G12.15c	tpp1	2.01949
	SPCC794.02	wtf4;wtf5	1.95363		SPBC1921.04c		3.24983		SPCC584.05	sec1	2.0069
	SPAC4F8.13c	rng2	1.85022		SPAC17A2.11		3.17276		SPAC2G11.02	urb2	1.97216
	SPCC737.08		1.80639		SPCC74.09	mug24	3.15129		SPCC338.17c	rad21	1.93193
	SPAC56F8.06c	alg10	1.78663		SPBC16E9.17c	rem1	3.12377		SPCC1322.05c		1.85294
	SPCC70.09c	mug9	1.77456		SPAP27G11.08c	mug11;meu32	3.11016		SPCC1620.11	mug87;nup97	1.8204
	SPBC19F5.03		1.66239		SPAPB17E12.09		3.10536		SPBC19F5.03		1.81089
	SPAC1F7.05	cdc22	1.63672		SPAC11H11.06	arp2	3.09194		SPBC3H7.15	hhp1	1.74992
	SPBC2G2.02	syj1	1.57544		SPCC1322.07c	mug150	3.0902		SPAC227.07c	pab1	1.73647
	SPAC23G3.01	rpb2;rbp2	1.56652		SPBC947.05c		3.04736		SPAC1805.04	nup132;Nup133b	1.72087
	SPBC32F12.04	tug1;gtb1	1.54969		SPBPB8B6.04c	grt1	3.00328		SPBC1683.10c	pcl1	1.71694
	SPBC8D2.06	pi058;irs1	1.54182		SPAC13A11.03	mug32;mcp7	2.99501		SPAC57A7.11	mip1	1.67664
	SPAC110.01	ppk1	1.53653		SPAC10F6.15		2.97367		SPBC36.05c	clr6	1.67664
	SPBPJ4664.04		1.48885		SPAC1F8.05	isp3;meu4	2.92545		SPBC2F12.03c		1.67251
	SPBC106.04	ada1	1.479		SPCC584.02	cuf2	2.91849		SPBC106.04	ada1	1.65864
	SPAC17A5.18c	mug19;rec25	1.4676		SPAC1250.02	mug95	2.87724		SPBC2G2.02	syj1	1.62161
	SPCC31H12.08c	ccr4	1.44289		SPAC1071.06	arp9	2.85437		SPAPB1E7.07	glt1	1.60624
	SPAC4F8.08	mug114	1.44141		SPAC186.05c		2.81507		SPAC1F5.11c	tra2	1.60402
	SPAC11H11.06	arp2	1.43993		SPBC21D10.08c		2.81133		SPBC17G9.11c	pyr1	1.58837
	SPAC27D7.02c		1.43845		SPAC1F7.06		2.78618		SPAC1F5.03c		1.57094
	SPCC970.09	mut2;sec8	1.40523		SPAC13F5.07c		2.78364		SPAC637.05c	vma2	1.57017
	SPCP31B10.02		1.38814		SPCC830.04c	mug128	2.776		SPAC8C9.15c	tif225	1.50362
	SPCC594.01		1.36429		SPCC191.04c		2.776		SPAC959.03c		1.50362
	SPCC31H12.07	sec23A;sec231;sec23a	1.36106		SPCC569.02c		2.76575		SPAC17G6.16c	ysh1	1.47109
	SPAC4F8.12c	prp15;cwf6;spp42	1.35457		SPBP4H10.09	rsv1	2.76511		SPAC56F8.04c	ppt1;coq2	1.46086
	SPCC18.12c		1.33479		SPAC186.01		2.6696		SPBC577.06c		1.4453
	SPCC736.08	cbf11	1.3281		SPAC17G6.05c		2.66572		SPAC767.01c	vps1	1.39707
	SPAC1F3.01	rrp6	1.32474		SPAC1F8.04c		2.66297		SPAC17G6.13	slt1	1.3888
	SPAC12B10.10		1.30772		SPAC1565.07c		2.6593		SPCC1223.11	ptc2	1.37765
	SPAC17G8.02		1.29735		SPAC4H3.04c		2.64731		SPBC17A3.01c	tim50;pi044	1.36353
	SPAC6F12.10c	min11;ade3	1.28686		SPBC1348.05		2.63008		SPAC24H6.04	hsk1;hxk1	1.33173
	SPCP31B10.07	eft202;eft1	1.27177		SPAC8E11.03c	dmp1;dmc1;spdmc1	2.62516		SPAC6F12.10c	min11;ade3	1.30893
	SPAC15A10.13	ppk3	1.26549		SPAC27D7.03c	mei2	2.61668		SPBC30B4.03c	adn1	1.30491
	SPBC1539.02		1.23617		SPCC1442.11c		2.61266		SPAC513.05	ams1	1.28455
	SPAC24B11.06c	spc1;phh1;sty1	1.22491		SPBC56F2.03		2.60601		SPBC1215.02c	arm1;mdm20	1.27108
	SPAC1952.03		1.22113		SPBC13G1.15c		2.60601		SPAC22F8.05		1.25954
	SPAC1952.02		1.21352		SPAC15F9.01c		2.60506		SPCC645.05c	myo2;rng5	1.25954
	SPAC1B1.02c		1.20969		SPCC584.12	mug42	2.59599		SPBC4.06		1.22952
	SPCC622.11		1.20003		SPCC70.04c		2.57064		SPCC584.15c		1.21636
	SPAC8C9.15c	tif225	1.19809		SPBC582.06c	mcp6;hrs1;mug3	2.56111		SPBC651.01c	nog1	1.20637
	SPAC16E8.01	sla1;shd1	1.18239		SPBC15D4.08c		2.53791		SPBC800.05c	tub1;ban5;alp2;atb2	1.18266
	SPBC31F10.16		1.18041		SPCC1840.12		2.52492		SPBC19C7.02	ubr1	1.17116
	SPAC1805.04	nup132;Nup133b	1.17443		SPAC323.08		2.50472		SPCC594.01		1.15718
	SPCC1259.11c	gyp2	1.15012		SPAC8F11.03	swi4;msh3	2.4509		SPBC146.13c	myo1	1.14775
	SPCC895.05	for3	1.14806		SPBC119.14	rti1;rad22B	2.42996		SPBC28F2.12	rpb1	1.11888
	SPBC3D6.10	eth1;apn2	1.13771		SPCP20C8.02c		2.42353		SPAC27D7.14c	tpr1	1.10412
	SPBC16H5.11c	skb1;rmt5	1.13353		SPAC607.08c		2.41547		SPBC1921.05	ape2;ape1	1.09665
	SPCC970.08		1.13144		SPBC1711.14	rec15	2.40383		SPBP19A11.06	lid2	1.09415
	SPCC584.01c	sir1	1.12723		SPBC14C8.08c		2.39921		SPBP4H10.04	ppb1	1.09415
	SPAC22F8.08	sec24	1.12512		SPBC2F12.09c	atf21	2.39403		SPAC1B2.03c		1.08534
	SPAC25B8.19c		1.12512		SPCC70.09c	mug9	2.38965		SPAC57A7.10c	sec21	1.05842
	SPAC19G12.15c	tpp1	1.11663		SPAC589.02c	med13;srb9;spTrap240;trap240	2.38112		SPCC70.03c		1.05842
	SPAPB1E7.07	glt1	1.11663		SPCC622.16c	epe1	2.37283		SPBC887.04c	lub1	1.05452
	SPBC2D10.08c		1.11663		SPBC354.08c		2.36086		SPBC3E7.05c		1.03873
	SPCC4G3.11	mug154	1.10374		SPAC23H3.04		2.34401		SPBC947.02	apl2	1.0374
	SPAC57A7.10c	sec21	1.09722		SPBPB2B2.12c		2.3409		SPBC839.16		1.02672
	SPCC757.07c	ctt1;cta1	1.08625		SPAC869.09		2.34005		SPCC191.02c		1.01862
	SPAC17D4.03c	cis4	1.08182		SPBC428.07	meu6	2.33238		SPBC1826.01c	btaf1;mot1	1.01046
	SPAC26A3.12c	dhp1	1.07514		SPAC4G9.05	mpf1	2.32697		SPAC694.02		1.00636
	SPBP22H7.06	pi025	1.05478		SPAC6G9.13c	mug23;rec26;bqt1	2.32582		SPAC23G3.08c	ubp7;ubp26	0.993932
	SPAC3A11.12c	pam2;rpt5;tbp1	1.05019		SPBC947.12	kms2	2.3178		SPBC24C6.04		0.981346
	SPCC16A11.12c	ubp24;ubp1	1.04789		SPBC36B7.06c	mug20	2.31521		SPCC23B6.01c		0.955672
	SPAC4G8.07c		1.03394		SPBC1604.20c	tea2;klp4	2.30857		SPBC215.01		0.954225
	SPBC28F2.12	rpb1	1.0316		SPBC4C3.08	mug136	2.29083		SPBC14F5.06		0.951325
	SPBP16F5.07	apm1	1.0316		SPBC1718.05	trs31	2.28996		SPAC2F7.03c	pom1	0.942574
	SPBC29A3.14c	trt1	1.02925		SPAC186.03		2.2604		SPCC663.15c		0.942574
	SPBC3E7.05c		1.00537		SPAC17H9.06c		2.25323		SPAC3H8.05c		0.930781
	SPCC338.14	ado1	0.995641		SPBC1685.06	cid11	2.24239		SPAC8E11.10	sou1	0.929297
	SPAC17A2.10c		0.978347		SPCC645.05c	myo2;rng5	2.23998		SPAC4A8.11c	fas2;lsd1;lsd	0.92483
	SPBC776.04	sec2302;sec23B;sec23-b	0.978347		SPAC4H3.03c		2.23452		SPAC630.03	arp3;act2	0.92483
	SPCC622.12c		0.973343		SPAC1782.09c	clp1;flp1	2.21804		SPAC23G3.01	rpb2;rbp2	0.883675
	SPBC1683.10c	pcl1	0.963249		SPBC1198.14c	fbp1	2.21804		SPAC9G1.02	wik1;wis4;wak1	0.883675
	SPAC22E12.16c	pik1	0.953038		SPAC24B11.14		2.2162		SPBC21D10.12	hob1	0.882116
	SPAC1952.09c	ach1	0.945302		SPCC1620.03	mug163	2.21313		SPBC342.02	qrs1	0.875857
	SPBC17A3.04c	mes1;pi042;mrs1;rar1	0.942708		SPAC1B3.11c	ypt4	2.18736		SPBC16E9.05	erg6	0.874286
	SPAC9G1.02	wik1;wis4;wak1	0.932256		SPAC750.07c		2.18642		SPBC18H10.02	lcf1	0.869557
	SPAC1D4.04	cct2	0.929623		SPBC15D4.13c		2.1836		SPBC28E12.06c	lvs1	0.86003
	SPBC16A3.15c	ben2;nda2	0.924335		SPAC6C3.07	mug68	2.18077		SPAC1F7.05	cdc22	0.855231
	SPCC830.10		0.924335		SPBC27.03	meu25	2.177		SPAC11G7.02	pub1;elp2	0.830872
	SPBC4B4.10c	atg5;mug77	0.916342		SPBC29A3.08	pof4	2.15509		SPAPB8E5.07c		0.817625
	SPBC119.08	pmk1;spm1	0.910973		SPCC330.03c		2.15157		SPAC13A11.02c	erg11;cyp51	0.805883
	SPAC3F10.03	grs1	0.900135		SPCC1235.07	sma7;fta7;cnl3	2.14643		SPBC17A3.04c	mes1;pi042;mrs1;rar1	0.795704
	SPAC31A2.16	gef2	0.889164		SPAC6C3.03c		2.14386		SPCC594.02c		0.790574
	SPAC637.05c	vma2	0.880845		SPAPJ691.02	SPAP691.02	2.14354		SPAPJ696.02	SPAP696.02;ysc84	0.769777
	SPBC1105.18c		0.875255		SPBPB2B2.05		2.14257		SPCC31H12.07	sec23A;sec231;sec23a	0.759209
	SPCC584.11c		0.858269		SPCC188.12	spn6	2.13773		SPAC4G9.20c		0.75566
	SPAC19A8.02		0.855406		SPAC4F8.13c	rng2	2.12506		SPAC6F12.16c	mtr4	0.753881
	SPCC790.02	pep3;vps18	0.855406		SPAC2F3.07c		2.12114		SPCC1223.14		0.73409
	SPBP23A10.06		0.846761		SPAC4H3.08		2.1113		SPBC660.07	ntp1	0.721282
	SPAC1687.16c	erg3	0.843861		SPCC306.03c	cnd2	2.10933		SPAC1805.05	cki3	0.704561
	SPAC1D4.02c		0.838031		SPBP35G2.06c	nup131;Nup133a	2.10636		SPAC10F6.03c	cts1	0.69325
	SPAC694.02		0.832163		SPCC417.04		2.1014		SPAC1486.02c	ucp14;dsc2	0.689451
	SPCC417.08	tef3;ef-3	0.832163		SPAC16E8.02		2.1004		SPCC895.06		0.666334
	SPAC926.09c	fas1	0.820307		SPCC63.07		2.08742		SPAC22H10.12c	sec19;gdi1	0.658504
	SPAC12G12.03	cip2	0.817318		SPAC19G12.01c	cut20;apc4;lid1	2.08341		SPBC1A4.08c	cct3	0.652589
	SPAC24H6.04	hsk1;hxk1	0.814319		SPAC25G10.09c	pan1	2.08039		SPAC806.04c		0.65061
	SPBC18H10.11c		0.81131		SPBCPT2R1.08c	tlh2	2.07129		SPAC26F1.13c	lrs1	0.646638
	SPBC146.14c	sec26	0.80222		SPAC22F8.03c		2.06622		SPAC9G1.05		0.642651
	SPAC16C9.03	nmd3	0.799169		SPBC543.03c	pku80	2.0652		SPAC2F7.16c		0.640651
	SPAC25G10.08	tif34;eif3b;prt1	0.799169		SPCC63.05		2.04986		SPBC83.16c		0.640651
	SPBC4C3.05c	rpa1;nuc1;rpa190	0.799169		SPAC4F10.08	mug126	2.04265		SPAC110.03	cdc42	0.634626
	SPCC777.09c	arg1	0.789953		SPBC359.04c		2.03955		SPAC637.07	moe1;eIF3d	0.628563
	SPAC15A10.08	ain1	0.783755		SPCC4F11.05		2.03851		SPAC890.06		0.626534
	SPBC25D12.04	suc22	0.777513		SPAC1783.03	fta2;sma2	2.03021		SPBC776.04	sec2302;sec23B;sec23-b	0.626534
	SPCC5E4.04	cut1	0.777513		SPBC359.06	mug14	2.02812		SPBC16A3.15c	ben2;nda2	0.622462
	SPAC1F8.07c		0.774376		SPAC17A2.10c		2.02395		SPBC146.14c	sec26	0.616322
	SPBC405.01	min4;ade1;ade1BC3.03	0.764896		SPAC5H10.02c		2.01205		SPBC4C3.05c	rpa1;nuc1;rpa190	0.616322
	SPCC5E4.05c		0.764896		SPAC821.04c	cid13	2.01029		SPAC343.16	lys2	0.610143
	SPAC56E4.04c	cut6	0.761713		SPAC4G8.11c	atp10	2.00818		SPAC3A12.18	zwf1	0.610143
	SPAC20G4.02c	fus1	0.752096		SPBC6B1.09c	slr10;nbs1	2.00783		SPCC777.09c	arg1	0.597665
	SPBC1289.08	uap1;qri1	0.752096		SPBC31F10.08	mde2	2.00783		SPAC24C9.06c		0.591366
	SPAC9G1.10c		0.748866		SPBC27B12.05	pi073	2.00713		SPBC17D11.05	tif32;eIF3a	0.591366
	SPBC16E9.05	erg6	0.745625		SPAC1039.10	mmf2;hpf1;hpm1	2.00607		SPBC1105.01	rrp12	0.585025
	SPAC3C7.08c	elf1	0.742372		SPCC338.02	mug112	2.00607		SPBC29A3.18	cyt1	0.585025
	SPAC1420.04c	SPAP17E12.01;cox11;cox1101	0.73254		SPAC11H11.04	mam2	1.99865		SPAC22F3.10c	gcs1;apd1	0.576505
	SPBC32F12.01c	css1	0.725924		SPBC29A10.04	psm1;smc1	1.99545		SPBC354.07c		0.576505
	SPBC16C6.13c	sec27	0.709165		SPBC21C3.18	spo4	1.99226		SPAC13G7.01c	erg7;erg7B2B10.14c;erg7BG9.20c	0.572216
	SPCC1840.03	pse1;sal3	0.692081		SPCC5E4.10c		1.97832		SPCC74.01	sly1	0.572216
	SPAC513.01c	eft2;etf201;etf2;eft2-1;eft201	0.688624		SPAC31G5.07	dni1	1.97508		SPAC18G6.05c		0.565748
	SPAC20G8.06	not1	0.678172		SPBC1347.03	meu14	1.96207		SPBC27B12.13	tom40;pi065B;pi065A	0.565748
	SPBC1685.03	sec11	0.678172		SPAPB1A10.02	scm3	1.95005		SPAC19G12.14	its3;mpd1	0.559236
	SPBC17D11.07c	rpn2	0.671134		SPCC63.03		1.94895		SPCC576.10c	rpt3	0.559236
	SPBC365.01		0.671134		SPAC7D4.13c		1.94895		SPACUNK4.16c		0.539433
	SPBC83.19c		0.671134		SPBC1198.12	fzr1;mfr1	1.94895		SPAC1006.09	win1;win1B1H11.06	0.532741
	SPAC17A2.12		0.66404		SPBC800.02	mug54;whi5	1.94895		SPCC417.08	tef3;ef-3	0.532741
	SPAC22H10.06c		0.66404		SPBC18E5.08		1.93793		SPBC4B4.04		0.523745
	SPBC646.08c		0.656888		SPBPJ4664.04		1.93461		SPCC736.15	mfp2	0.519216
	SPBP8B7.21	ubp29;ubp3	0.646051		SPBC83.04	apc16;apc15	1.93128		SPBC16H5.11c	skb1;rmt5	0.512382
	SPBC14F5.06		0.642409		SPCC13B11.03c		1.93128		SPBC25H2.02	trs1;ths1	0.505499
	SPAC8F11.09c	nnt1	0.638752		SPAC323.03c		1.92236		SPBP19A11.03c	mts4;rpn1	0.505499
	SPBC14F5.09c	ade8	0.638752		SPCC330.04c	mug135	1.92013		SPAC31G5.04		0.496246
	SPAC14C4.11		0.63508		SPBC28F2.12	rpb1	1.91564		SPAC1D4.14	tho2	0.477468
	SPBC1105.02c	lys4	0.63508		SPBC28E12.01c	apc13	1.91564		SPAC23D3.12		0.477468
	SPAC2F7.16c		0.620235		SPAC12G12.09		1.9134		SPBC19F5.05c	ppp1	0.477468
	SPAC1834.02	aro1	0.612719		SPAC1B3.04c		1.91227		SPCC132.01c		0.467941
	SPAC4F10.14c	egd1;nac2;btt1;btf3	0.612719		SPBC28E12.02		1.9104		SPAC17G6.15c		0.463142
	SPBC2G5.05	tkt	0.612719		SPBC2G2.09c	crs1;mug17	1.90739		SPBC582.08		0.458319
	SPBP23A10.07	rpa140;rpa2	0.612719		SPAC4F10.17		1.90212		SPBC713.04c		0.455898
	SPBC1709.02c	vrs1;vas2	0.605137		SPBC11B10.05c	pi006;rsp1	1.90212		SPAC3A11.07		0.441246
	SPAC4A8.11c	fas2;lsd1;lsd	0.589777		SPAC18B11.11		1.89758		SPBP23A10.07	rpa140;rpa2	0.441246
	SPBC24C6.04		0.581995		SPAC26H5.04		1.89531		SPBC1289.07c	rpa42;rpc40	0.433836
	SPBC17D11.05	tif32;eIF3a	0.574144		SPAC30D11.10	rad22;rad22A	1.89531		SPAC1834.02	aro1	0.426369
	SPBC1215.02c	arm1;mdm20	0.566223		SPCC622.13c	tti1	1.89075		SPCC613.10	qcr2	0.426369
	SPBP19A11.03c	mts4;rpn1	0.562236		SPCC23B6.03c	tel1	1.88732		SPAC31G5.11	pac2	0.418843
	SPAC23A1.12c	frs1	0.55823		SPAC23C4.02	crn1	1.88045		SPBC17D11.07c	rpn2	0.418843
	SPBC21D10.12	hob1	0.55823		SPAC589.07c		1.8793		SPAC14C4.11		0.411259
	SPAC17H9.04c		0.554206		SPCC1902.02	mug72	1.87584		SPBP23A10.15c	qcr1;mas1	0.395909
	SPBC17G9.09	tif213;tif23	0.537925		SPCC1919.12c		1.87584		SPAC3C7.08c	elf1	0.380312
	SPAPB8E5.09	rvb1	0.529671		SPAC11E3.06	map1	1.87354		SPBC354.02c	sec61	0.372418
	SPAC110.04c	ssp1;pss1	0.525515		SPAC1565.03		1.87354		SPAC328.03	ggs1;tps1	0.364459
	SPAC4F10.09c		0.525515		SPBC18E5.10		1.87238		SPAC29A4.04c		0.340181
	SPBC146.08c		0.521339		SPCC737.08		1.87123		SPAC926.09c	fas1	0.340181
	SPBC25H2.02	trs1;ths1	0.517143		SPBC2D10.17	clr1	1.87007		SPAC6B12.12	tom70	0.334702
	SPBC582.08		0.517143		SPAC12B10.10		1.86776		SPBC26H8.07c	nda3;ben1;alp12	0.331951
	SPCC613.10	qcr2	0.517143		SPAC1B3.10c		1.8666		SPBC25D12.04	suc22	0.315278
	SPAC4G9.20c		0.508691		SPAC22F3.04	mug62	1.86196		SPAC56E4.04c	cut6	0.306833
	SPBC887.03c	noc3	0.508691		SPAC22F8.07c	rtf1	1.85846		SPCP31B10.07	eft202;eft1	0.306833
	SPBC215.05	gpd1	0.500158		SPAC5D6.10c	mug116	1.85846		SPAC22A12.15c	bip1;bip	0.281044
	SPAC9E9.06c	thrc;THRC	0.469624		SPCC576.17c		1.8538		SPAC3F10.03	grs1	0.281044
	SPBC16H5.02	pfk1	0.465174		SPAC11D3.10		1.85028		SPBC428.02c	eca39;eca39B2.11c	0.254549
	SPAC1D4.03c	aut12	0.456208		SPBC1271.01c	pof13	1.85028		SPCC622.12c		0.254549
	SPBC30D10.13c	agg1;pdb1	0.447149		SPCPB1C11.02		1.83261		SPBC21C3.15c		0.242536
	SPBC337.05c	cct8	0.447149		SPBP8B7.28c		1.82865		SPCPB16A4.03c	ade10	0.242536
	SPAC23D3.12		0.433384		SPAC688.03c		1.81472		SPAC4F8.14c	hcs;hcs1	0.236473
	SPBC18H10.02	lcf1	0.424087		SPAC1002.05c	jmj2	1.81353		SPCC548.06c	ght8	0.236473
	SPAC22G7.06c	ura1	0.405194		SPAC11E3.08c	nse6;cor1	1.80992		SPBC19G7.05c	fks1;cps1;swl11;its2;gls1;drc1;bgs1	0.218054
	SPBP4H10.11c	lcf2	0.405194		SPAC144.15c	cog1	1.80309		SPBC8E4.01c		0.218054
	SPBC215.08c	arg4	0.400407		SPAC11D3.09		1.79663		SPBC215.05	gpd1	0.20871
	SPAC29A4.04c		0.385888		SPAC977.06		1.7942		SPAC26F1.03	pda1	0.199276
	SPAC1071.10c	pma1	0.376075		SPBC19C7.03	git2;cyr1	1.79298		SPAC8F11.10c	pvg1	0.199276
	SPAC26A3.05	chc1	0.361147		SPAC4G9.06c	chz1	1.78933		SPBC530.08		0.192935
	SPBC428.11	met17	0.361147		SPAC15A10.05c	mug182	1.78933		SPAC22F8.08	sec24	0.189749
	SPBC8D2.10c	pi055;rmt3	0.356114		SPCC1020.02	spc7	1.78933		SPAP14E8.02		0.189749
	SPBC646.11	cct6	0.351053		SPAC5D6.06c		1.78689		SPMIT.05	cob1;cob	0.180127
	SPAC22A12.11	dak1	0.330512		SPBC1773.13		1.78322		SPAC22G7.06c	ura1	0.170408
	SPBC1A4.08c	cct3	0.330512		SPBC106.09	apc1;cut4	1.77832		SPBC2G5.06c	hmt2;cad1	0.170408
	SPBC4B4.08	ght2	0.330512		SPBC1306.02		1.76474		SPCC1840.02c	gls2;orb11;bgs4;pap1;cwg1	0.170408
	SPCC1020.01c	pma2B32.04c;pma2	0.330512		SPBC19F8.05		1.76474		SPAC56E4.03		0.150672
	SPBC27B12.13	tom40;pi065B;pi065A	0.325302		SPAP27G11.05c	vps41	1.7548		SPBC1105.02c	lys4	0.150672
	SPCC1235.14	ght5	0.325302		SPCC1919.10c	myo4;myp5;myo52	1.75355		SPCC1393.10	ctr4	0.140651
	SPAC8E11.10	sou1	0.32006		SPBC557.05		1.75105		SPAC513.01c	eft2;etf201;etf2;eft2-1;eft201	0.130526
	SPAC9E9.03	leu2	0.304146		SPAPB24D3.04c	mag1	1.74227		SPAC890.07c	prmt1;rmt1	0.130526
	SPAC1F3.07c	rsc58	0.298777		SPCC11E10.03	mug1	1.74102		SPBC2G5.05	tkt	0.10995
	SPBC4B4.05	smg1	0.293375		SPAC2C4.07c		1.73892		SPAC110.04c	ssp1;pss1	0.0994958
	SPAC17A2.02c		0.28794		SPCC777.04		1.73892		SPAC4H3.10c	pyk1	0.0994958
	SPBC1604.05	pgi1	0.28794		SPAC22G7.04	pan2;ubp13	1.73724		SPAPB8E5.06c	rpgL3-2;rpl3-b;rpl3-2;rpl302	0.0994958
	SPCC61.04c		0.28794		SPBP22H7.04	pi027	1.73724		SPAC630.08c	erg25	0.0889273
	SPAC31G5.13	sks1;mts5;bfr2;rpn11;cep1;pad1	0.282471		SPBP19A11.06	lid2	1.73597		SPBC8D2.06	pi058;irs1	0.0889273
	SPAC19A8.15	trp2	0.276968		SPCC1827.07c		1.73597		SPBC215.09c	erg10	0.078242
	SPAC6F6.13c		0.276968		SPBC1105.16c	rpr2	1.73555		SPAC10F6.13c		0.0710522
	SPAC664.06	rpl7;L7;rpl7a-2;rpl703;rpl7-3;rpl8-2	0.260251		SPCC1919.04		1.73471		SPAC1D4.04	cct2	0.0674372
	SPBC428.16c	rhb1	0.254607		SPAC16A10.08c	mug74	1.73345		SPBC1773.10c	nrs1;ded81	0.0674372
	SPAP7G5.02c	gua2	0.243211		SPBP4H10.06c	smc2;cut14	1.73218		SPAC57A10.12c	ura3	0.0674372
	SPBC1289.07c	rpa42;rpc40	0.243211		SPAC57A7.11	mip1	1.73091		SPCC1223.08c	dfr1	0.0674372
	SPBC26H8.07c	nda3;ben1;alp12	0.243211		SPCC74.06	phk2;mak3	1.72965		SPAC1F8.07c		0.0565104
	SPCC550.14	vgl1	0.231665		SPBC12C2.10c	pst1	1.72838		SPBC17G9.09	tif213;tif23	0.0454588
	SPBC428.19c		0.219967		SPAC3G6.10c		1.72711		SPBC1E8.05		0.0454588
	SPCC191.03c		0.219967		SPBC13E7.06	mug172;msd1	1.72711		SPAC15F9.02	seh1	0.0417466
	SPAC1556.02c	sdh1	0.214059		SPCC290.04	ams2	1.72584		SPCC1183.07		0.0417466
	SPCPB16A4.03c	ade10	0.196095		SPAC22F3.12c	YA8c;rgs1	1.72584		SPAC19A8.15	trp2	0.0342793
	SPBC215.09c	erg10	0.171559		SPBC776.10c	cog6	1.72329		SPAC19B12.02c	gas1	0.0229691
	SPAC26F1.03	pda1	0.159031		SPAC20G8.09c	nat10	1.72202		SPBC3B8.03		0.0229691
	SPAC17G8.06c	ilv3	0.1527		SPAC27F1.05c		1.72202		SPAC14C4.14	atp1	0.0115251
	SPAC23C11.09	ala1;ars1	0.1527		SPAC4G8.07c		1.71947		SPBP8B7.05c		-0.00394746
	SPBC14F5.05c	sam1	0.146323		SPBC19F5.03		1.71563		SPAC1006.07	tif411;tif1	-0.0117776
	SPAC4F8.14c	hcs;hcs1	0.133429		SPCC188.13c	dcr1	1.70922		SPAP8A3.07c		-0.0117776
	SPCC1235.13	ght6;meu12	0.133429		SPBC23G7.13c		1.70536		SPCC794.12c	mae2	-0.0117776
	SPAC23C4.03		0.113729		SPCC1322.01	rpm1;par1	1.69761		SPAC20G8.03	itr2	-0.0196716
	SPAC24C9.06c		0.113729		SPAC12G12.14c	pfs2	1.69631		SPCC1682.16	rpt4	-0.0196716
	SPAC19A8.04	erg5	0.107063		SPAPB8E5.08		1.69631		SPAC1556.02c	sdh1	-0.0236429
	SPCC576.01c		0.100346		SPCC1919.05		1.69372		SPBC1711.08		-0.0236429
	SPCC548.06c	ght8	0.0935784		SPAC458.04c		1.6728		SPBC16H5.02	pfk1	-0.0356556
	SPAC57A10.12c	ura3	0.0867582		SPAC13F5.04c		1.67192		SPBC16E9.13	ksp1;ppk20	-0.0519083
	SPCC1753.04	tol1	0.0798849		SPCC1753.03c	rec7	1.67149		SPBC3E7.16c	leu3	-0.0519083
	SPAC630.08c	erg25	0.0729577		SPAC343.15	mod5;tit1	1.66488		SPCC550.14	vgl1	-0.0519083
	SPAC3A11.07		0.0659758		SPBC17G9.13c		1.66224		SPCC1795.11	ded1;moc2;dep1;sum3;slh3	-0.0601382
	SPBC119.10	asn1	0.0659758		SPBC1289.16c	cao2;spao2	1.65293		SPBC31F10.06c	sar1;psr1;sns-A10	-0.0684388
	SPAC11G7.03	idh1;glu3	0.0518441		SPAC977.16c	dak2;dak1	1.65026		SPBC405.01	min4;ade1;ade1BC3.03	-0.0684388
	SPBC32F12.12c		0.0446926		SPCC1620.14c	snf22	1.65026		SPAC17G6.14c	uap56	-0.0726159
	SPCC1795.11	ded1;moc2;dep1;sum3;slh3	0.0446926		SPBC3H7.14	mug176	1.64714		SPBC19C7.06	prs1	-0.0726159
	SPAC17C9.10	stm1	0.0374826		SPBC2G2.02	syj1	1.64625		SPAC19A8.04	erg5	-0.0852568
	SPAC13A11.02c	erg11;cyp51	0.0228838		SPCC548.07c	ght1	1.64088		SPCC584.01c	sir1	-0.102372
	SPAC1A6.04c	plb1	0.0228838		SPAC458.06		1.63953		SPAC26H5.09c		-0.119797
	SPAC821.05		0.0228838		SPBC23G7.07c		1.63953		SPBC215.08c	arg4	-0.119797
	SPBC354.12	gpd3	0.00803951		SPCC1884.02	nic1	1.63684		SPAC1002.13c	psu1	-0.124202
	SPBP23A10.15c	qcr1;mas1	0.000522764		SPAC18G6.01c		1.63549		SPAC1071.10c	pma1	-0.124202
	SPAC10F6.03c	cts1	-0.0070585		SPCC188.07	ccq1	1.63144		SPAC19G12.10c	pcy1;cpy1	-0.151065
	SPBC543.07	skh1;mkk1;pek1	-0.0070585		SPAC27E2.09	phk1;mak2	1.63009		SPAC25G10.05c	his1	-0.151065
	SPCC594.02c		-0.0147054		SPAC17H9.10c	ddb1	1.62873		SPAC29A4.02c	tef3	-0.151065
	SPAC19B12.02c	gas1	-0.0224191		SPBC16G5.12c	top3	1.62873		SPCC338.14	ado1	-0.151065
	SPAC10F6.01c	sir1	-0.0380516		SPAC167.07c		1.62602		SPCC584.04	eRF3;sup35;erf3	-0.155616
	SPBC1E8.05		-0.0380516		SPAC23C4.12	hhp2	1.62466		SPAP7G5.02c	gua2	-0.164782
	SPCC1281.06c		-0.0459728		SPBC29A10.10c		1.62194		SPBC17A3.07	pi039;pgr1	-0.164782
	SPAC31G5.04		-0.0539657		SPBC19C2.10		1.62058		SPAC1002.09c	dldh;dld1	-0.174036
	SPBC3B8.03		-0.0539657		SPAC959.05c		1.62058		SPBC14F5.09c	ade8	-0.178696
	SPBC29A3.18	cyt1	-0.0701719		SPAC11H11.05c	sma6;fta6	1.61922		SPBP23A10.11c		-0.178696
	SPCC11E10.07c	eif2b-a	-0.0701719		SPBC146.11c	meu33;mug97	1.61649		SPAC343.12	rds1	-0.192813
	SPAC19G12.10c	pcy1;cpy1	-0.0783879		SPBC660.10		1.61512		SPCC1281.06c		-0.192813
	SPAC212.09c		-0.0783879		SPBC25H2.13c	pol2;cdc20;Pol-epsilon	1.61512		SPBC1289.03c	fyt1;spi1;mal25-1	-0.20714
	SPCC1906.01	mpg1	-0.0783879		SPAC9.03c	spp41;brr2	1.61376		SPAC17D4.01	pex7	-0.211963
	SPBC16H5.08c		-0.086681		SPAC16A10.03c	pep5;vps11	1.61376		SPBC25H2.12c	cct7	-0.211963
	SPBC428.02c	eca39;eca39B2.11c	-0.086681		SPBC1773.14	arg7	1.61239		SPAC27D7.11c		-0.221681
	SPBC947.03c		-0.086681		SPAC3A12.05c	taf2	1.60965		SPAC926.04c	hsp90;swo1;git10	-0.221681
	SPCC1235.02	bio2;bio2B20.02c	-0.086681		SPBC1271.07c		1.60553		SPBC119.10	asn1	-0.221681
	SPAC1006.07	tif411;tif1	-0.0950527		SPCC1739.08c		1.60185		SPBC646.11	cct6	-0.221681
	SPAC926.04c	hsp90;swo1;git10	-0.0950527		SPAC824.05	vps16	1.60139		SPAC17G8.06c	ilv3	-0.236445
	SPCC757.09c	rnc1	-0.0950527		SPBC1685.07c		1.60139		SPBC14F5.05c	sam1	-0.236445
	SPBP23A10.11c		-0.103505		SPAC694.02		1.60001		SPBC1198.08		-0.251438
	SPAC1D4.11c	katb;lkh1;kic1	-0.112038		SPAC1250.01	brg1;snf21	1.59863		SPBC4F6.18c	arf1	-0.251438
	SPAC22A12.15c	bip1;bip	-0.112038		SPAC3F10.07c	mug91	1.59863		SPAC29A4.15		-0.266667
	SPAP8A3.07c		-0.112038		SPAC607.09c	btn1	1.59448		SPAC1635.01		-0.282139
	SPAC144.12	ppi	-0.120655		SPAC1687.22c	puf3	1.59309		SPAC26A3.05	chc1	-0.282139
	SPCC364.07		-0.120655		SPAC1093.03		1.59171		SPBC32H8.12c	pi012;cps8;act1	-0.282139
	SPAC24C9.12c		-0.129357		SPAC222.15	meu13	1.59171		SPCC1672.05c	yrs1	-0.282139
	SPAC1002.13c	psu1	-0.138145		SPAC4A8.08c	vas1	1.59171		SPBC887.15c		-0.292594
	SPBC29A10.08	gas2	-0.138145		SPCC895.05	for3	1.58893		SPBC1D7.03	mug80	-0.297863
	SPCC794.12c	mae2	-0.138145		SPAC14C4.10c		1.58893		SPBC530.10c	anc1	-0.297863
	SPBC713.12	erg1	-0.144053		SPAC31A2.12		1.58754		SPAC25G10.08	tif34;eif3b;prt1	-0.313847
	SPAC17G6.14c	uap56	-0.155988		SPBC646.02	cwf11	1.58614		SPBC2G2.12	hrs1	-0.313847
	SPAC4F8.07c	hxk2	-0.155988		SPCC320.07c	mde7	1.58475		SPCC364.07		-0.313847
	SPAP7G5.04c	lys1	-0.155988		SPAC23H4.14	vps39;vam6	1.57776		SPAC1705.03c	ecm33	-0.3301
	SPAC227.06		-0.174199		SPBC21B10.12	rec6	1.57776		SPBC1604.05	pgi1	-0.3301
	SPAC750.08c		-0.174199		SPBC13E7.01	cwf22	1.57636		SPBC19C2.07	fba1	-0.3301
	SPBC947.14c		-0.174199		SPBC1604.18c		1.57589		SPAC4D7.08c	min13;ade4;aza1	-0.335579
	SPAC16E8.14c		-0.183448		SPBC14F5.01		1.57496		SPAC140.02	gar2	-0.346631
	SPAC1786.02		-0.192794		SPAC11H11.02c	mug162	1.56792		SPBC3D6.05	ptp4	-0.35781
	SPBC1815.01	eno1;eno101	-0.192794		SPAC2F7.08c	snf5	1.56651		SPCC1223.07c	drs1	-0.35781
	SPAC1F7.04	rho1	-0.20224		SPAC683.03		1.56651		SPAC26H5.07c		-0.363449
	SPAC222.11	hem13	-0.20224		SPBC21C3.01c	vps13a;vps1301;vps13A	1.56369		SPAC57A7.12		-0.363449
	SPAC13G6.10c	asl1	-0.211788		SPCC757.11c		1.56369		SPAC144.03	ade2;min10;min3	-0.397988
	SPAC637.03		-0.211788		SPCC1795.06	map2	1.56274		SPAC1565.08	cdc48	-0.397988
	SPBC1A4.02c	leu1BE8.06;leu1	-0.211788		SPBC3E7.08c	rad13	1.56227		SPBC354.12	gpd3	-0.415732
	SPBC3E7.16c	leu3	-0.211788		SPAC3H1.02c		1.56086		SPBC1271.02	stt3	-0.433808
	SPCC1739.13	hsp70;ssa2	-0.221441		SPCC1442.17c	ist1	1.56086		SPBC21C3.08c	car2	-0.433808
	SPCC584.04	eRF3;sup35;erf3	-0.221441		SPCC594.05c	spf1;spp1	1.55518		SPAC144.04c	spe1	-0.452228
	SPAC4G9.06c	chz1	-0.2312		SPBC17G9.11c	pyr1	1.55376		SPAC23C11.09	ala1;ars1	-0.471005
	SPBC32H8.12c	pi012;cps8;act1	-0.2312		SPAC4F8.12c	prp15;cwf6;spp42	1.54662		SPAC4G9.09c	arg11	-0.477346
	SPBC887.15c		-0.2312		SPBC21C3.10c		1.54519		SPAC12G12.04	mcp60;hsp60	-0.490155
	SPCC1322.10	pwp1	-0.2312		SPAC12B10.15c		1.54233		SPBC32F12.11	tdh1;gpd1;gpd1B2F12.10	-0.490155
	SPAC1635.01		-0.241069		SPBC32H8.09	pi015	1.53802		SPBC9B6.04c	tuf1;aes2	-0.490155
	SPAC4H3.10c	pyk1	-0.241069		SPAC14C4.16	dad3	1.53514		SPAC17A5.03	rpl301;rpl3;rpl3-1;rpgL3-1	-0.509691
	SPBC12C2.11		-0.271353		SPAC24B11.11c	sid2;pld5	1.53514		SPAC17A5.15c		-0.509691
	SPBC685.05	gpi15	-0.281683		SPBP16F5.03c	tra1	1.5337		SPCC1739.13	hsp70;ssa2	-0.509691
	SPAC222.12c	atp2	-0.292136		SPCC550.03c		1.5337		SPAC10F6.01c	sir1	-0.52963
	SPAC6C3.04	cit1	-0.292136		SPCC895.09c	ucp12	1.5337		SPAC13G6.10c	asl1	-0.52963
	SPMIT.05	cob1;cob	-0.292136		SPAPYUG7.06	hag1;mug67	1.5337		SPAC23C11.05	ppa	-0.52963
	SPAC9.09	met26	-0.313419		SPAC27D7.08c		1.53226		SPAC23H4.06	gln1	-0.52963
	SPBC336.13c		-0.335228		SPCC23B6.05c	ssb3;rpa3	1.52937		SPAC2F7.13c	wrs1	-0.52963
	SPAC22H12.01c	mug35	-0.357589		SPCC1840.10	lsm8	1.52937		SPAC57A7.04c	pab1;pab1B7A7.05;pabp	-0.52963
	SPCC24B10.06		-0.357589		SPBP23A10.04	apc2	1.52792		SPAC9E9.09c		-0.52963
	SPCC553.10		-0.357589		SPCC1919.07		1.52502		SPCC1020.06c	tal1	-0.52963
	SPBC13G1.02		-0.368985		SPCC1259.12c		1.52454		SPCC1827.03c		-0.549989
	SPBC409.15		-0.368985		SPBC30D10.10c	tor1	1.52067		SPAPB24D3.07c		-0.556871
	SPCC1682.01	qcr9	-0.368985		SPCC737.04		1.51921		SPAC22A12.11	dak1	-0.570785
	SPCC576.14		-0.368985		SPAC6G10.07		1.51775		SPAC24C9.12c		-0.570785
	SPAC926.07c	dlc2	-0.380531		SPCC330.11	btb1	1.51775		SPAC4F8.07c	hxk2	-0.570785
	SPAPB8E5.03	mae1	-0.380531		SPAC1952.01		1.51338		SPAC25B8.12c		-0.592039
	SPBC19C2.07	fba1	-0.404084		SPAC4H3.12c		1.51191		SPCC1322.10	pwp1	-0.613771
	SPBC31A8.01c	cwl1;rtn1;cwl1B51.12c	-0.404084		SPBP35G2.04c		1.51191		SPBC1703.13c		-0.643527
	SPBC660.16	gnd	-0.404084		SPBC15C4.06c		1.50458		SPAC1B3.03c	wis2;cyp5	-0.658756
	SPBC8E4.01c		-0.404084		SPAC1556.01c	rad50	1.50164		SPBC685.06	rps0-1;rps0;rps001;rpsA-1;rpsa-1	-0.658756
	SPAC22F3.10c	gcs1;apd1	-0.416101		SPBC31E1.06	bms1	1.50164		SPAC6B12.15	rkp1;cpc2	-0.682059
	SPAC23H3.09c	gly1	-0.428283		SPAC13G6.08		1.49721		SPAPB8E5.03	mae1	-0.682059
	SPAC6G9.07c	arc4;arp10	-0.440636		SPBC146.13c	myo1	1.49574		SPAC17C9.03	eIF4G;tif471	-0.705937
	SPBC337.14	rpb4;rpb14	-0.440636		SPAC110.01	ppk1	1.49278		SPBC660.16	gnd	-0.705937
	SPAC1002.06c	bqt2;rec23;mug18	-0.453164		SPAC23A1.06c	mkp2;cmk2	1.49278		SPCC622.09	htb1	-0.705937
	SPAC1F12.10c		-0.453164		SPAC23D3.01		1.49278		SPMIT.01	cox1	-0.705937
	SPBC1289.03c	fyt1;spi1;mal25-1	-0.453164		SPACUNK4.13c		1.49278		SPCC13B11.01	adh1;adh	-0.73042
	SPCC13B11.01	adh1;adh	-0.453164		SPCC1827.01c		1.4913		SPBC56F2.12	ilv5	-0.755538
	SPAC4G9.12	gnk;cdl3	-0.465873		SPBC18H10.08c	ubp25;ubp4	1.48833		SPAC9.09	met26	-0.781327
	SPBC13G1.12	did2	-0.465873		SPAC688.14		1.48535		SPAPJ698.02c	rps002;rps0-2;rps0;rpsa-2	-0.781327
	SPAC17A5.15c		-0.478766		SPAC9.10	thi9	1.48535		SPBC29A10.08	gas2	-0.781327
	SPBC3D6.02	but2	-0.478766		SPBC1A4.03c	ptr11;top2	1.48386		SPAC3G9.06	frs2	-0.807822
	SPAC343.03	apc11	-0.505133		SPAC13G6.12c	chs1B3H4.01c;chs1	1.48237		SPBC2F12.14c	gua1	-0.807822
	SPAC6G9.09c	rpl24;rpl24-1	-0.505133		SPBC1683.09c	frp1	1.48237		SPCC645.08c	snd1	-0.807822
	SPAC23C11.05	ppa	-0.525438		SPCC1223.10c	eaf1	1.47939		SPCC1827.06c		-0.835063
	SPACUNK4.17		-0.532311		SPAC57A10.06	mug15	1.47789		SPBC3D6.02	but2	-0.844317
	SPBC1683.01		-0.532311		SPBC119.07	ppk19	1.47789		SPAC4A8.16c	nip1;eIF3c;tif33	-0.882244
	SPBC1709.05	hsc1;sks2	-0.532311		SPAC25B8.14	mal2	1.47739		SPBC1709.05	hsc1;sks2	-0.891963
	SPCC794.09c	ef1a-e;ef1-a;efa11;ef1a-a;tef1-e	-0.532311		SPBC29A3.17	gef3	1.47739		SPAC977.14c		-0.921719
	SPBC211.05	sab10	-0.54622		SPBC1706.03	fzo1	1.4764		SPAC9E9.11	plr;plr1	-0.921719
	SPCC338.15		-0.54622		SPAC2F7.09c		1.4734		SPCC576.03c	tpx1	-0.921719
	SPAC227.18	lys3	-0.560352		SPAC4A8.05c	myo3;cis2;myp2	1.46889		SPCC622.08c	hta1	-0.921719
	SPAC29B12.14c		-0.560352		SPBC1861.06c	mug131	1.46286		SPCC794.09c	ef1a-e;ef1-a;efa11;ef1a-a;tef1-e	-0.921719
	SPAPJ698.02c	rps002;rps0-2;rps0;rpsa-2	-0.560352		SPAC25G10.02	ydc2;cce1	1.46135		SPBP4G3.02	pho1	-0.952421
	SPBC839.15c	ef1a-c;ef1-b;ef1-bBA1.09;tef1-e	-0.560352		SPBC56F2.06	mug147	1.45326		SPAC9E9.03	leu2	-0.962875
	SPCC1020.06c	tal1	-0.560352		SPBC1347.12	arp1	1.44768		SPAC13D6.02c	byr3	-0.984129
	SPAC23A1.10	ef1a-d;ef1-c;tef102;ef1-b;efa1;ef1a-e;tef1-b;ef1a-b;tef1-d	-0.574713		SPCC663.08c		1.44615		SPAC222.12c	atp2	-0.984129
	SPAC1F12.07		-0.589312		SPBC577.06c		1.44462		SPAC26F1.06	gpm1	-0.984129
	SPAC637.06		-0.589312		SPBC428.08c	clr4	1.44462		SPBC11C11.07	rpl1801;rpl18;rpl18-1	-1.01691
	SPAC1805.13	rpl14	-0.619254		SPCC550.12	arp6	1.44003		SPCC24B10.21	tpi1;tpi	-1.01691
	SPBC3B9.10	vti1	-0.619254		SPAC3C7.03c	rhp55	1.43696		SPAC1834.04	H3.1;hht1	-1.05085
	SPAC589.06c		-0.650247		SPCC330.10	pcm1	1.43696		SPAC26H5.10c	tif511;tif51	-1.05085
	SPBC8D2.18c	pi047	-0.666161		SPAC688.06c	slx4	1.43542		SPBC1815.01	eno1;eno101	-1.05085
	SPBC27.08c	asp1;sua1	-0.682368		SPAC1039.09	isp5	1.4308		SPCC622.18	rpl6	-1.05085
	SPAC13G6.04	tim8	-0.698877		SPBC1604.17c	tti2	1.42926		SPBC12C2.07c	SPC12C2.07c	-1.08601
	SPBC685.06	rps0-1;rps0;rps001;rpsA-1;rpsa-1	-0.698877		SPBC1778.04	spo6	1.42771		SPAC8E11.02c	rad24	-1.09803
	SPBC3H7.08c		-0.7157		SPAC3F10.10c	map3	1.42462		SPAC13G6.07c	rps6-1;rps6;rps601	-1.12251
	SPBC887.07	mrpl38	-0.7157		SPBC36B7.09	gcn2;ppk28	1.42307		SPBC1778.06c	fim1	-1.12251
	SPAC1F5.06		-0.768184		SPAC23H3.12c		1.42307		SPAPB15E9.01c		-1.16044
	SPAPB8E5.06c	rpgL3-2;rpl3-b;rpl3-2;rpl302	-0.786395		SPBC83.11		1.42307		SPAC23A1.10	ef1a-d;ef1-c;tef102;ef1-b;efa1;ef1a-e;tef1-b;ef1a-b;tef1-d	-1.19991
	SPCC1827.06c		-0.786395		SPCC970.12	mis18	1.42307		SPAC3H1.07	ARG;aru1;car3	-1.19991
	SPCC24B10.09	rps1702;rps17;rps17-2	-0.786395		SPAC144.05		1.41996		SPAC9E9.13	wos2	-1.19991
	SPCC622.08c	hta1	-0.786395		SPBC646.15c		1.41841		SPBC11C11.09c	rpl502;rpl5-2;rpl5b;rpl5	-1.19991
	SPAC17A5.03	rpl301;rpl3;rpl3-1;rpgL3-1	-0.80499		SPCC74.02c		1.41217		SPBC14F5.04c	pgk1	-1.19991
	SPBC1703.08c		-0.80499		SPAC11H11.01	cps23;sst6	1.40905		SPBC18H10.13	rps1402;rps14;rps14-2	-1.19991
	SPAC13G7.02c	hsp70B39.11c;hsp70;ssa1	-0.823984		SPBC3E7.01	ste12;fab1	1.40748		SPBC27.08c	asp1;sua1	-1.19991
	SPAC23H4.06	gln1	-0.823984		SPAC27D7.14c	tpr1	1.40591		SPAC22H12.04c	rps102;rps3a-2;rps1-2	-1.24107
	SPBP8B7.25	cyp4	-0.843396		SPAC977.15		1.40591		SPAC3H5.05c	rps14-1;rps1401;rps14	-1.24107
	SPCC1235.07	sma7;fta7;cnl3	-0.843396		SPBC19C2.01	rps4;cdc28B21.07c;prp8;cdc28BB10.02;cdc28	1.40278		SPAC3H5.12c	rpl5-1;rpl501;rpl5	-1.24107
	SPCC663.02	wtf14;wtf15	-0.843396		SPAC688.10	Pol-zeta;rev1;rev3	1.39963		SPBC16G5.05c		-1.24107
	SPCC613.06	rpl9;rpl902;rpl9-2	-0.863244		SPBC1685.14c		1.39805		SPAC11G7.04	ubi1;rpl40	-1.25518
	SPAC27E2.11c		-0.883549		SPAPJ698.03c	sap130;prp12	1.39648		SPAC664.05	rpl13	-1.25518
	SPBPB10D8.03		-0.904332		SPAC1805.04	nup132;Nup133b	1.39332		SPAC16.02c	srp2	-1.28405
	SPAC1805.11c	rps26-2;rps2602	-0.925615		SPAC57A10.04	mug10	1.39332		SPAC1F12.02c	p23fy	-1.28405
	SPBC12C2.07c	SPC12C2.07c	-0.947424		SPAC1F5.11c	tra2	1.39174		SPAC1F7.13c	rpl2-1;rpl18;rpl8-1;rpk5a;rpk5;rpl801	-1.28405
	SPBC14F5.04c	pgk1	-0.947424		SPAC29A4.10	rrn5	1.39174		SPBC2F12.07c	rpl8-2;rpk5;rpl802;rpl2-2;rpk5b;rpk37	-1.28405
	SPAC23H3.07c	mrp2	-0.969785		SPBC1215.02c	arm1;mdm20	1.38857		SPCC1450.04	tef5	-1.28405
	SPAPB18E9.05c		-0.969785		SPBC19C7.02	ubr1	1.38698		SPCC18.14c	rpp0	-1.28405
	SPBC16G5.14c	rps3	-0.969785		SPAC1002.11	gaa1	1.38698		SPCC576.08c	rps2	-1.28405
	SPCC24B10.21	tpi1;tpi	-0.969785		SPAC11D3.13		1.3838		SPAC26A3.04	rpl18a;rpl18a-1;rpl20;rpl2002;rpl20-2	-1.31381
	SPAC1F12.02c	p23fy	-0.992726		SPAC6F12.10c	min11;ade3	1.3838		SPBC1685.02c	rps1202;rps12;rps12-2	-1.31381
	SPAC3H5.05c	rps14-1;rps1401;rps14	-0.992726		SPCC1223.02	nmt1;thi3	1.3838		SPBC19F8.08	rps4-1;rps4-1B.01c;rps401;rps4	-1.31381
	SPBC56F2.12	ilv5	-0.992726		SPBC1289.01c	chr4;cfh3	1.38221		SPCC550.06c	hsp10	-1.31381
	SPAC31G5.03	rps11-1;rps11;rps1101	-1.01628		SPAC4G9.07	mug133	1.37902		SPBC29A3.04	rpl7a;rpl8;rpl8-1B3.03c	-1.32904
	SPBC839.13c	rpl13;rpl16a;rpl13B9.12;rpl1601;rpl13a-1;rpl13-1;rpl16-1	-1.04048		SPAC688.08	srb8;med12	1.37422		SPBC839.04	rpk5b;rpkd4;rpl8-3;rpl2-3;rpkD4;KD4;rpk5-b;rpl803	-1.32904
	SPAC23A1.11	rpl1602;rpl13a-2;rpl16b;rpl16-2	-1.11733		SPAPB15E9.02c		1.37422		SPAC3A12.10	yl17b;rpl18a-2;rpl20;rpl2001;rpl20-1	-1.37622
	SPAC6F6.07c	rps13	-1.11733		SPBC19F8.01c	mde8;spn7	1.36995		SPAC959.08	rpl21-2;rpl21;rpl2102	-1.37622
	SPBC18E5.04	RL10;spqM;yL9;rpl1001;rpl10;rpl10-1	-1.11733		SPAC1687.20c	mis6	1.36781		SPBC21B10.10	rps4-2;rps402	-1.37622
	SPCC1322.16	phb2	-1.14451		SPBC17D1.07c		1.3662		SPBC2F12.04	rpl17;rpl17-1;rpl1701	-1.37622
	SPCC576.08c	rps2	-1.14451		SPAC5H10.07		1.36566		SPBC839.15c	ef1a-c;ef1-b;ef1-bBA1.09;tef1-e	-1.37622
	SPBC16C6.06	vps10;pep1	-1.17255		SPAC3G6.01	hrp3	1.36459		SPBP22H7.08	rps10B;rps1002;c973;rps10-2;pi023;rps10	-1.37622
	SPCC1494.02c	taf13	-1.17255		SPBC336.15	pic1	1.36459		SPAC18G6.14c	rps7	-1.42582
	SPAC13G6.07c	rps6-1;rps6;rps601	-1.20151		SPBC83.03c	tas3	1.36459		SPBC336.10c	tif512	-1.42582
	SPAC18G6.14c	rps7	-1.20151		SPAC23D3.14c	aah2	1.36298		SPAC3G9.03	rpl23-1;rpl23;rpl2301	-1.44294
	SPAC30C2.04		-1.20151		SPCC1682.02c	mcm3	1.36298		SPAC959.07	rps4;rps4-3;rps403	-1.44294
	SPAPB1E7.12	rps602;rps6-2;rps6	-1.20151		SPCC613.11c	meu23;B13958-2	1.36298		SPBC106.18	rpl23a-1;rpl25a;rpl25-1;rpl2501;rpl23a	-1.44294
	SPAC22H12.04c	rps102;rps3a-2;rps1-2	-1.23145		SPBC19G7.08c		1.36136		SPBC18E5.04	RL10;spqM;yL9;rpl1001;rpl10;rpl10-1	-1.44294
	SPAC26A3.07c	rpl1101;rpl11;rpl11-1	-1.23145		SPAC6B12.08	mug185	1.35975		SPBC649.02	rps19-2;rps1902;rps19	-1.44294
	SPAC26F1.06	gpm1	-1.23145		SPBC1347.01c	rev1	1.35975		SPAC13G6.02c	rps3a-1;rps1-1;rps101	-1.4781
	SPAC3H5.07	rpl702;rpl7-2;rpl7b;rpl701;rpl7-A;rpl7;rpl7-1	-1.23145		SPAC139.01c		1.35813		SPAC521.05	rps802;rps8-2	-1.4781
	SPBC11C11.09c	rpl502;rpl5-2;rpl5b;rpl5	-1.23145		SPAC144.14	klp8	1.35489		SPAC8C9.08	rps5	-1.4781
	SPBC29A3.04	rpl7a;rpl8;rpl8-1B3.03c	-1.23145		SPBC13G1.10c	mug81	1.35327		SPAPB1E7.12	rps602;rps6-2;rps6	-1.4781
	SPAC1834.04	H3.1;hht1	-1.26244		SPAP8A3.14c		1.35327		SPBC16G5.14c	rps3	-1.4781
	SPBC2F12.07c	rpl8-2;rpk5;rpl802;rpl2-2;rpk5b;rpk37	-1.26244		SPBP23A10.08	arp4;alp5	1.35327		SPBC17G9.07	rps2402;rps24-2;rps24b	-1.4781
	SPBC336.10c	tif512	-1.26244		SPBC106.08c	mug2	1.34839		SPBC8D2.04	h3.2;hht2;H3.2	-1.4781
	SPBC8D2.03c	hhf2;ams3;H4.2;h4.2	-1.26244		SPAC3H5.09c		1.34676		SPCC31H12.04c	rpl1202;rpl12;rpl12-2	-1.4781
	SPAC3H5.12c	rpl5-1;rpl501;rpl5	-1.29456		SPAP27G11.10c	nup184	1.34676		SPAC3H5.07	rpl702;rpl7-2;rpl7b;rpl701;rpl7-A;rpl7;rpl7-1	-1.5146
	SPAC664.05	rpl13	-1.29456		SPAC19A8.02		1.3435		SPAC4F10.14c	egd1;nac2;btt1;btf3	-1.5146
	SPAC959.07	rps4;rps4-3;rps403	-1.29456		SPAC22G7.11c		1.3435		SPAP7G5.05	rpl1002;rpl10-2;rpl10	-1.5146
	SPBP8B7.03c	rpl4-2;rpl402;rpl4	-1.29456		SPAC14C4.02c	spr18;smc5	1.34186		SPBC56F2.02	rpl1901;rpl19-1	-1.5146
	SPCC16C4.13c	rpl12.1;rpl12-1;rpl1201	-1.29456		SPCC1322.14c	vtc4	1.34186		SPAC4G9.16c	rpl9;rpl901;rpl9-1	-1.53338
	SPCC285.03		-1.29456		SPAC23G3.01	rpb2;rbp2	1.33859		SPBC839.05c	rps17-1;rps17;rps1701	-1.53338
	SPBC16A3.08c		-1.3279		SPBC3H7.06c	pof9	1.33202		SPAC1071.07c	rps15;rps15-3;rps1502;rps15-2	-1.592
	SPBC17G9.10	rpl11-2;rpl11;rpl1102	-1.3279		SPAC9G1.02	wik1;wis4;wak1	1.33037		SPAC144.11	rps11-2;rps11;rps1102	-1.592
	SPBC18H10.13	rps1402;rps14;rps14-2	-1.3279		SPAC23G3.02c	sib1	1.32542		SPAC2C4.16c	rps8;rps801;rps8-1	-1.592
	SPBP22H7.08	rps10B;rps1002;c973;rps10-2;pi023;rps10	-1.3279		SPAC1399.05c		1.32542		SPAC31G5.03	rps11-1;rps11;rps1101	-1.592
	SPCC417.03		-1.3279		SPAC4G8.12c		1.32542		SPBC119.02	ubc4	-1.592
	SPAC521.05	rps802;rps8-2	-1.36254		SPBP4H10.19c		1.32542		SPBC16C6.11	rpl32;rpl3201;rpl32-1	-1.592
	SPBC839.04	rpk5b;rpkd4;rpl8-3;rpl2-3;rpkD4;KD4;rpk5-b;rpl803	-1.36254		SPAC22F3.11c	snu23	1.32376		SPBC18H10.12c	rpl7c;rpl702;rpl7-2;rpl701	-1.592
	SPAC26A3.04	rpl18a;rpl18a-1;rpl20;rpl2002;rpl20-2	-1.39859		SPBC216.06c	swi1	1.32376		SPBC365.03c	rpl21-1;rpl2101;rpl21	-1.592
	SPAC26H5.10c	tif511;tif51	-1.39859		SPAC4G9.08c	rpc2	1.32045		SPBC776.01	rpl29	-1.592
	SPAC4G9.16c	rpl9;rpl901;rpl9-1	-1.39859		SPAC458.05	vps34;pi4k;pik3;pi3k;p3k1	1.31768		SPCC1322.11	rpl2302;rpl23-2	-1.592
	SPAC922.05c		-1.39859		SPBC29A3.03c		1.31768		SPCC576.09	rps20	-1.592
	SPAP7G5.05	rpl1002;rpl10-2;rpl10	-1.39859		SPBC56F2.01	pof12	1.31713		SPCC5E4.07	rpl28;rpl27aB.05c;rpgL29;rpl2802;rpl27a;rpl28-2	-1.592
	SPBC1711.06	rpl402;rpl2;rpl4;rpl401;rpl4-1	-1.39859		SPBC25B2.10		1.3138		SPCP31B10.08c	rpl35a;rpl37;rpl33	-1.592
	SPBC18H10.12c	rpl7c;rpl702;rpl7-2;rpl701	-1.39859		SPCC18B5.08c		1.3138		SPAC22A12.04c	rps22-1;rps15a-1;rps2201	-1.65441
	SPBC1921.01c	rpl37;rpl3701;rpl37-1;rpl35b	-1.39859		SPAC30C2.06c	dml1	1.31213		SPBC29A3.12	rps9b;rps902;rps9-2	-1.67614
	SPCC1393.03	rps15-1;rps1501	-1.39859		SPBC36.06c	spo9	1.31213		SPAC1687.06c	c2E11.04;rpl28B11.03c;rpl44;rpl28	-1.72113
	SPAC1071.07c	rps15;rps15-3;rps1502;rps15-2	-1.43618		SPBC11C11.04c	alp1	1.3088		SPAC23A1.11	rpl1602;rpl13a-2;rpl16b;rpl16-2	-1.72113
	SPAC144.11	rps11-2;rps11;rps1102	-1.43618		SPCC18B5.10c		1.3088		SPAC23C11.02c	rps23-1;rps23	-1.72113
	SPAC1F7.13c	rpl2-1;rpl18;rpl8-1;rpk5a;rpk5;rpl801	-1.43618		SPCC777.03c		1.30712		SPAPB18E9.05c		-1.72113
	SPAC328.10c	rps5-2;rps5;rps502	-1.43618		SPCC553.01c		1.30042		SPBC29B5.03c	rpl26	-1.72113
	SPAC8C9.08	rps5	-1.43618		SPAC2G11.02	urb2	1.29873		SPBC776.11	rpl29;rpl27a;rpl2801;rpl28-1	-1.79279
	SPAC959.08	rpl21-2;rpl21;rpl2102	-1.43618		SPBC887.11	pus2	1.29761		SPBC800.04c	rpl37a-1;rpl43-1;rpl43;rpl4301	-1.87019
	SPAPB17E12.13	rpl18;rpl18-2;rpl1802	-1.43618		SPCC645.06c	rgf3;lad1	1.29368
	SPBC18H10.14	rps1601;rps16;rps16-1	-1.43618		SPAC14C4.13	rad17	1.29199
	SPCC622.18	rpl6	-1.43618		SPAC17H9.01	cid16	1.2903
	SPAC806.03c	rps26-1;rps26;rps2601	-1.47544		SPBC317.01	pvg4;mbx2	1.2903
	SPBC19F8.08	rps4-1;rps4-1B.01c;rps401;rps4	-1.47544		SPBC577.05c	mug41;rec27	1.28861
	SPBC2F12.04	rpl17;rpl17-1;rpl1701	-1.47544		SPBP16F5.07	apm1	1.28861
	SPBC649.02	rps19-2;rps1902;rps19	-1.47544		SPCC970.08		1.28691
	SPCC31H12.04c	rpl1202;rpl12;rpl12-2	-1.47544		SPAC1F3.10c	2001-10-01	1.28522
	SPAC1783.08c	rpl15-2;rpl1502	-1.51653		SPBC646.06c	agn2	1.28522
	SPAC23C11.02c	rps23-1;rps23	-1.51653		SPBP19A11.04c	mor2;cps12	1.28352
	SPAC31G5.17c	rps10-1;rps1001;rps10	-1.51653		SPAC22F3.09c	res2;pct1;mcs1	1.28352
	SPAC664.04c	rps1602;rps16-2;rps16	-1.51653		SPAC26F1.11		1.27841
	SPBC29A3.12	rps9b;rps902;rps9-2	-1.51653		SPBC115.02c		1.27841
	SPBC365.03c	rpl21-1;rpl2101;rpl21	-1.51653		SPAC17A2.01	bsu1;car1;sod1;car	1.275
	SPBP8B7.06	rpp2;rpp201;YSPRPA2;rpaP2-2;rpa2;rpp2-1;rpl4-2;SP-L40c	-1.51653		SPAC23E2.02	swm2;saf140;lsd2	1.275
	SPCC1183.08c	rpl1-1;rpl10a-2;rpl101;rpl10a-1	-1.51653		SPAC17A2.06c	vps8	1.275
	SPCC576.11	rpl15	-1.51653		SPAC1834.08	mak1;phk3	1.27329
	SPAC11E3.15	rpl22	-1.55962		SPAC29E6.07		1.27329
	SPAC1F3.08c		-1.55962		SPAC11E3.01c	swr1	1.27158
	SPAC31A2.05c	mis4	-1.55962		SPBC543.10	get1	1.27158
	SPAC3G9.03	rpl23-1;rpl23;rpl2301	-1.55962		SPBC23E6.08	sat1	1.26815
	SPBC3B9.13c	rpp1-2;rpa3;rpap1-3;YSPRPA3;rpp102	-1.55962		SPCC1223.06	alp8;tea1	1.26815
	SPBC839.05c	rps17-1;rps17;rps1701	-1.55962		SPCC1322.06	kap113	1.26643
	SPCC1322.11	rpl2302;rpl23-2	-1.55962		SPAC24C9.13c	mrp10	1.26471
	SPCC1682.14	rpl1902;rpl19;rpl19-2	-1.55962		SPAC1687.04		1.26356
	SPCC364.03	rpl17;rpl17-2;rpl1702	-1.55962		SPBC32H8.11	mei4;pi013;dot4	1.26127
	SPAC24H6.07	rps901;rps9-1;rps9;rps9a	-1.60492		SPCC1919.02		1.26127
	SPBC1685.02c	rps1202;rps12;rps12-2	-1.60492		SPAC1F7.07c	fip1	1.25608
	SPCC5E4.07	rpl28;rpl27aB.05c;rpgL29;rpl2802;rpl27a;rpl28-2	-1.60492		SPBC17G9.04c	nup85	1.25435
	SPAC11G7.04	ubi1;rpl40	-1.65267		SPAC328.08c		1.25435
	SPAC17G6.06	rps2401;rps24-1;rps24a;rps24	-1.65267		SPBC1A4.01	apc1;apc10	1.25435
	SPAC3H5.10	rpl3202;rpl32;rpl32-2	-1.65267		SPCC188.03	cnd3	1.25262
	SPBC1105.12	H4.3;ams4;h4.3;hhf3	-1.65267		SPAC32A11.01	mug8	1.25088
	SPBC21C3.13	rps16;rps19-1;rps1901	-1.65267		SPCC1235.05c	fft2	1.24915
	SPBC29B5.03c	rpl26	-1.65267		SPBC8D2.13	pi052;shq1	1.24741
	SPBC56F2.02	rpl1901;rpl19-1	-1.65267		SPAC29A4.12c	mug108;ureF;ure3	1.24392
	SPCC970.05	rpl36-1;rpl36;rpl3601	-1.65267		SPAC9.11		1.24392
	SPAC1071.08	rla6;rpa6;rpaP2-6;rpp2-3;rpp203;ysprla6	-1.70316		SPAC144.13c	ste9;srw1	1.24276
	SPAC1687.06c	c2E11.04;rpl28B11.03c;rpl44;rpl28	-1.70316		SPBC21.07c	ppk24	1.24276
	SPCC330.14c	rpl24;rpl2402;rpl24-2	-1.70316		SPAC110.02	pds5	1.24218
	SPAC694.05c	rps2502;rps31;rps25b;rps25-2;rps25	-1.7567		SPAC1039.08		1.24043
	SPBC17G9.07	rps2402;rps24-2;rps24b	-1.7567		SPAC23E2.03c	ste7	1.24043
	SPCC1322.15	rpl34-2;rpl34;rpl3402	-1.7567		SPBP8B7.29		1.24043
	SPBC106.18	rpl23a-1;rpl25a;rpl25-1;rpl2501;rpl23a	-1.8137		SPAC9G1.04	oxa1sp1;oxa1Sp1;oxa1;oxa101;oxa1-1;cox18	1.23868
	SPBC23G7.15c	rpp2-2;rpp202;rpa4	-1.8137		SPAC6G9.16c		1.23693
	SPAC9G1.03c	rpl32-1;rpl30-1;rpl30;rpl3001	-1.87464		SPBC31F10.16		1.23693
	SPBC776.01	rpl29	-1.87464		SPAC8C9.15c	tif225	1.23518
					SPBC3B9.09	vps36	1.23518
					SPBC6B1.03c		1.23518
					SPBC685.05	gpi15	1.23342
					SPCC757.02c		1.23167
					SPBC12C2.08	dnm1	1.22815
					SPBC685.02		1.22638
					SPAC4F10.09c		1.22462
					SPBC19C7.08c		1.22462
					SPBC56F2.04	utp20	1.22285
					SPAC688.13	scn1	1.22285
					SPBC713.07c		1.21931
					SPBC216.07c	tor2	1.21754
					SPAC20G4.04c	hus1	1.21754
					SPBC2D10.14c	myo51;myo5	1.21576
					SPAC19A8.01c	sec73;sec7c;sec7C	1.21398
					SPAC23A1.02c		1.2122
					SPBC15D4.12c	mug98	1.2122
					SPAC3G6.11		1.21042
					SPAP8A3.13c		1.21042
					SPAC56F8.12		1.20745
					SPAC823.10c		1.20745
					SPAC19D5.03	cid1	1.20507
					SPAC26A3.10	cnt6	1.19789
					SPAC26A3.03c	rmi1	1.19789
					SPBC1271.06c	mug96	1.19789
					SPBC4.01	dni2	1.19789
					SPBC28E12.06c	lvs1	1.19609
					SPAC22F3.03c	tid1;rdh54;mug34	1.19609
					SPAC4F10.15c	wsp1	1.19429
					SPAC3A12.09c	ureD;ure4	1.19429
					SPCC569.07		1.19249
					SPBC27B12.04c	pi074	1.18707
					SPAC22G7.03		1.18586
					SPAC18G6.02c	chp1	1.18526
					SPCC790.02	pep3;vps18	1.18344
					SPCC622.03c		1.18344
					SPAC513.05	ams1	1.18163
					SPBC1709.01	chs2	1.18163
					SPBC359.02	alr2	1.18163
					SPBC31E1.01c	atg2;mug36	1.17981
					SPBC8E4.05c		1.17981
					SPAC18G6.05c		1.17252
					SPBC31F10.14c	hir3;hip3	1.17069
					SPCC10H11.01	prp11	1.17069
					SPAC30.03c	mug90;tsn1;tsn	1.17069
					SPAC1006.06	rgf2	1.16886
					SPBC1683.04		1.16886
					SPBC16G5.16		1.16886
					SPAC19A8.12	dcp2	1.16519
					SPAC23C4.07	tht2;mug22	1.16335
					SPCC553.03	pex1	1.16335
					SPBC691.03c	apl3;pi033	1.15783
					SPAC24H6.12c	uba3	1.15783
					SPAC25A8.03c		1.15783
					SPBC685.08		1.15783
					SPCC364.05	vps3	1.15783
					SPAC13A11.04c	ubp28;ubp8	1.15598
					SPAC1F5.04c	cdc12	1.15413
					SPBC1703.06	pof10	1.15228
					SPBC800.13		1.15228
					SPBC8D2.05c	pi059;sfi1	1.15043
					SPAC458.03	tel2	1.15043
					SPCC794.04c		1.15043
					SPAC3H1.13	ppk13	1.14857
					SPCC11E10.08	rik1	1.14857
					SPAPB1A10.03	nxt1	1.14671
					SPCC24B10.20		1.14671
					SPCC63.13		1.14671
					SPAC806.08c	mod21	1.14485
					SPAP27G11.11c		1.14299
					SPBC336.13c		1.14299
					SPAC20H4.06c		1.13926
					SPAC4G8.09		1.13926
					SPBC20F10.10		1.13926
					SPAC23D3.06c	nup146;nup159	1.13926
					SPBC3E7.05c		1.13926
					SPBC646.03		1.13926
					SPAC6F12.15c	cut9;dre1	1.13739
					SPAC15A10.11	ubr11	1.13552
					SPAC513.04		1.13552
					SPBC32H8.10	pi014;cdk9	1.13365
					SPAC6G10.02c	tea3	1.13365
					SPBC530.04	mod5	1.13365
					SPBC651.08c	rpc1	1.13177
					SPBC16E9.08	mcp4;mug101	1.13177
					SPAC6G10.05c	trs120	1.12989
					SPAC9G1.10c		1.12613
					SPCC1223.15c	spc19	1.12613
					SPBC23E6.04c	utp10	1.12235
					SPAC26F1.01	SPAP691.01c;sec74	1.12046
					SPAC2F7.10		1.12046
					SPBC354.05c	sre2	1.12046
					SPBC16C6.02c	vps1302;vps13b;vps13B	1.11857
					SPCC1739.11c	pld3;cdc11	1.11857
					SPAC1687.18c	ssl3	1.11668
					SPAC637.04		1.11415
					SPAC17H9.18c		1.11288
					SPBC1105.13c		1.11288
					SPCC584.03c		1.11288
					SPBC428.17c	wpl1	1.10908
					SPAC2F7.16c		1.10717
					SPAC23H4.17c	prk1;srb10;cdk8	1.10526
					SPBC18H10.15	ppk23	1.10144
					SPBC428.01c	nup107	1.10144
					SPAC23C11.12	hcn1	1.0976
					SPBC17D11.04c		1.0976
					SPCC70.08c		1.0976
					SPAC29A4.14c		1.09568
					SPAC3C7.09	set8	1.09568
					SPAC2F7.03c	pom1	1.09376
					SPAC22G7.02	kap111	1.09376
					SPAC31A2.16	gef2	1.09376
					SPAC3H8.09c	nab3	1.09376
					SPBC1778.05c		1.09183
					SPBC23G7.14		1.09183
					SPAC959.03c		1.08797
					SPCP1E11.06	apl4	1.08797
					SPCC11E10.09c		1.08797
					SPCC1223.13	cbf12	1.08797
					SPAC13F5.06c	sec10	1.08604
					SPAC977.17		1.08604
					SPBC16C6.10	chp2;clo2	1.08604
					SPBC29A10.02	mrb1;mug12;spo5	1.08346
					SPBC17A3.01c	tim50;pi044	1.08217
					SPBC216.05	rad3	1.08022
					SPAC1F7.08	fio1	1.08022
					SPAC24H6.06	sld3;mug175	1.08022
					SPAC31A2.05c	mis4	1.08022
					SPAC2G11.14	tafII-111;taf130;taf111;taf1	1.07634
					SPAC25G10.07c	cut7	1.07634
					SPBC211.04c	mcm6;mis5	1.07634
					SPBP4H10.10		1.07634
					SPAC30D11.06c		1.07439
					SPBC3F6.05	rga1	1.07244
					SPBC800.11		1.07244
					SPBC106.20	exo70	1.07048
					SPBC1703.04	mlh1	1.07048
					SPAC25B8.16		1.06853
					SPBC1685.13		1.06657
					SPBP16F5.02	mcs2	1.06657
					SPAC6F6.08c	cdc16;bub2	1.06068
					SPBC1685.15c	sot2;klp6	1.06068
					SPCC338.17c	rad21	1.05871
					SPCC965.10		1.05871
					SPAC6C3.05		1.05871
					SPBC1347.07	rex2	1.05871
					SPBC146.03c	cut3;smc4	1.05871
					SPBC1861.03	mak10	1.05871
					SPBC354.15	fap1	1.05871
					SPAPB17E12.03		1.05674
					SPCC11E10.04		1.05477
					SPBC2F12.03c		1.0528
					SPAC664.10	klp2	1.0528
					SPBC3E7.13c	syf2	1.05214
					SPBC13E7.10c	brf1;brf	1.04884
					SPCC63.08c	ppk36;atg1	1.04884
					SPBC1683.02		1.04685
					SPBC2D10.13	est1	1.04685
					SPCC613.07		1.04685
					SPAC29A4.20	elp3;HAG602	1.04288
					SPAC29B12.01	ino80	1.04288
					SPAC1A6.06c	meu31	1.04155
					SPAC27D7.04	omt2	1.04155
					SPAC926.02		1.04089
					SPAC11E3.05		1.03889
					SPBC337.03		1.03889
					SPBC4C3.05c	rpa1;nuc1;rpa190	1.03889
					SPCC320.13c	sex1;ark1;aim1	1.03889
					SPAC30C2.03		1.0369
					SPBC609.01		1.0369
					SPAC17G8.01c	trl1	1.0349
					SPAC19G12.15c	tpp1	1.03089
					SPCC970.04c	mob2	1.02822
					SPAC6F6.17	tap1;rif1;tap11	1.02688
					SPAC15A10.13	ppk3	1.02688
					SPAC2C4.08		1.02688
					SPBC16D10.04c	dna2	1.02688
					SPBC23G7.10c		1.02688
					SPCC338.16	pof3	1.02688
					SPAC144.06	apl5	1.02486
					SPAPB17E12.04c	csn2;sgn2	1.02486
					SPBC32H8.01c		1.02486
					SPAC31A2.15c	dcc1	1.02285
					SPBC215.04	git11	1.02285
					SPAC1783.05	hrp1;chd1	1.02083
					SPAC22H10.04		1.02083
					SPBC11B10.06	sws1;pi005	1.02083
					SPBC21.06c	pld1;cdc7;its10	1.01881
					SPBC336.05c		1.01881
					SPCC1494.07		1.01679
					SPBC146.06c		1.01476
					SPAC1093.06c	dhc1	1.01273
					SPCC584.16c		1.01273
					SPAC11E3.11c		1.0107
					SPAC17A5.16		1.0107
					SPBC365.09c		1.00935
					SPAC11D3.17		1.00663
					SPBC56F2.08c		1.00663
					SPAC31G5.06		1.00663
					SPBC776.08c		1.00663
					SPAC3A11.08	pcu4;cul4;Cul-4	1.00459
					SPAC56F8.02		1.00459
					SPCC1739.14	npp106	1.00459
					SPCC613.04c	rng3	1.00459
					SPCC794.06		1.00459
					SPAC1F7.11c		1.00051
					SPBC776.13	cnd1	0.99846
					SPBC651.12c		0.99846
					SPAC10F6.09c	psm3;smc3	0.996409
					SPBC1709.08	cft1	0.996409
					SPAC12B10.09		0.995725
					SPAC19A8.03		0.994357
					SPAC11G7.01		0.992301
					SPCC417.12		0.992301
					SPAC22F3.05c	alp41	0.990243
					SPBC14C8.05c	meu17	0.988181
					SPBC2F12.08c	pce1;ceg1	0.988181
					SPCC1682.09c		0.986117
					SPBC1685.11	rlp1	0.98474
					SPBC211.03c		0.984051
					SPBC3D6.11c	slx8	0.984051
					SPAC9E9.01		0.981981
					SPBC1198.10c	slm5	0.981981
					SPCC1183.01	sec15	0.981981
					SPCC1672.06c	asp1;vip1	0.979909
					SPAC24C9.15c	spn5;meu28;mde9	0.979909
					SPAPB21F2.02		0.979909
					SPAC15E1.07c	moa1;mug159	0.979217
					SPBC1685.12c		0.977833
					SPBC902.03		0.977833
					SPCC16C4.04		0.976448
					SPAC1F3.03		0.975755
					SPBC27.02c	mug181;ask1	0.975755
					SPBC2A9.07c		0.975755
					SPBP8B7.07c	set6	0.975755
					SPBC4.03c		0.973674
					SPAC8E11.01c		0.973674
					SPBC1709.14	png1	0.973674
					SPAC17A2.08c		0.971591
					SPAC2G11.05c		0.969504
					SPAC1F3.07c	rsc58	0.969504
					SPAC222.13c		0.969504
					SPAC12B10.03		0.967415
					SPAC12B10.08c		0.967415
					SPAC1783.06c	atg12;apg12	0.967415
					SPBC31F10.02		0.967415
					SPCC622.17	apn1	0.967415
					SPAC13D6.04c	btb3	0.965322
					SPAC17C9.02c	lys7	0.965322
					SPBC428.20c	alp6	0.965322
					SPCC584.14	mug160	0.965322
					SPCC61.02	spt3	0.965322
					SPAC24H6.03	cul3;pcu3	0.961129
					SPBC119.04	mei3	0.961129
					SPBC20F10.05		0.961129
					SPAC19G12.02c	pms1	0.959729
					SPAC25B8.09		0.959729
					SPAPB1E7.06c	slx2;eme1;mms4	0.959729
					SPAC1834.07	krp1;klp3	0.959028
					SPAC6B12.02c	mms22;mus7	0.959028
					SPBC1215.01	shy1	0.959028
					SPCC5E4.06	rad18;smc6	0.956924
					SPAC12G12.01c		0.956924
					SPAC24C9.11		0.956924
					SPCC188.08c	ubp5;ubp22	0.956924
					SPCC965.08c	alr1	0.954817
					SPAC11D3.18c		0.950595
					SPAC222.05c	mss1	0.950595
					SPBC146.01	med15	0.94848
					SPBC1A4.06c		0.94848
					SPBC36.07	iki3	0.946361
					SPAC15A10.12c		0.94424
					SPBC16E9.03c	coa1	0.94424
					SPBC2G5.07c	rpc25	0.94424
					SPAC17G6.12	pcu1;cul1	0.942115
					SPBC15D4.03	slm9	0.942115
					SPCC1322.05c		0.937858
					SPAC27D7.05c	apc14;omt1	0.937858
					SPBC651.01c	nog1	0.935724
					SPBC215.01		0.935724
					SPAC11G7.06c	mug132	0.933588
					SPAC3H5.06c	pol1;swi7;Pol-alpha;polA	0.933588
					SPBC29A3.11c		0.933588
					SPAC1687.10	mcp1	0.931449
					SPAC23C4.18c	cut5;dre3;rad4	0.931449
					SPAC31A2.14	YA4E;ya4e	0.931449
					SPCC1682.03c	mug174	0.931449
					SPAC4A8.11c	fas2;lsd1;lsd	0.931449
					SPAC1006.09	win1;win1B1H11.06	0.931449
					SPAC1D4.14	tho2	0.931449
					SPBC8D2.06	pi058;irs1	0.929306
					SPAC1D4.05c		0.925013
					SPAC23H4.16c		0.925013
					SPAC3A11.06	mvp1	0.925013
					SPAC29E6.04	nnf1	0.922861
					SPAC31G5.10	eta2	0.922861
					SPBC418.02		0.922861
					SPCC594.01		0.920707
					SPAC2G11.12	rqh1;rec9;hus2;rad12	0.920707
					SPBC21C3.20c	git1	0.920707
					SPAC23D3.13c		0.918549
					SPBC691.01	pi035	0.916389
					SPAC1805.07c	dad2;hos2	0.914225
					SPBC4F6.09	str1	0.914225
					SPCC5E4.04	cut1	0.912059
					SPAC19A8.08	upf2	0.912059
					SPAC10F6.10		0.909889
					SPBC19C2.02	pmt1	0.909889
					SPCC584.11c		0.907716
					SPAC17H9.03c	rdl1	0.907716
					SPBC2G2.15c	mrm2	0.907716
					SPAC5H10.04		0.907716
					SPAC11D3.06		0.90554
					SPBC23E6.02		0.90554
					SPBC26H8.04c		0.90554
					SPBC27B12.10c	tom7	0.90554
					SPCC1450.10c		0.90554
					SPCC16C4.14c	sfc4	0.90554
					SPBC12D12.04c	pkc1;pck2;sts6	0.903361
					SPBC19F8.03c		0.903361
					SPCC645.12c		0.902634
					SPBC21D10.07	cmc1	0.901179
					SPBC336.07	sfc3	0.901179
					SPBC3B9.22c	dad4	0.901179
					SPCC14G10.02		0.901179
					SPBC365.10	arp5	0.898993
					SPCC13B11.04c		0.898993
					SPAC29B12.12		0.896805
					SPAC7D4.12c		0.896805
					SPAC890.06		0.896805
					SPBC12D12.02c	cdm1	0.896805
					SPBC428.10		0.896805
					SPCC18.04	pof6	0.896805
					SPBC119.17		0.894613
					SPAC4G8.10	gos1	0.894613
					SPAC1F3.01	rrp6	0.892419
					SPAC17G8.14c	pck1;pkc1	0.890221
					SPAC23H4.01c		0.890221
					SPAC3F10.06c		0.890221
					SPAC20H4.01		0.88802
					SPBC359.05	abc3	0.88802
					SPBC365.15	alp4	0.88802
					SPCC31H12.08c	ccr4	0.88802
					SPAC13G6.09		0.885815
					SPAC6G9.12	cfr1;chs5	0.885815
					SPCC126.03	lps1;pus1	0.883608
					SPAC25H1.06	pcf3	0.883608
					SPAC19D5.04	ptr1	0.881397
					SPBC15C4.02		0.881397
					SPBC83.12		0.881397
					SPAC1F8.08		0.879183
					SPBC25H2.11c	spt7	0.879183
					SPCP31B10.05	tdp1	0.874746
					SPAC22A12.03c	csn4	0.873264
					SPAC513.02		0.873264
					SPAC30.01c	sec7b;sec72;sec7B;sec702	0.872522
					SPAC5D6.09c	mug86	0.872522
					SPAPB24D3.02c		0.872522
					SPBC342.02	qrs1	0.870296
					SPAC19E9.02	fin1	0.870296
					SPBC11G11.04	trs20	0.868066
					SPBC3D6.12		0.865832
					SPAC22H10.07	ral3;scd2	0.865832
					SPBC146.14c	sec26	0.865832
					SPCC16A11.08	atg20	0.865832
					SPAC27E2.04c	mug155	0.864341
					SPBC646.08c		0.863596
					SPAC1093.05		0.863596
					SPAC22E12.16c	pik1	0.863596
					SPBC15C4.05		0.861356
					SPBC21D10.09c		0.861356
					SPAC17G6.16c	ysh1	0.859112
					SPBC1711.11		0.855366
					SPAC20G8.06	not1	0.854616
					SPBC14C8.02	tim44	0.852363
					SPBC146.09c	swm1;saf110;lsd1	0.852363
					SPBC21D10.12	hob1	0.850107
					SPAC23C11.15	pst2	0.850107
					SPAC4H3.05	srs2	0.850107
					SPCC13B11.02c		0.850107
					SPBC660.08		0.847847
					SPBC3B9.16c	nup120	0.847847
					SPCC31H12.06	mug111	0.847847
					SPAC23D3.10c	eng2	0.845584
					SPAC6F12.16c	mtr4	0.845584
					SPCC1620.11	mug87;nup97	0.843317
					SPCC1682.15	mug122	0.843317
					SPCC737.07c		0.843317
					SPAC688.11	sla2;end4	0.841047
					SPAC24H6.02c		0.838774
					SPAC25H1.09	mde5;meu30	0.838774
					SPAC5D6.07c	pxa1	0.838774
					SPCC548.05c		0.838774
					SPAC20G4.02c	fus1	0.836497
					SPBC1711.17	prp16	0.836497
					SPAC3G9.11c		0.834217
					SPBC1703.11		0.834217
					SPBC18H10.10c	cwc16	0.834217
					SPBC887.14c	pif1;pfh1;rph1;rph1B87.13c	0.834217
					SPAC323.06c	uba5	0.831933
					SPAC343.08c	mrp17	0.831933
					SPBC1604.15	gpi16	0.829646
					SPCC1259.11c	gyp2	0.829646
					SPCC1742.01		0.829646
					SPBC359.01		0.827356
					SPAC2C4.12c		0.825062
					SPAC16C9.03	nmd3	0.825062
					SPAC22H10.06c		0.825062
					SPAC17A5.18c	mug19;rec25	0.822765
					SPAC9G1.11c	spn4	0.822765
					SPBC577.07	ubp10	0.822765
					SPAC15A10.09c		0.821998
					SPCC1393.13		0.820464
					SPAC1486.10	thi1BF6.17;ntf1;thi1	0.81816
					SPAC6F12.09	rdp1;rdr1	0.81816
					SPAP8A3.03		0.81816
					SPBC211.02c	cwf3;syf1	0.81816
					SPCC162.10	ppk33	0.81816
					SPAC17G8.12		0.811226
					SPBC1683.12		0.811226
					SPBC3D6.10	eth1;apn2	0.811226
					SPBP8B7.30c	thi5	0.811226
					SPCC1620.07c		0.811226
					SPCP25A2.02c	rhp26	0.811226
					SPAC1B3.17	clr2	0.808908
					SPAC869.05c		0.808908
					SPAC9E9.10c	cbh;cbh1	0.808908
					SPBC1685.01	dsp1;pmp1	0.808908
					SPBC16G5.17		0.808908
					SPBP4H10.03	oxa1;oxa1-2;oxa1sp2;oxa102	0.808908
					SPCC24B10.19c		0.808908
					SPAC24H6.01c		0.806586
					SPAC7D4.03c		0.806586
					SPBC530.09c		0.806586
					SPAC1851.04c		0.804261
					SPAC20H4.04	mfh2	0.804261
					SPBC1709.02c	vrs1;vas2	0.804261
					SPCC736.08	cbf11	0.804261
					SPAC22E12.11c	set3	0.801932
					SPAC57A7.10c	sec21	0.801932
					SPBC651.04		0.7996
					SPAC1006.03c		0.797264
					SPAC23H3.06	apl6	0.794924
					SPAC24H6.09	gef1	0.794924
					SPBC215.03c	csn1;sgn1;caa1	0.794924
					SPBC14C8.09c		0.794143
					SPBC30B4.03c	adn1	0.792581
					SPAC17A5.01	pex6	0.792581
					SPAC630.13c	tsc2	0.792581
					SPBC16E9.07	mug100	0.792581
					SPAC19B12.10	sst2	0.791017
					SPAPB1E7.07	glt1	0.790234
					SPBC1773.08c		0.790234
					SPAC5H10.01		0.790234
					SPAPB1E7.05	gde1	0.790234
					SPBC23G7.08c	rga7	0.790234
					SPBC691.04	pi031	0.787883
					SPAC17A5.14	exo2	0.785529
					SPAC1952.17c		0.785529
					SPAC227.01c		0.785529
					SPBC21B10.06c	inp2	0.785529
					SPAC3C7.12	noc1;tip1	0.783172
					SPBC18H10.07		0.783172
					SPCC569.04		0.781598
					SPAC4F8.11		0.78081
					SPAC589.04		0.78081
					SPAC664.15	caf4	0.78081
					SPBC609.03	iqw1;iqwd1	0.78081
					SPCC132.01c		0.78081
					SPCC4G3.18		0.78081
					SPAC24B11.06c	spc1;phh1;sty1	0.776077
					SPAC26H5.03	pcf2;cac2	0.776077
					SPCC11E10.05c	ynd1	0.776077
					SPCC1322.03		0.776077
					SPCC24B10.03		0.776077
					SPCC970.02		0.776077
					SPAPB1A11.03		0.775286
					SPAC637.07	moe1;eIF3d	0.773704
					SPAC1071.05		0.773704
					SPAC32A11.03c	phx1	0.773704
					SPAC3C7.06c	pit1	0.773704
					SPBC16H5.13		0.773704
					SPCC16A11.15c		0.773704
					SPAC1D4.03c	aut12	0.768948
					SPBC21C3.03		0.768948
					SPCC576.19c		0.768948
					SPCC61.05		0.768948
					SPAC17H9.02		0.766565
					SPAC18B11.03c		0.766565
					SPBC106.04	ada1	0.766565
					SPBC211.01	rsm10	0.766565
					SPBC336.04	cdc6;pold;pol3;mis10;Pol-delta	0.766565
					SPBC354.03	swd3	0.766565
					SPBC725.07	pex5	0.766565
					SPAC1F7.05	cdc22	0.764178
					SPACUNK4.12c	irp1;mug138	0.764178
					SPBC29B5.04c		0.764178
					SPBC6B1.02	ppk30	0.764178
					SPAC1952.10c		0.762584
					SPCC16A11.12c	ubp24;ubp1	0.762584
					SPAC3F10.04	gsh2;gsa1	0.761787
					SPBC12D12.01	sta1;sad1	0.761787
					SPBC23G7.11		0.761787
					SPBC27B12.08	pi070;sip1	0.761787
					SPBC31F10.09c	nut2;med10	0.761787
					SPCC4G3.07c	phf1;swp1;saf50	0.761787
					SPAC19D5.11c	ctf8	0.759392
					SPAC8C9.11		0.759392
					SPCC663.12	cid12	0.759392
					SPAC22G7.07c		0.756993
					SPCC1393.04	fta4;sma4	0.756993
					SPCC330.01c	rad16;rhp16	0.756993
					SPBC1683.10c	pcl1	0.754591
					SPAC1006.02	asa1	0.754591
					SPAC1D4.12	rad15;rhp3	0.754591
					SPAPB24D3.09c	pdr1	0.754591
					SPBC2D10.05	exg3	0.754591
					SPCC126.10	iah1	0.754591
					SPAC20G8.08c	fft1	0.752185
					SPAC23A1.16c		0.752185
					SPAC23C4.06c		0.752185
					SPAC7D4.04	taf1	0.752185
					SPCC553.04	cyp9	0.749775
					SPAC3H5.08c		0.747361
					SPBC119.08	pmk1;spm1	0.747361
					SPAC12B10.04		0.747361
					SPBC2D10.09		0.747361
					SPBC839.16		0.747361
					SPBC18E5.13		0.744944
					SPCC1020.09	gnr1	0.744944
					SPAC4D7.04c		0.742523
					SPAC140.04		0.740097
					SPBC2G2.06c	apl1	0.740097
					SPCC553.08c		0.740097
					SPAC1687.11	spb1;pmt2	0.737668
					SPBP22H7.05c	pi026	0.737668
					SPAC16A10.01		0.737668
					SPAC27D7.02c		0.737668
					SPAC6G9.10c	sen1	0.737668
					SPAC1952.09c	ach1	0.735235
					SPBC1105.10	rav1	0.735235
					SPBC17A3.06	yvh1;pi040	0.735235
					SPAC13C5.03	tht1	0.733611
					SPBC14F5.11c	mug186	0.732798
					SPCC1450.11c	cek1	0.732798
					SPCC16A11.17	mcm4;cdc21	0.732798
					SPCC330.09		0.730358
					SPBC1683.07	mal1	0.730358
					SPBC19F8.04c		0.730358
					SPBC1861.04c		0.727913
					SPCC16A11.04	snx12	0.727913
					SPBC4C3.04c		0.727097
					SPAC26F1.13c	lrs1	0.723012
					SPAC3G9.02	oar2	0.723012
					SPAPB1A10.11c		0.723012
					SPAC17H9.19c	sev1;cdt2	0.720555
					SPAC29A4.19c	cta5	0.720555
					SPAC4A8.02c		0.720555
					SPBC15D4.01c	klp1;klp9	0.720555
					SPBC1703.15c	vps33	0.720555
					SPCC757.04		0.720555
					SPAC1327.01c		0.71563
					SPAC139.06	HAG603;hat1	0.71563
					SPAC22F3.10c	gcs1;apd1	0.71563
					SPCC188.02	par1	0.71563
					SPAC16E8.11c	tfb1	0.713162
					SPAC23G3.08c	ubp7;ubp26	0.713162
					SPBC17G9.05	rct1;cyp6	0.713162
					SPCC794.10		0.713162
					SPAC17G6.03		0.71069
					SPBC3B8.11	rrn6	0.71069
					SPAC13C5.07	mre11;rad32	0.708213
					SPAPB1A10.06c		0.708213
					SPBC1198.09	ubc16	0.708213
					SPBC543.09		0.708213
					SPCC70.06		0.708213
					SPAPB1A11.04c		0.705733
					SPAC17C9.01c	nuc2B7C9.02c;nuc2;apc3	0.705733
					SPAC3G6.06c	rad2;fen1	0.705733
					SPBC36.12c	git7	0.705733
					SPBC4C3.06		0.705733
					SPCC162.02c		0.705733
					SPCC965.12		0.705733
					SPAC22E12.19	snt1	0.703248
					SPAC15A10.16	aip3;bud6;spaip3;fat1	0.703248
					SPAC3F10.03	grs1	0.703248
					SPBC336.01	fdh1;fdh;fbh1	0.703248
					SPCC417.09c		0.703248
					SPAC17C9.06	sam50	0.70076
					SPBC2F12.15c		0.70076
					SPAC23A1.19c		0.698267
					SPBC119.06	sco1	0.698267
					SPBC23E6.07c	rfc1	0.698267
					SPBC23G7.06c		0.698267
					SPBC646.12c	gap1;sar1;src1	0.698267
					SPCC663.15c		0.698267
					SPAC16E8.18		0.69577
					SPBC1105.01	rrp12	0.693269
					SPAC29E6.05c		0.693269
					SPAC1B9.03c		0.690764
					SPCPB16A4.06c		0.690764
					SPAC3C7.05c	mug191	0.688255
					SPBC4F6.07c		0.688255
					SPBC649.03	rhp14	0.688255
					SPAP27G11.16		0.685742
					SPBC29A10.05	mut2;exo1	0.685742
					SPBC32H8.02c	pi021;mug120;nep2	0.683225
					SPAC1142.08	fhl1	0.683225
					SPBC1289.06c		0.683225
					SPBC1685.05		0.683225
					SPAPJ696.02	SPAP696.02;ysc84	0.680703
					SPBC16E9.11c	pub3	0.680703
					SPAC521.04c	sst1	0.680703
					SPAC31A2.09c	apm4	0.678178
					SPBC106.02c	srx1	0.678178
					SPBC29A3.05	vps71	0.678178
					SPCC1393.11		0.678178
					SPBC17A3.03c	pi043	0.675648
					SPBC1A4.10c	med14;pmc1	0.675648
					SPCC364.01	cif1	0.675648
					SPAC167.06c	mug143	0.673959
					SPCC550.13	him1;rad35;dfp1	0.673114
					SPAC1F5.08c	ehs1;yam8	0.673114
					SPAPB2B4.01c	gpi12	0.673114
					SPBC13G1.05		0.673114
					SPBC16A3.06		0.673114
					SPCC895.08c		0.673114
					SPAC29A4.11	rga3	0.670575
					SPCC338.13	cog4	0.670575
					SPCC2H8.02		0.670575
					SPAC1B1.02c		0.670575
					SPAC23C11.04c	pnk1	0.670575
					SPBC1734.16c	pst3	0.670575
					SPCC830.03		0.670575
					SPAC1834.02	aro1	0.668033
					SPAC4G9.14		0.668033
					SPAC227.15		0.665486
					SPAC8F11.07c	cdc24	0.665486
					SPAPB24D3.10c	agl;agl1	0.665486
					SPBC25D12.04	suc22	0.665486
					SPCP31B10.06	mug190	0.665486
					SPBC28E12.04		0.662935
					SPBC31F10.13c	hip1;hir1	0.662935
					SPAC17G6.08	pep7;vac1	0.66038
					SPAC1782.01		0.66038
					SPAC23H4.02	ppk9	0.66038
					SPAC4D7.07c		0.66038
					SPBP18G5.03	toc1	0.65782
					SPCC1795.08c	vid21	0.65782
					SPBC31F10.04c	srb4;med17	0.655256
					SPCC553.02		0.655256
					SPBC651.11c	apm2;apm3	0.655256
					SPBC691.02c	pi034	0.655256
					SPAC328.01c		0.652688
					SPCC297.03	ssp1	0.652688
					SPAC17D4.02	goa1;sna41;cdc45	0.650115
					SPAC1A6.11		0.650115
					SPAC3G9.13c	msw1	0.650115
					SPAPB17E12.14c		0.650115
					SPBC3B9.03		0.650115
					SPBC776.12c	hsk1B76.1C;hsk1B76.11;hsk1	0.650115
					SPBP19A11.07c		0.650115
					SPBPB2B2.14c		0.650115
					SPCC191.05c		0.650115
					SPCC4G3.03		0.650115
					SPBC18H10.06c	swd2;swd2.1	0.647538
					SPBC2G2.07c	mug178	0.647538
					SPBP26C9.03c	fet4	0.647538
					SPBP35G2.10	mit1	0.647538
					SPAC27F1.04c	nuf2	0.646678
					SPAC19D5.07	uga1	0.644957
					SPAC22G7.08	ppk8	0.644957
					SPAC26H5.05		0.644957
					SPAP27G11.15	slx1	0.644957
					SPBC1685.04		0.644957
					SPAC1D4.10	sptrz2;trz2	0.642371
					SPBC365.01		0.642371
					SPAC6G9.05	pcd1	0.639781
					SPBC1773.17c		0.639781
					SPCC24B10.14c	mug104;xlf1;nej1	0.639781
					SPCC962.05	ast1	0.639781
					SPAC10F6.08c	nht1	0.637187
					SPAC823.03	ppk15	0.637187
					SPAP8A3.05		0.637187
					SPBC16D10.02	trm11	0.637187
					SPBC16E9.18	psd1	0.637187
					SPBC530.05		0.637187
					SPBC725.04		0.637187
					SPAPB8E5.07c		0.634588
					SPAC2G11.03c	vps45	0.634588
					SPBC4B4.02c	nca2	0.634588
					SPCC417.11c		0.634588
					SPBC337.11		0.631985
					SPBC31F10.10c		0.631985
					SPCC1620.12c		0.631985
					SPBC342.01c	alg6	0.629377
					SPAC3H8.03		0.629377
					SPAC6F12.02	rst2	0.629377
					SPBPB2B2.13		0.629377
					SPCC1442.15c	cox18	0.629377
					SPAC1071.02		0.626765
					SPBC1718.01	ste16;pop1	0.626765
					SPCC4B3.16	tip41	0.626765
					SPAC824.02		0.625893
					SPAC20H4.08		0.624148
					SPAC23H4.15		0.624148
					SPCC18.17c		0.624148
					SPAC56F8.06c	alg10	0.622401
					SPAC30D11.04c	nup124	0.621527
					SPBC1105.04c	cbp1;abp1;clo1	0.621527
					SPCC1919.01	ppk34	0.621527
					SPAC2C4.17c		0.618901
					SPAC8C9.16c	mug63	0.618901
					SPBC19C7.11		0.618901
					SPCC1281.08	meu24;wtf11	0.618901
					SPBC409.19c		0.61627
					SPAC14C4.01c		0.61627
					SPAC890.02c	mia1;alp7	0.61627
					SPBC11C11.03	ndc10;ndc80;tid3	0.61627
					SPBC1347.08c		0.61627
					SPBC17F3.02	mor4;orb3;nak1	0.61627
					SPBC36B7.04		0.61627
					SPAC22E12.02		0.615393
					SPBC1105.08		0.613636
					SPBC582.10c		0.613636
					SPBC651.10	nse5	0.613636
					SPBC725.12	nbl1;mug118	0.613636
					SPAC19G12.13c	poz1	0.610996
					SPAC1A6.10		0.608352
					SPBC800.08	gcd10;tif35	0.608352
					SPCC1235.06	sif1	0.608352
					SPBC83.10		0.608352
					SPCC126.02c	pku70	0.608352
					SPAC12B10.11	exg2	0.605704
					SPAC6G9.06c	pcp1	0.605704
					SPBC14C8.01c	cut2B7G9.13c;cut2	0.605704
					SPBC660.14	mik1	0.603051
					SPBC215.12	spef2;cwf10;snu114	0.603051
					SPCC4B3.04c	nte1	0.603051
					SPAC1002.01		0.600393
					SPAC13G6.11c	erg12	0.600393
					SPAC17A5.05c		0.600393
					SPBC6B1.05c		0.600393
					SPAC1F3.02c	mkh1;mhk1;pmk1	0.59773
					SPBC337.06c	cwf15	0.59773
					SPBC405.06		0.59773
					SPCC1450.12		0.59773
					SPAC6G9.04	mug79	0.595063
					SPAC1296.06		0.595063
					SPAC16C9.07	mug189;ppk5	0.595063
					SPAC1D4.02c		0.595063
					SPAC607.02c		0.595063
					SPAC343.10	mthfr2;met11	0.592391
					SPBC1703.02	rsc9	0.592391
					SPBC21.03c		0.592391
					SPBC4F6.06	kin1	0.592391
					SPBC557.04	ppk29	0.592391
					SPCC1494.09c		0.592391
					SPCC16C4.02c		0.592391
					SPCC330.19c		0.592391
					SPCC895.06		0.589715
					SPAC823.12		0.589715
					SPAC17A5.02c	dbr1	0.587034
					SPAC4F10.07c	apg13;atg13;mug78	0.587034
					SPCC24B10.02c		0.587034
					SPCC736.05	wtf7	0.587034
					SPAC926.08c		0.584348
					SPBC14C8.11c		0.584348
					SPCC1183.04c	pet127	0.584348
					SPCC553.12c		0.584348
					SPBC31E1.02c	pgak;pgak2;pmr1	0.581657
					SPAC1B3.02c		0.581657
					SPAC4D7.01c	sec7a;sec71;sec7A	0.581657
					SPBC1604.04		0.581657
					SPCC550.07		0.581657
					SPCC622.21	wtf12;SPCC1281.09;meu24	0.581657
					SPCC645.13		0.581657
					SPBC3B9.02c	cwf28	0.579861
					SPAC23C4.17	ncl1	0.578962
					SPAC27D7.12c	but1;SPAC27D7.12;mug107	0.578962
					SPAC31G5.09c	spk1	0.578962
					SPBC17D11.07c	rpn2	0.578962
					SPAC1093.01		0.576262
					SPAC11H11.03c		0.576262
					SPAC29A4.04c		0.576262
					SPBC14F5.02		0.573557
					SPCC24B10.12		0.572654
					SPBC1198.04c	zas1	0.570847
					SPAC12B10.01c		0.570847
					SPAC1952.11c	ure1;ure2	0.570847
					SPBC19G7.04		0.570847
					SPCC622.07		0.570847
					SPCC777.13	vps35	0.570847
					SPAC1296.03c	sxa2	0.568132
					SPCC417.07c	mto1;mod20;mbo1	0.568132
					SPAC144.17c		0.565413
					SPAC767.01c	vps1	0.565413
					SPBC18H10.09		0.565413
					SPAC25B8.05		0.562688
					SPAC9G1.09	sid1	0.562688
					SPBC25B2.02c	mam1;mam1BG5.08	0.562688
					SPBC29A10.11c	vps9B;vps902;vps9b	0.562688
					SPBC1826.01c	btaf1;mot1	0.559959
					SPBP23A10.07	rpa140;rpa2	0.559959
					SPAC3A12.04c		0.559959
					SPAC1486.03c		0.557225
					SPAC1952.07	rad1	0.557225
					SPBC3B9.04		0.557225
					SPBP4H10.04	ppb1	0.557225
					SPAC22F8.02c	pvg5;mug50	0.554486
					SPBC14F5.08	med7	0.554486
					SPBC19G7.01c	mut3;msh2;swi8	0.554486
					SPCC1682.05c	srp68	0.554486
					SPAC17C9.03	eIF4G;tif471	0.551742
					SPAC1071.01c	pta1	0.551742
					SPAC12B10.12c	rhp4a;rhp41	0.551742
					SPAC12G12.03	cip2	0.551742
					SPAC926.06c		0.551742
					SPCC285.10c		0.551742
					SPBPB7E8.02		0.548993
					SPAC1687.07		0.548993
					SPAC23C4.13	bet1	0.548993
					SPBC26H8.09c	snf59	0.548993
					SPCC16A11.14	sfh1	0.548993
					SPBC1652.02	aap1	0.546239
					SPAC11D3.03c		0.546239
					SPAC1751.01c	gti1	0.546239
					SPAC9.05	fml1;mfh1	0.546239
					SPBC15D4.10c	amo1	0.546239
					SPBC21B10.13c	yox1	0.546239
					SPBC4.04c	mcm2;cdc19;nda1	0.546239
					SPBC6B1.04	mde4	0.543481
					SPAC1565.04c	ste4	0.540717
					SPAC3H1.10	pcs	0.540717
					SPBC1685.08	cti6	0.540717
					SPCC1620.13		0.540717
					SPCP1E11.03	mug170	0.540717
					SPAC1039.07c		0.537948
					SPAC1786.03	cut11;cut11B86.02	0.537948
					SPAC22E12.14c	sck2	0.537948
					SPAC57A10.05c	pof1	0.537948
					SPBP23A10.05	ssr4	0.537948
					SPAC6C3.06c		0.535174
					SPCC645.07	rgf1	0.535174
					SPAC26A3.09c	rga2	0.532395
					SPAC343.18	rfp2	0.532395
					SPAC3H1.01c	orp3;orc3	0.532395
					SPBC16E9.10c		0.532395
					SPBC713.02c	ubp15;ubpD;ubp21	0.532395
					SPAC1687.02		0.532395
					SPAC10F6.02c	prp22	0.529611
					SPCC584.05	sec1	0.529611
					SPAC3A12.17c	cys1b;cys12	0.529611
					SPBC27B12.13	tom40;pi065B;pi065A	0.529611
					SPBC29A10.03c	rlf2;pcf1	0.529611
					SPAC31G5.19		0.529611
					SPCC74.04		0.529611
					SPBC16H5.09c		0.528682
					SPAC869.10c		0.526822
					SPCC584.15c		0.526822
					SPBC947.01	sur2	0.526822
					SPAC11E3.02c		0.524028
					SPAC630.07c		0.524028
					SPCC1672.11c		0.524028
					SPAC15A10.03c	rad54;rhp54	0.521228
					SPAC25B8.08		0.521228
					SPAC3C7.07c		0.521228
					SPBC17A3.10	pi036;pas4	0.521228
					SPBPB21E7.01c	SPAPB8B6.07c;eno1;eno102	0.521228
					SPAC343.19		0.518424
					SPBC29A10.06c		0.518424
					SPCC1183.05c	lig4	0.518424
					SPCC1494.05c	ubp23;ubp12	0.518424
					SPAC823.11		0.518424
					SPAC167.03c	snu66	0.518424
					SPBC19C2.05	ran1;pat1	0.518424
					SPAC29E6.03c	uso1	0.515614
					SPAC3A11.04		0.515614
					SPAC6F6.04c		0.515614
					SPBC30D10.17c	smi1	0.515614
					SPCC1620.02	wtf23;wtf10	0.515614
					SPCC1672.04c		0.515614
					SPCC70.03c		0.515614
					SPAC22H10.08		0.513738
					SPBC16A3.10		0.512799
					SPAC222.07c	hri2	0.512799
					SPBP35G2.09	U1-C;usp103;yhc1	0.512799
					SPAC13A11.06		0.509979
					SPAC4D7.12c	fet5	0.509979
					SPBC1703.12	ubp9;ubp30	0.509979
					SPBC1778.10c	ppk21	0.509979
					SPBPB2B2.10c		0.509979
					SPCC553.07c	Pol-kappa;mug40	0.509979
					SPAC29A4.03c	rto9	0.507154
					SPAPB1A10.09	ase1	0.507154
					SPBC17A3.04c	mes1;pi042;mrs1;rar1	0.507154
					SPBC543.06c	dbp8	0.507154
					SPAC926.07c	dlc2	0.504323
					SPACUNK4.17		0.504323
					SPBC342.06c	rtt109;kat11	0.504323
					SPCC576.01c		0.504323
					SPBC18E5.14c		0.502433
					SPBC4.06		0.501488
					SPAC1002.19	urg1	0.501488
					SPAC105.03c		0.501488
					SPAC23C11.08	php3	0.501488
					SPBC1683.11c		0.501488
					SPBC21C3.02c	dep1	0.501488
					SPCC777.02		0.501488
					SPAC3F10.02c	sptrk;TRK;TKH;trk1	0.498646
					SPBC27.04		0.498646
					SPCC18.03		0.498646
					SPAC22H10.09		0.498646
					SPAC4F8.08	mug114	0.498646
					SPAP14E8.04	oma1	0.498646
					SPAPYUK71.03c		0.498646
					SPAC26H5.02c		0.4958
					SPAC2F3.08	sut1	0.4958
					SPBC13A2.02		0.4958
					SPBC21H7.06c		0.4958
					SPBC530.08		0.4958
					SPCC594.07c		0.4958
					SPAC26F1.09	gyp51	0.4958
					SPBP23A10.14c	ell1	0.4958
					SPBC31F10.05	mug37	0.49485
					SPAC18B11.02c		0.492948
					SPAC3G9.12	peg1;cls1	0.492948
					SPAPB1A10.12c	alo1	0.492948
					SPCC320.05		0.492948
					SPCC736.09c		0.492948
					SPBC32C12.02	steX;aff1;stex;ste11	0.491044
					SPAC12G12.16c		0.490091
					SPBC2F12.13	klp5;sot1	0.490091
					SPBC577.13	syj2	0.490091
					SPCC736.06		0.490091
					SPAC57A7.05		0.487229
					SPCC16C4.09	orb4;sts5	0.487229
					SPBC1D7.05	byr2BF12.02c;ste8;byr2	0.487229
					SPBC3F6.04c		0.484361
					SPAC11G7.02	pub1;elp2	0.484361
					SPAC15A10.01	atm1	0.484361
					SPBC17D11.05	tif32;eIF3a	0.484361
					SPAC139.05		0.481488
					SPAC328.02	ucp11	0.481488
					SPAC3H1.14		0.481488
					SPAPB1E7.02c	mcl1;slr3	0.481488
					SPBC336.03	efc25	0.481488
					SPCC1529.01		0.481488
					SPCC16A11.05c	dim1	0.481488
					SPCC16A11.07	coq10	0.481488
					SPCC4B3.15	dmf1;mid1	0.481488
					SPAC6B12.10c	pri1;spp1	0.479569
					SPBC36.05c	clr6	0.478609
					SPAC1039.03		0.478609
					SPAC22F8.05		0.478609
					SPAC3F10.11c	abc2	0.478609
					SPAC4D7.11	dsc4	0.478609
					SPBC646.04	pla1	0.478609
					SPBC1861.05		0.475725
					SPAC22F8.11	plc1	0.475725
					SPAC29A4.18	prw1	0.475725
					SPAC2E1P5.01c	mns1;SPAPB1E7.13c	0.475725
					SPAC2F3.10		0.475725
					SPAC30D11.09	cwf19	0.475725
					SPBC56F2.05c		0.475725
					SPCC1442.03		0.475725
					SPCC1672.03c		0.475725
					SPCC320.09	hem15	0.475725
					SPCC777.10c	ubc12	0.475725
					SPAC15E1.04		0.472835
					SPAC1F8.06	fta5;sma5	0.472835
					SPAPB1E7.03	rpc82	0.472835
					SPBC1734.08	hse1	0.472835
					SPBC17D11.08		0.472835
					SPBC21.04	med8;sep15	0.472835
					SPBC2F12.05c		0.472835
					SPBC2G2.01c	liz1	0.472835
					SPBC776.04	sec2302;sec23B;sec23-b	0.472835
					SPCC1840.09		0.472835
					SPCC663.06c		0.472835
					SPBP8B7.04	mug45	0.471871
					SPAC890.03	mug92;ppk16	0.46994
					SPAC922.07c		0.46994
					SPBC887.04c	lub1	0.46994
					SPCC794.01c		0.46994
					SPAC16A10.04	rho4	0.46704
					SPBC646.14c	orc5	0.46704
					SPCC1393.02c	spt2	0.46704
					SPCC825.05c		0.46704
					SPBC1652.01		0.464134
					SPMIT.11	cox2	0.464134
					SPAC328.07c		0.464134
					SPAC3A11.09	sod22	0.464134
					SPCC31H12.07	sec23A;sec231;sec23a	0.464134
					SPCC1183.07		0.461222
					SPCC70.05c		0.461222
					SPAC24B11.07c		0.461222
					SPAC56E4.04c	cut6	0.461222
					SPBC106.11c	plg7	0.461222
					SPBP8B7.01c	pop6	0.461222
					SPBPB10D8.01		0.461222
					SPCC1281.07c		0.461222
					SPBC25H2.06c	hrf1	0.46025
					SPAC20G4.03c	hri1	0.458305
					SPAC23D3.09	arp4;arp42	0.458305
					SPBC27B12.01c	mmm1;pi076	0.458305
					SPBP16F5.06		0.458305
					SPAC1486.09		0.455382
					SPAC31G5.15	psd3	0.455382
					SPBC13E7.11		0.455382
					SPBC36B7.03	sec63	0.455382
					SPBC15D4.02		0.452453
					SPBC4F6.16c	ero11	0.452453
					SPCC63.04	mok14	0.452453
					SPAC12B10.06c		0.452453
					SPAC19B12.08	atg4	0.452453
					SPAC328.06	ubp2;ubp34	0.452453
					SPBC16A3.11	eco1;eso1	0.452453
					SPBC354.09c		0.452453
					SPCC1739.10	mug33	0.452453
					SPCC74.01	sly1	0.452453
					SPAC19G12.16c	mug46;adg2	0.449519
					SPBC1271.12	kes1	0.449519
					SPBC409.11	meu18	0.449519
					SPBC12D12.03	cct1	0.449519
					SPAC1782.03	saf3	0.44854
					SPCC1223.11	ptc2	0.44658
					SPAC222.14c		0.44658
					SPAC343.13		0.44658
					SPAC57A7.09		0.44658
					SPBC1604.02c		0.44658
					SPBC1773.03c		0.44658
					SPBC1778.07		0.44658
					SPBC17D11.02c	hrd1	0.44658
					SPBC582.05c	brc1	0.44658
					SPCC31H12.02c	mug73	0.44658
					SPAC12G12.13c	cid14	0.443634
					SPAC3H1.12c	snt2	0.443634
					SPBC19C2.13c	ctu2	0.443634
					SPCC285.16c	msh6	0.443634
					SPCC622.11		0.443634
					SPCC645.04	nse3	0.443634
					SPAC630.05	gyp7	0.440683
					SPBC20F10.03		0.440683
					SPBC14C8.14c	pol5	0.437726
					SPCC18B5.03	wee1	0.437726
					SPAC1687.19c		0.437726
					SPAC17H9.17c	mdm10	0.437726
					SPAC227.04		0.437726
					SPAC3H8.05c		0.437726
					SPACUNK4.16c		0.437726
					SPBC336.14c	ppk26	0.437726
					SPCC594.06c		0.437726
					SPCC757.06		0.436739
					SPAC19D5.10c		0.434764
					SPAC1F5.03c		0.434764
					SPAC29B12.11c		0.434764
					SPBC1271.09		0.434764
					SPCC290.03c	nup186	0.434764
					SPBC2G2.10c	mug110	0.431795
					SPCC550.10	meu8	0.431795
					SPBC8D2.09c	U2-B;msl1;pi056	0.428821
					SPAC8E11.07c	alp31	0.425841
					SPAC2F3.12c		0.425841
					SPAC30C2.07		0.425841
					SPBC14F5.06		0.425841
					SPBC2G2.08	ade9	0.425841
					SPAC1006.08	etd1	0.422855
					SPAC56F8.04c	ppt1;coq2	0.422855
					SPBC14C8.17c	spt8;sep9	0.422855
					SPBC2A9.03		0.422855
					SPBC365.02c	cox10	0.422855
					SPAC637.05c	vma2	0.419864
					SPAC1002.10c	sgt1	0.419864
					SPBC29A3.18	cyt1	0.419864
					SPBC336.08	spc24	0.419864
					SPBC530.11c		0.419864
					SPCC4G3.10c	rhp4b;rhp42	0.419864
					SPCPB1C11.03		0.419864
					SPAC144.07c		0.416866
					SPAC2E1P3.02c	amt3	0.416866
					SPAC4F10.12	sma1;fta1	0.416866
					SPBC2A9.04c		0.416866
					SPCC736.07c		0.416866
					SPCC188.11	snw1;prp45;skip;cwf13	0.413863
					SPAC25H1.02	jmj1	0.413863
					SPCC737.09c	hmt1;hmt1B37.08;hmt1B3.16	0.413863
					SPAC16A10.05c	dad1	0.410853
					SPAC1782.08c	rex3	0.410853
					SPAC2F7.07c	cph2;rco1	0.410853
					SPAC343.01c	erg8	0.410853
					SPAC8C9.06c		0.410853
					SPAPB2B4.06		0.410853
					SPBC1683.13c		0.410853
					SPBC244.02c		0.410853
					SPBC947.02	apl2	0.410853
					SPCC1223.14		0.410853
					SPCC18B5.09c		0.410853
					SPBC106.14c	sda1	0.407838
					SPAC2F3.13c		0.407838
					SPAC343.11c	msc1	0.407838
					SPBC27B12.11c	pi067	0.407838
					SPBC365.20c		0.407838
					SPCC1259.06	taf8	0.407838
					SPCC1682.13	laf2	0.407838
					SPAC227.07c	pab1	0.404817
					SPBC19F5.05c	ppp1	0.404817
					SPAC9E9.15		0.404817
					SPBC1289.15		0.404817
					SPBC902.02c	ctf18;chl12	0.404817
					SPCC1494.10	adn3	0.404817
					SPAC31A2.10		0.401789
					SPBC19C2.06c	mug124	0.401789
					SPBC2G2.14		0.401789
					SPBC428.19c		0.401789
					SPBP8B7.09c	los1	0.401789
					SPCC4G3.16		0.401789
					SPAC11D3.15		0.398756
					SPAC1639.02c	trk2	0.398756
					SPAC25B8.11		0.398756
					SPAC4F10.13c	mpd2	0.398756
					SPBC16A3.07c	nrm1	0.398756
					SPBC685.03		0.398756
					SPCC622.12c		0.398756
					SPAC17A5.09c		0.395717
					SPAC664.09	ggt1	0.395717
					SPBC776.18c	pmh1;mcr1	0.395717
					SPAC7D4.09c		0.392671
					SPBC1703.09		0.392671
					SPBC18H10.18c		0.392671
					SPCC1020.01c	pma2B32.04c;pma2	0.392671
					SPCC970.01	swi9;rad16;rad10;rad20	0.392671
					SPBC1271.05c		0.38962
					SPBC4C3.12	2001-09-01	0.38962
					SPCC306.04c	set1	0.38962
					SPCC757.13		0.38962
					SPAC8C9.12c		0.386562
					SPBC4F6.15c	swi10;rad23	0.386562
					SPAC1687.15	gsk3;skp1	0.383498
					SPAC3C7.04		0.383498
					SPBC30B4.06c	pi079	0.383498
					SPAC1952.06c		0.380428
					SPAC3C7.08c	elf1	0.380428
					SPAC4F8.02c	mrpl40	0.380428
					SPAC694.03		0.380428
					SPBPJ4664.01	dps1;dps	0.380428
					SPAC56F8.14c	mug115	0.377352
					SPAC105.01c		0.377352
					SPAC1D4.13	ste3;ste1;byr1	0.377352
					SPACUNK4.07c	sev4;cta4	0.377352
					SPCP31B10.07	eft202;eft1	0.374269
					SPAC14C4.15c		0.374269
					SPAC1805.01c	ppk6	0.374269
					SPAC19A8.13	snp1;usp101;U1-70kD	0.374269
					SPAC2C4.13	vma16	0.374269
					SPAC3G9.01	nsk1	0.374269
					SPAC6B12.12	tom70	0.374269
					SPAC8C9.17c	spc34	0.374269
					SPBC649.05	stf1;cut12	0.374269
					SPBC947.08c		0.374269
					SPBC15D4.14	taf5;taf5b;taf73;taf5l	0.371181
					SPCC4G3.05c	slx3;mus81	0.371181
					SPAC110.04c	ssp1;pss1	0.368086
					SPAC19G12.14	its3;mpd1	0.368086
					SPBC1604.01	mug158	0.368086
					SPBC17D11.01	nep1	0.368086
					SPBC21D10.06c	map4	0.368086
					SPBC428.18	cdt1	0.368086
					SPBC8D2.19	mde3;pi046	0.368086
					SPBP4H10.07		0.368086
					SPBC543.04		0.364985
					SPAC227.09		0.364985
					SPBC947.15c		0.364985
					SPBC646.17c	mug44;dic1	0.363949
					SPAC12B10.16c	mug157	0.361877
					SPAC15A10.15	sgo2	0.361877
					SPBC1711.16		0.361877
					SPBC530.06c	eif3-a;tif31	0.361877
					SPBC887.19	rft1	0.361877
					SPAC16E8.09	scd1;ral1	0.358763
					SPAC3A11.11c		0.358763
					SPBC2D10.04		0.358763
					SPCC1223.03c	gut2	0.358763
					SPAC12G12.12		0.355643
					SPAC16C9.02c		0.355643
					SPAC23C4.03		0.355643
					SPAC3H5.11		0.355643
					SPAC6F12.11c	sfc1	0.355643
					SPBC119.16c		0.355643
					SPBC1709.17		0.355643
					SPBC4B4.09	usp105;prp39	0.355643
					SPCC4B3.03c		0.355643
					SPCC1281.05	rsc7	0.352516
					SPCC663.01c	ekc1	0.352516
					SPAC1565.02c		0.352516
					SPAC15A10.10	mde6	0.352516
					SPAC17C9.08	nuc1;pnu1;end1	0.352516
					SPAC31G5.08	ups;ups1	0.352516
					SPAC328.04		0.352516
					SPAC664.13		0.352516
					SPAP27G11.07c		0.352516
					SPBC1105.17	cnp1;sim2	0.352516
					SPBC1271.11		0.352516
					SPBC27B12.06	gpi13;pi072	0.352516
					SPBC365.07c		0.352516
					SPCC1235.15	dga1	0.352516
					SPAC1399.01c		0.349383
					SPAC16A10.07c	myb;MYB;myb1;taz1	0.349383
					SPAC4A8.06c		0.349383
					SPAC5D6.08c	mes1	0.349383
					SPBC336.09c	rrn7	0.349383
					SPAC20G8.10c		0.346244
					SPAC664.07c	rad9	0.346244
					SPBC1773.05c	tms1	0.346244
					SPBC25H2.08c	mrs2	0.346244
					SPAC1D4.07c		0.343098
					SPAC1039.05c	klf1	0.343098
					SPAC25B8.04c		0.343098
					SPAC3A12.02		0.343098
					SPBC16H5.11c	skb1;rmt5	0.343098
					SPCC1235.10c	sec6	0.339945
					SPAC17D4.04		0.339945
					SPAC4F10.11	spn1	0.339945
					SPBC1A4.09		0.339945
					SPBPJ4664.02		0.339945
					SPAC1527.01	mok11	0.336786
					SPAC23C11.16	plo1	0.336786
					SPAC24C9.09		0.336786
					SPAPB1A10.15		0.336786
					SPBC11G11.07		0.336786
					SPBC1604.14c	pak1;shk1;orb2	0.336786
					SPCC23B6.01c		0.336786
					SPCC4G3.12c		0.336786
					SPAC1399.02		0.334676
					SPCC1442.04c		0.33362
					SPAC13G7.01c	erg7;erg7B2B10.14c;erg7BG9.20c	0.33362
					SPAC1805.03c	trm13	0.33362
					SPAC3H8.02		0.33362
					SPAC630.09c	mug58	0.33362
					SPBC16A3.05c	rae1	0.33362
					SPCC1020.03		0.33362
					SPAC1486.04c	alm1;sp8	0.330448
					SPAC23D3.11	ayr1	0.330448
					SPAC25B8.06c		0.330448
					SPBC24C6.04		0.327269
					SPAC11D3.07c		0.327269
					SPAC17H9.20	psc3	0.327269
					SPAC29E6.06c		0.327269
					SPBC14F5.12c	cbh2	0.327269
					SPBC18H10.05		0.327269
					SPBC1921.05	ape2;ape1	0.327269
					SPCC553.09c	pol12;spb70	0.327269
					SPAPB17E12.12c		0.326208
					SPAC13G6.01c	rad8;rad8B3F5.10	0.324084
					SPAC20G8.01	cdc17BG4.08;cdc17	0.324084
					SPAP7G5.03		0.324084
					SPBC1773.12		0.324084
					SPBC1E8.03c		0.324084
					SPCC970.06		0.324084
					SPBC32F12.04	tug1;gtb1	0.320892
					SPAC343.04c		0.320892
					SPCC126.05c	mrpl17	0.320892
					SPCC63.10c		0.320892
					SPAC27E2.01		0.317693
					SPAC27E2.10c	rfc3	0.317693
					SPBC660.12c		0.317693
					SPCC1442.02		0.317693
					SPCC1739.03	hrr1	0.317693
					SPBC29A3.13	pdp1	0.314487
					SPBC30B4.01c	wsc1	0.314487
					SPAC23H4.12	alp13	0.314487
					SPAC458.07	tfa1	0.314487
					SPBC12C2.02c	ste16;ste20	0.314487
					SPAC2G11.11c	prh1	0.311275
					SPAC31G5.18c		0.311275
					SPAC6F6.13c		0.311275
					SPBC557.03c	dcd1;ptr2;pim1	0.311275
					SPBC56F2.07c		0.311275
					SPCC16C4.01	sif2	0.311275
					SPAC29B12.02c	set2	0.308056
					SPBP8B7.23		0.308056
					SPAC27E2.07	mug53;pvg2	0.30483
					SPBC211.05	sab10	0.30483
					SPBC947.11c	elg1	0.30483
					SPAC1805.09c	fmt1	0.301597
					SPAC12B10.14c	ppk2	0.301597
					SPAC12G12.10	wdr21	0.301597
					SPAC1952.13	ned1	0.301597
					SPBC16G5.09		0.301597
					SPCC1840.08c		0.301597
					SPCC297.05		0.301597
					SPCC320.08		0.301597
					SPCC550.04c	gpi2	0.301597
					SPCC576.06c		0.301597
					SPCP1E11.02	ppk38	0.301597
					SPBC4B4.07c	U1-A;mud1;usp102	0.300518
					SPBC6B1.10	prp17	0.298357
					SPAC10F6.04		0.298357
					SPAC513.06c		0.298357
					SPBC17A3.09c	pi037	0.298357
					SPCC126.04c	sgf73	0.298357
					SPAC1565.06c	sid3;spg1;pld4	0.296194
					SPCC63.14		0.295111
					SPAC26A3.12c	dhp1	0.295111
					SPAC644.09		0.295111
					SPAC806.06c		0.295111
					SPAC821.13c		0.295111
					SPCC1753.02c	git3	0.295111
					SPAC1B1.04c		0.291857
					SPAC20H4.09		0.291857
					SPAC6G10.03c		0.291857
					SPAC8F11.08c		0.291857
					SPBC146.02		0.291857
					SPBC14F5.10c		0.291857
					SPBC16G5.10		0.291857
					SPBC725.16	sct1;goa2;res1	0.291857
					SPBP35G2.05c	cki2;sst3	0.291857
					SPCC306.05c	ins1	0.291857
					SPCC320.14		0.291857
					SPAC1486.07c	mrpl19;rpl11-3	0.288597
					SPAC17D4.03c	cis4	0.288597
					SPAC17C9.05c	prk1;pmc3;med27	0.288597
					SPAC19B12.03	pgs3;bgs3	0.288597
					SPBC1604.19c		0.288597
					SPBC18H10.11c		0.288597
					SPCC794.08		0.288597
					SPCC1739.04c		0.285329
					SPCC1906.02c		0.285329
					SPAC17G6.13	slt1	0.285329
					SPAC1786.04		0.285329
					SPBC887.18c	hfi1	0.285329
					SPAC20G4.05c		0.282055
					SPBC16C6.03c		0.282055
					SPAC1006.05c	och1	0.278773
					SPBC1198.07c		0.278773
					SPBC13G1.12	did2	0.278773
					SPBC1709.15c	cft2	0.278773
					SPBC32H8.03	bem46;pi020	0.278773
					SPBC337.04	ppk27	0.278773
					SPBC557.02c		0.278773
					SPCC18.08		0.278773
					SPAC17A5.10		0.275485
					SPAC25B8.02	sds3	0.275485
					SPAC7D4.05		0.275485
					SPBC3H7.15	hhp1	0.275485
					SPBC577.04		0.275485
					SPAC17H9.04c		0.272189
					SPAC24H6.05	cdc25;sal2	0.272189
					SPCC736.15	mfp2	0.272189
					SPAC1556.04c	pcd1;cdd1	0.272189
					SPAC1805.15c	pub2	0.272189
					SPAC22F8.12c	shf1	0.272189
					SPCC18.10		0.272189
					SPCC1827.08c	pof7	0.272189
					SPAC29B12.14c		0.268886
					SPAC3G9.05		0.268886
					SPAC9.13c	cwf16	0.268886
					SPBC3E7.06c	fnx2	0.268886
					SPCC895.07	alp14;mtc1	0.268886
					SPACUNK4.14	mdb1	0.265576
					SPAC16E8.03	SPGNA1;spgna1;gna1	0.265576
					SPAC6G9.03c	mug183	0.265576
					SPBC6B1.06c	ubp33;ubp14;ucp2	0.265576
					SPCC16A11.06c	gpi10	0.265576
					SPAC1834.09	mug51	0.262259
					SPAC4H3.11c	ppc89;mug127	0.262259
					SPBC1711.13	his2	0.262259
					SPBC776.06c		0.258935
					SPBP23A10.02	pkr1	0.258935
					SPCC18.06c	pop2;caf1	0.258935
					SPCC1919.15	rfp2;brl1	0.258935
					SPCC285.11	ucp10	0.255603
					SPAC1071.04c		0.255603
					SPAC6F12.14	cut23;apc8;pld9	0.255603
					SPAC8F11.05c	mug130	0.255603
					SPAC1687.13c	csn5	0.252264
					SPAC1687.14c		0.252264
					SPAC19B12.01		0.252264
					SPAC4G8.05	ppk14	0.252264
					SPAPB8E5.10		0.252264
					SPBC1709.06	dus2	0.252264
					SPBC646.11	cct6	0.252264
					SPBC725.03		0.252264
					SPCC1183.10	wtf7;wtf10	0.252264
					SPCC613.02		0.248918
					SPCPJ732.03	meu15	0.248918
					SPAC13G7.05		0.245564
					SPBC16A3.19	eaf7	0.245564
					SPBC19C7.06	prs1	0.245564
					SPBC839.02		0.245564
					SPCC962.03c	cut15	0.245564
					SPAC1002.17c	urg2	0.242203
					SPAC1142.03c	swi2	0.242203
					SPAC11D3.08c		0.242203
					SPAC32A11.02c		0.242203
					SPAC3A11.03		0.242203
					SPBC1734.09		0.242203
					SPBC83.18c	fic1	0.242203
					SPBPB21E7.07	aes1	0.242203
					SPCP31B10.02		0.242203
					SPAC1527.02	sft2	0.238834
					SPAC222.16c	csn3	0.238834
					SPAC5H10.09c		0.238834
					SPAC630.15	mug177	0.238834
					SPBC887.12		0.238834
					SPCC965.14c		0.238834
					SPBC18H10.16	can1	0.235458
					SPAC1142.06	get3	0.235458
					SPAC23C11.17		0.235458
					SPBC146.12	coq6	0.235458
					SPBC713.05		0.235458
					SPAC11D3.01c		0.232075
					SPAC14C4.11		0.232075
					SPAC29B12.07	sec16	0.232075
					SPAC3G9.10c	ski6	0.232075
					SPBC1773.10c	nrs1;ded81	0.232075
					SPBC25H2.02	trs1;ths1	0.232075
					SPBC887.06c	snx3;grd19	0.232075
					SPAC13F5.01c	msh1	0.228684
					SPAC13G7.03		0.228684
					SPAC167.01	ire1;ppk4	0.228684
					SPAC1952.12c	csn7a;csn7;csn71	0.228684
					SPBC106.12c		0.228684
					SPBC18H10.19		0.228684
					SPBC4F6.17c		0.228684
					SPCC1322.12c	bub1	0.228684
					SPCC1672.07		0.228684
					SPAC16E8.08		0.225285
					SPAC22F3.13	tsc1	0.225285
					SPCC1223.01		0.225285
					SPCC1235.09	hif2	0.225285
					SPCC162.03		0.225285
					SPCC162.08c	nup211	0.221879
					SPAC23H4.10c	thi4	0.221879
					SPAC24H6.11c		0.221879
					SPAC323.01c		0.221879
					SPBC1734.03		0.221879
					SPAPYUG7.04c	rpb9	0.218466
					SPAPB1A10.14		0.218466
					SPCC18.18c	fum1	0.218466
					SPCC777.15		0.218466
					SPBC56F2.10c	alg5	0.218466
					SPCC1393.05	ers1	0.218466
					SPAC56F8.03	if-2;tif25	0.215044
					SPAC25A8.01c	fft3;snf2SR	0.215044
					SPBC12D12.05c		0.215044
					SPAC1B3.13		0.211615
					SPAC20H4.10	ufd2	0.211615
					SPAC2F3.15	lsk1	0.211615
					SPAC637.11	suv3;pah1;rpm2	0.211615
					SPBC660.07	ntp1	0.211615
					SPBP19A11.03c	mts4;rpn1	0.211615
					SPAC13F5.05		0.208178
					SPAC15A10.06		0.208178
					SPAC212.04c		0.208178
					SPAC9G1.06c	cyk3	0.208178
					SPBC17G9.08c	csx2;cnt5	0.208178
					SPBC18E5.12c	mas2	0.208178
					SPAC2C4.10c		0.204733
					SPAC18G6.09c		0.204733
					SPAC1039.11c		0.204733
					SPAC12G12.15	sif3	0.204733
					SPAC17G8.10c	dma1	0.204733
					SPAC5H10.10		0.204733
					SPBC17F3.01c	rga5	0.204733
					SPBC23E6.03c	nta1	0.204733
					SPBP8B7.19	spt16	0.204733
					SPCC962.01		0.204733
					SPAC18G6.11c	rrn3	0.201281
					SPAC22H10.03c	kap114	0.201281
					SPAC644.13c		0.201281
					SPBC14C8.13		0.201281
					SPBC83.07	ecm5;jmj3	0.201281
					SPBC839.14c		0.201281
					SPBP8B7.20c		0.201281
					SPCC645.10		0.201281
					SPCPB1C11.01	amt1	0.201281
					SPAC16C9.06c	upf1	0.197821
					SPAC17A2.03c	vma6	0.197821
					SPBC530.13		0.197821
					SPCC1020.08		0.197821
					SPCC613.10	qcr2	0.197821
					SPAC26F1.14c	aif1	0.197821
					SPAC6G9.08	ubp31;ubp6	0.194353
					SPCC569.05c		0.190876
					SPAC31G5.21		0.190876
					SPBC1348.03		0.190876
					SPBC16G5.07c		0.190876
					SPBC337.05c	cct8	0.190876
					SPBC577.15c	sim3	0.190876
					SPCC285.09c	cgs2;pde1	0.190876
					SPCC24B10.04		0.188555
					SPAC4G9.10	arg3	0.187392
					SPAP8A3.12c	tpp2	0.187392
					SPBPJ4664.06	gpt1	0.187392
					SPAC1002.20		0.1839
					SPAC1296.04	mug65	0.1839
					SPAC24C9.07c	pgs2;bgs2;meu21;gls2	0.1839
					SPAC3H1.04c	mdm31	0.1839
					SPAC922.05c		0.1839
					SPBC17D11.06	pri2;spp2	0.1839
					SPBC24C6.02		0.1839
					SPCC1450.09c		0.1839
					SPAC23A1.04c	mnl1	0.1804
					SPAC4D7.09	tif223	0.1804
					SPCC16C4.17	mug123	0.1804
					SPCC24B10.22	mip1;pog1;Pol-gamma	0.1804
					SPBC3B8.10c		0.176892
					SPBC577.14c	spa;spa1	0.176892
					SPAC15E1.02c		0.176892
					SPAC22H12.03		0.176892
					SPBC1347.05c	spj1	0.176892
					SPBC23G7.04c	nif1	0.176892
					SPAC167.02	ptb1	0.173376
					SPCC613.12c	clr8;raf1;cmc1;dos1	0.173376
					SPBC31E1.05	gle1	0.173376
					SPBC3B9.12	trs23	0.173376
					SPAC10F6.14c		0.169852
					SPAC17C9.07	alg8	0.169852
					SPBC359.03c		0.169852
					SPBC725.08		0.169852
					SPBC8E4.03		0.169852
[truncated: 2,753 more rows]

## Sheet: Arp3
strain:	arp3-2xTAP::kanR h+
antibody:	αPA (Sigma P2921)
growth conditions:	YE (LUA)	vegetative	32 °C
	Array 1				Array 2
array number:	2390-47				252553910008_block2
platform:	in house				agilent 4x44
	Systematic Name	Common Name	SD		Systematic Name	Common Name	SD
	SPAC630.03	arp3;act2	2.45778		SPCC645.05c	myo2;rng5	6.66079
	SPCC737.08		2.2729		SPCC1919.10c	myo4;myp5;myo52	4.30192
	SPBPJ4664.04		2.2248		SPAC4F8.13c	rng2	4.25602
	SPAC926.09c	fas1	2.20723		SPBC146.13c	myo1	3.74554
	SPAC56F8.06c	alg10	2.12323		SPBPJ4664.04		3.54112
	SPAC4F8.13c	rng2	1.97585		SPAC521.04c	sst1	3.53966
	SPBC8D2.06	pi058;irs1	1.94372		SPAP27G11.05c	vps41	3.39098
	SPAC22G7.06c	ura1	1.90894		SPAC630.03	arp3;act2	3.25434
	SPCC1259.11c	gyp2	1.89254		SPAC27E2.09	phk1;mak2	3.12414
	SPCC794.02	wtf4;wtf5	1.8855		SPAC4F10.15c	wsp1	3.11875
	SPAC17A2.10c		1.81052		SPCC23B6.03c	tel1	3.10794
	SPAC1F7.05	cdc22	1.80482		SPAC1093.03		3.03624
	SPCC584.01c	sir1	1.66054		SPAC824.05	vps16	2.97355
	SPCC31H12.07	sec23A;sec231;sec23a	1.64924		SPBP16F5.07	apm1	2.97355
	SPCC622.16c	epe1	1.64309		SPCC74.06	phk2;mak3	2.95026
	SPAC23G3.01	rpb2;rbp2	1.61157		SPAC4A8.05c	myo3;cis2;myp2	2.9444
	SPAC2G11.02	urb2	1.60696		SPBC2D10.14c	myo51;myo5	2.87879
	SPAC3F10.03	grs1	1.58443		SPBP35G2.06c	nup131;Nup133a	2.82349
	SPAC110.01	ppk1	1.51884		SPBP16F5.03c	tra1	2.7409
	SPBC17D11.05	tif32;eIF3a	1.49993		SPAC23D3.06c	nup146;nup159	2.68836
	SPAC1782.09c	clp1;flp1	1.49567		SPBC428.01c	nup107	2.65483
	SPAC1F8.07c		1.46624		SPAC664.02c	arp8	2.64126
	SPCC31H12.08c	ccr4	1.42867		SPAP27G11.10c	nup184	2.60694
	SPBC1709.08	cft1	1.42164		SPAC31A2.12		2.57204
	SPAC110.04c	ssp1;pss1	1.40617		SPAC57A7.11	mip1	2.55081
	SPAC15A10.13	ppk3	1.383		SPAC1556.01c	rad50	2.54368
	SPBC106.04	ada1	1.37303		SPBC29A10.10c		2.54368
	SPAC3C7.08c	elf1	1.32914		SPBC1709.08	cft1	2.54368
	SPBC24C6.04		1.27408		SPCC1322.05c		2.53653
	SPAC19G12.15c	tpp1	1.27266		SPBC577.06c		2.50767
	SPCC895.05	for3	1.26258		SPAC25G10.09c	pan1	2.50767
	SPAC637.05c	vma2	1.25237		SPBC17G9.11c	pyr1	2.5004
	SPBC713.04c		1.23305		SPAC8C9.15c	tif225	2.49309
	SPCP31B10.07	eft202;eft1	1.21938		SPCC188.03	cnd3	2.49309
	SPAC23C4.12	hhp2	1.19604		SPAC3H1.02c		2.47841
	SPAC19A8.02		1.19446		SPBC2G2.02	syj1	2.44871
	SPAC22F8.08	sec24	1.1833		SPAC31A2.16	gef2	2.42616
	SPCC417.08	tef3;ef-3	1.16543		SPAC1851.04c		2.41858
	SPBC146.13c	myo1	1.13696		SPBC21C3.01c	vps13a;vps1301;vps13A	2.40335
	SPAC17A2.12		1.1301		SPAC17H9.10c	ddb1	2.388
	SPCC1919.05		1.1301		SPAC23G3.02c	sib1	2.37254
	SPBC3E7.05c		1.12665		SPAC1805.04	nup132;Nup133b	2.36477
	SPAC17G8.02		1.12318		SPAPJ698.03c	sap130;prp12	2.35696
	SPBC16H5.02	pfk1	1.10739		SPAC1250.01	brg1;snf21	2.32544
	SPBC776.04	sec2302;sec23B;sec23-b	1.09488		SPAC22G7.04	pan2;ubp13	2.32014
	SPAC26F1.13c	lrs1	1.09126		SPAC110.02	pds5	2.3095
	SPBC839.16		1.08763		SPBC31E1.01c	atg2;mug36	2.29343
	SPCC970.08		1.08763		SPCC550.03c		2.29343
	SPBC28F2.12	rpb1	1.08216		SPCP1E11.06	apl4	2.29343
	SPAPB1E7.07	glt1	1.06173		SPAC1006.02	asa1	2.28535
	SPAC1952.02		1.05607		SPAC1782.09c	clp1;flp1	2.27723
	SPBC651.08c	rpc1	1.04653		SPAC4F8.12c	prp15;cwf6;spp42	2.26091
	SPBC1105.18c		1.04268		SPAC23G3.01	rpb2;rbp2	2.2527
	SPBC1709.02c	vrs1;vas2	1.04268		SPCC338.17c	rad21	2.23617
	SPAC12B10.10		1.03687		SPCC594.01		2.23617
	SPAC11G7.02	pub1;elp2	1.032		SPCC645.04	nse3	2.23617
	SPAC22E12.16c	pik1	1.03102		SPAC3G6.01	hrp3	2.22786
	SPCC645.06c	rgf3;lad1	1.03102		SPBC1A4.03c	ptr11;top2	2.21952
	SPAC694.02		1.02906		SPBP18G5.03	toc1	2.20272
	SPAC56E4.04c	cut6	1.02512		SPAC20G8.06	not1	2.19427
	SPBP16F5.03c	tra1	1.00715		SPAC513.05	ams1	2.19427
	SPAC1782.01		1.0031		SPBC646.08c		2.18579
	SPCC622.12c		0.978328		SPBC646.02	cwf11	2.17727
	SPAC20H4.01		0.974121		SPBP4H10.06c	smc2;cut14	2.17727
	SPAC3A11.12c	pam2;rpt5;tbp1	0.972009		SPBC215.01		2.17727
	SPAC17H9.04c		0.963502		SPAC19A8.02		2.16872
	SPAC1952.09c	ach1	0.959213		SPCC1494.07		2.16013
	SPAC1834.02	aro1	0.937401		SPCC553.04	cyp9	2.1515
	SPBP16F5.07	apm1	0.926257		SPAC24B11.06c	spc1;phh1;sty1	2.14284
	SPAC6F12.10c	min11;ade3	0.924009		SPBC1683.04		2.14284
	SPAC1D4.04	cct2	0.919493		SPAC227.07c	pab1	2.13414
	SPAC8C9.15c	tif225	0.886326		SPBC577.13	syj2	2.08115
	SPBC713.12	erg1	0.882374		SPAC17G6.13	slt1	2.07218
	SPAC9G1.02	wik1;wis4;wak1	0.879994		SPCC330.11	btb1	2.07218
	SPAC19G12.16c	mug46;adg2	0.865553		SPBC30D10.10c	tor1	2.06318
	SPAC26A3.05	chc1	0.858229		SPAC2G11.02	urb2	2.05413
	SPAC16C9.03	nmd3	0.838351		SPAC3A12.05c	taf2	2.05413
	SPBC17G9.09	tif213;tif23	0.830762		SPAC1952.11c	ure1;ure2	2.03592
	SPBC800.05c	tub1;ban5;alp2;atb2	0.830762		SPCC31H12.08c	ccr4	2.03592
	SPBC16A3.15c	ben2;nda2	0.828216		SPCC645.06c	rgf3;lad1	2.02675
	SPBC17A3.04c	mes1;pi042;mrs1;rar1	0.79432		SPAC3F10.04	gsh2;gsa1	2.0083
	SPBC2G5.05	tkt	0.783582		SPAC1F7.05	cdc22	1.99901
	SPAC513.01c	eft2;etf201;etf2;eft2-1;eft201	0.775429		SPCC290.04	ams2	1.99901
	SPCC5E4.04	cut1	0.761645		SPAC14C4.02c	spr18;smc5	1.98029
	SPBC3D6.10	eth1;apn2	0.756061		SPCC790.02	pep3;vps18	1.98029
	SPBC18H10.11c		0.739062		SPAC57A7.10c	sec21	1.98029
	SPBC8D2.20c	sec31;sns-B2;pi045	0.739062		SPBP23A10.04	apc2	1.97402
	SPBC16C6.13c	sec27	0.730419		SPAC139.01c		1.97088
	SPAC2F7.16c		0.69787		SPCC306.03c	cnd2	1.9519
	SPMIT.10	atp9	0.691801		SPBC146.14c	sec26	1.9519
	SPAC25G10.08	tif34;eif3b;prt1	0.685683		SPBC8D2.06	pi058;irs1	1.9519
	SPBP23A10.07	rpa140;rpa2	0.679517		SPAC27D7.14c	tpr1	1.93276
	SPCC584.11c		0.660714		SPAC22E12.16c	pik1	1.92312
	SPAC4F10.09c		0.647918		SPCC1620.14c	snf22	1.92312
	SPBC1685.03	sec11	0.631617		SPAC9G1.02	wik1;wis4;wak1	1.91343
	SPBC19F5.03		0.58754		SPAC1F7.11c		1.91343
	SPAC4A8.11c	fas2;lsd1;lsd	0.573452		SPBP19A11.04c	mor2;cps12	1.9037
	SPBC14F5.09c	ade8	0.56631		SPBC365.10	arp5	1.9037
	SPBP4G3.02	pho1	0.559101		SPCC737.08		1.88409
	SPAC1071.10c	pma1	0.551824		SPBC16H5.13		1.87422
	SPBC1685.13		0.522005		SPAC637.05c	vma2	1.8643
	SPCC5E4.05c		0.522005		SPBC106.04	ada1	1.8643
	SPCC830.10		0.522005		SPBC119.07	ppk19	1.8643
	SPAC15A10.08	ain1	0.510517		SPBC1306.02		1.85765
	SPCPB16A4.03c	ade10	0.508585		SPAC1834.08	mak1;phk3	1.85765
	SPAC821.09	eng1	0.506649		SPBC15D4.03	slm9	1.85765
	SPBC215.05	gpd1	0.498855		SPBC3E7.01	ste12;fab1	1.85433
	SPCC1281.06c		0.498855		SPAC6F12.10c	min11;ade3	1.85433
	SPAC31A2.16	gef2	0.483024		SPCC1739.14	npp106	1.85433
	SPCC338.14	ado1	0.483024		SPAC1F3.03		1.84431
	SPBC216.07c	tor2	0.474985		SPBC26H8.04c		1.84431
	SPBC14F5.06		0.470933		SPBC887.04c	lub1	1.84431
	SPAC23D3.12		0.450349		SPCC188.08c	ubp5;ubp22	1.84431
	SPBP8B7.21	ubp29;ubp3	0.446165		SPCC895.09c	ucp12	1.83424
	SPBC25D12.04	suc22	0.436313		SPAC16C9.03	nmd3	1.83424
	SPAC1A6.04c	plb1	0.433475		SPCC364.05	vps3	1.82412
	SPAC29A4.04c		0.424896		SPBC660.10		1.81735
	SPAC23C11.09	ala1;ars1	0.420571		SPAC890.06		1.81395
	SPCC1739.13	hsp70;ssa2	0.420571		SPBC31F10.16		1.81395
	SPCC777.09c	arg1	0.416221		SPAC1F5.11c	tra2	1.80374
	SPCC191.03c		0.411847		SPAC19A8.03		1.80374
	SPAC9E9.03	leu2	0.398571		SPAC1782.08c	rex3	1.79347
	SPAPB17E12.14c		0.389591		SPBC21C3.20c	git1	1.79347
	SPCC1795.11	ded1;moc2;dep1;sum3;slh3	0.389591		SPAC694.02		1.78315
	SPAC3A12.18	zwf1	0.366672		SPBC19C7.02	ubr1	1.78315
	SPBC4C3.05c	rpa1;nuc1;rpa190	0.357309		SPCC553.03	pex1	1.77277
	SPAC24C9.12c		0.34783		SPBC36B7.09	gcn2;ppk28	1.76235
	SPCC757.07c	ctt1;cta1	0.343047		SPAC20H4.01		1.76235
	SPAC20G4.02c	fus1	0.328515		SPBC1703.06	pof10	1.76235
	SPAC19A8.15	trp2	0.318672		SPCC553.08c		1.76235
	SPAC1635.01		0.318672		SPAC1783.05	hrp1;chd1	1.75187
	SPAPB8E5.09	rvb1	0.318672		SPAC6F6.17	tap1;rif1;tap11	1.74133
	SPAC1D4.11c	katb;lkh1;kic1	0.303667		SPBC3B8.11	rrn6	1.74133
	SPBC12C2.11		0.303667		SPAC19G12.15c	tpp1	1.73074
	SPMIT.11	cox2	0.277987		SPAC11E3.05		1.73074
	SPBC119.10	asn1	0.262157		SPCC1682.02c	mcm3	1.73074
	SPBC1604.05	pgi1	0.256806		SPBC16C6.02c	vps1302;vps13b;vps13B	1.7201
	SPAC343.12	rds1	0.251419		SPBP19A11.06	lid2	1.7201
	SPAC9G1.10c		0.251419		SPBC31F10.14c	hir3;hip3	1.7094
	SPCC736.15	mfp2	0.245993		SPAC2F7.16c		1.7094
	SPAC24H6.04	hsk1;hxk1	0.229481		SPBC1215.02c	arm1;mdm20	1.7094
	SPBC354.10		0.218273		SPAC23C4.12	hhp2	1.70582
	SPCC584.04	eRF3;sup35;erf3	0.195354		SPAC29A4.20	elp3;HAG602	1.70582
	SPAC29A4.15		0.183632		SPBC27B12.08	pi070;sip1	1.69865
	SPAC9E9.09c		0.183632		SPBC3B9.16c	nup120	1.69865
	SPBC1A4.08c	cct3	0.183632		SPBC713.02c	ubp15;ubpD;ubp21	1.68784
	SPAC212.09c		0.165707		SPAC19D5.04	ptr1	1.67697
	SPBC16E9.05	erg6	0.159638		SPBC691.03c	apl3;pi033	1.67697
	SPCC550.14	vgl1	0.15352		SPBC1778.10c	ppk21	1.67697
	SPAC1002.13c	psu1	0.13487		SPBC17D11.04c		1.67697
	SPAC14C4.14	atp1	0.13487		SPBC216.06c	swi1	1.67697
	SPAC750.08c		0.13487		SPAC15A10.11	ubr11	1.66604
	SPAPB15E9.01c		0.128551		SPAC23D3.10c	eng2	1.66604
	SPAC926.04c	hsp90;swo1;git10	0.122179		SPBP8B7.29		1.66604
	SPCC1020.01c	pma2B32.04c;pma2	0.109276		SPAC1006.09	win1;win1B1H11.06	1.65505
	SPAC24C9.06c		0.082799		SPAC15E1.04		1.65505
	SPAC4G9.06c	chz1	0.082799		SPBC29A10.11c	vps9B;vps902;vps9b	1.65505
	SPAPB8E5.07c		0.0692101		SPCC18.04	pof6	1.65505
	SPCC794.12c	mae2	0.0692101		SPBC28E12.06c	lvs1	1.64401
	SPAC1002.06c	bqt2;rec23;mug18	0.0553765		SPCC1739.11c	pld3;cdc11	1.64401
	SPAC23C4.03		0.0553765		SPBC216.07c	tor2	1.63291
	SPCC1235.14	ght5	0.0412889		SPAC12G12.01c		1.63291
	SPAP7G5.04c	lys1	-0.0025944		SPAC29B12.01	ino80	1.63291
	SPAC22F3.10c	gcs1;apd1	-0.0177978		SPBC3E7.05c		1.63291
	SPBC3D6.02	but2	-0.025514		SPCC736.08	cbf11	1.63291
	SPCC553.10		-0.025514		SPAC1006.06	rgf2	1.62174
	SPAC17G6.14c	uap56	-0.0333085		SPAC17G6.16c	ysh1	1.62174
	SPAC4F8.07c	hxk2	-0.0333085		SPBC16G5.16		1.62174
	SPBC8E4.01c		-0.0333085		SPBC6B1.02	ppk30	1.62174
	SPAC10F6.01c	sir1	-0.0491389		SPBP23A10.08	arp4;alp5	1.62174
	SPBC19F5.04		-0.0491389		SPAC11E3.01c	swr1	1.61051
	SPBC685.05	gpi15	-0.0491389		SPAC19A8.01c	sec73;sec7c;sec7C	1.61051
	SPAC30D11.04c	nup124	-0.0653026		SPAC31A2.09c	apm4	1.61051
	SPBC19C2.07	fba1	-0.0735139		SPBC1A4.10c	med14;pmc1	1.61051
	SPBP23A10.11c		-0.0735139		SPBC1706.03	fzo1	1.603
	SPBC14F5.05c	sam1	-0.0986883		SPAC9.03c	spp41;brr2	1.59923
	SPBC215.09c	erg10	-0.0986883		SPAC6F12.16c	mtr4	1.59923
	SPAC637.06		-0.107267		SPBC146.09c	swm1;saf110;lsd1	1.59923
	SPCC13B11.01	adh1;adh	-0.107267		SPBPB2B2.12c		1.59923
	SPAC19B12.02c	gas1	-0.115942		SPCC584.11c		1.57646
	SPAC8C9.04		-0.115942		SPBC1685.14c		1.57264
	SPAC4H3.10c	pyk1	-0.124716		SPAC23E2.02	swm2;saf140;lsd2	1.56498
	SPBC1E8.05		-0.133592		SPAC3H5.09c		1.56498
	SPCC1322.10	pwp1	-0.133592		SPBC14F5.11c	mug186	1.56498
	SPAC6C3.04	cit1	-0.142572		SPBC21D10.12	hob1	1.55344
	SPBC336.13c		-0.170158		SPCC965.10		1.55344
	SPCC548.06c	ght8	-0.170158		SPAC1071.06	arp9	1.55344
	SPBC428.02c	eca39;eca39B2.11c	-0.208554		SPAC1D4.14	tho2	1.55344
	SPAC9.09	met26	-0.21846		SPCC63.08c	ppk36;atg1	1.55344
	SPAC17G8.06c	ilv3	-0.228496		SPCC777.13	vps35	1.55344
	SPBCPT2R1.07c		-0.228496		SPAC637.07	moe1;eIF3d	1.54183
	SPBC1289.07c	rpa42;rpc40	-0.238665		SPBC2F12.03c		1.54183
	SPBC4B4.05	smg1	-0.248971		SPAC29A4.04c		1.54183
	SPBC660.16	gnd	-0.248971		SPAC6G10.07		1.53016
	SPBC31A8.01c	cwl1;rtn1;cwl1B51.12c	-0.259417		SPBC557.04	ppk29	1.53016
	SPBC32H8.12c	pi012;cps8;act1	-0.259417		SPCC31H12.07	sec23A;sec231;sec23a	1.53016
	SPBC211.05	sab10	-0.280744		SPAC222.07c	hri2	1.52625
	SPAC17A5.15c		-0.291635		SPAPB21F2.02		1.52625
	SPBC13G1.02		-0.31389		SPBC15C4.02		1.52625
	SPCC1393.10	ctr4	-0.336809		SPBC31E1.06	bms1	1.51842
	SPAC29A4.02c	tef3	-0.397293		SPBC36.05c	clr6	1.51842
	SPAC27E2.11c		-0.422887		SPCC5E4.04	cut1	1.51842
	SPAC821.05		-0.436012		SPAC6G9.08	ubp31;ubp6	1.51842
	SPAC977.14c		-0.436012		SPCC663.15c		1.51842
	SPBC354.12	gpd3	-0.436012		SPAC6G10.05c	trs120	1.50661
	SPAC343.03	apc11	-0.449364		SPBC646.04	pla1	1.48279
	SPBC1709.05	hsc1;sks2	-0.449364		SPCC1183.01	sec15	1.47879
	SPCC1682.01	qcr9	-0.462953		SPBC28F2.12	rpb1	1.47077
	SPBC409.15		-0.490874		SPAC19E9.02	fin1	1.47077
	SPBC14F5.04c	pgk1	-0.505225		SPBC25D12.04	suc22	1.47077
	SPAC222.12c	atp2	-0.534757		SPAC6G10.02c	tea3	1.46272
	SPAC31G5.04		-0.549961		SPAC17C9.03	eIF4G;tif471	1.45868
	SPAC13G6.04	tim8	-0.613977		SPAC13G6.11c	erg12	1.45868
	SPAC1805.11c	rps26-2;rps2602	-0.613977		SPAC1782.01		1.45868
	SPCC830.08c		-0.613977		SPAC2G11.14	tafII-111;taf130;taf111;taf1	1.44652
	SPAC13G7.02c	hsp70B39.11c;hsp70;ssa1	-0.630851		SPAC17G8.14c	pck1;pkc1	1.44652
	SPAPB24D3.07c		-0.630851		SPAC18B11.03c		1.44652
	SPBC1683.01		-0.630851		SPAC2G11.03c	vps45	1.44652
	SPBC839.15c	ef1a-c;ef1-b;ef1-bBA1.09;tef1-e	-0.630851		SPAC3C7.05c	mug191	1.44652
	SPAC1F12.07		-0.648105		SPBC19F8.03c		1.44652
	SPAC1F7.04	rho1	-0.648105		SPAC1556.08c	cbs2	1.43429
	SPAC3C7.14c	obr1;p25;apt1;uhp1	-0.648105		SPAC18G6.01c		1.43429
	SPAPB18E9.05c		-0.683821		SPAC26F1.13c	lrs1	1.43429
	SPBC1703.08c		-0.683821		SPBC1703.12	ubp9;ubp30	1.43429
	SPBC1815.01	eno1;eno101	-0.683821		SPBC1773.10c	nrs1;ded81	1.43429
	SPAC1805.13	rpl14	-0.702321		SPBC20F10.05		1.43429
	SPAPJ698.02c	rps002;rps0-2;rps0;rpsa-2	-0.702321		SPBC30D10.17c	smi1	1.43429
	SPBC56F2.12	ilv5	-0.721279		SPAC1805.15c	pub2	1.42199
	SPAPB8E5.06c	rpgL3-2;rpl3-b;rpl3-2;rpl302	-0.721279		SPAC23D3.13c		1.42199
	SPAC6F6.07c	rps13	-0.740717		SPAC23H3.06	apl6	1.42199
	SPBC8D2.18c	pi047	-0.740717		SPBC336.01	fdh1;fdh;fbh1	1.42199
	SPCC1235.07	sma7;fta7;cnl3	-0.76066		SPCC132.01c		1.42199
	SPCC576.09	rps20	-0.76066		SPBC13G1.10c	mug81	1.41374
	SPAC23C11.05	ppa	-0.781134		SPAC343.04c		1.40961
	SPBC839.13c	rpl13;rpl16a;rpl13B9.12;rpl1601;rpl13a-1;rpl13-1;rpl16-1	-0.781134		SPBC1703.15c	vps33	1.40961
	SPBC8D2.04	h3.2;hht2;H3.2	-0.80217		SPBC336.04	cdc6;pold;pol3;mis10;Pol-delta	1.40961
	SPCC622.09	htb1	-0.80217		SPAC3H5.08c		1.39715
	SPAC1834.04	H3.1;hht1	-0.846053		SPAC17A5.01	pex6	1.39715
	SPCC622.08c	hta1	-0.846053		SPBC1709.02c	vrs1;vas2	1.39715
	SPAC23H3.07c	mrp2	-0.868972		SPBC4C3.06		1.39715
	SPAC30C2.04		-0.892597		SPBC725.08		1.39715
	SPAC959.07	rps4;rps4-3;rps403	-0.892597		SPBC12D12.04c	pkc1;pck2;sts6	1.38462
	SPCC613.06	rpl9;rpl902;rpl9-2	-0.892597		SPAC10F6.14c		1.38462
	SPAC23A1.10	ef1a-d;ef1-c;tef102;ef1-b;efa1;ef1a-e;tef1-b;ef1a-b;tef1-d	-0.942147		SPBC1604.01	mug158	1.38462
	SPBC16G5.14c	rps3	-0.942147		SPBC211.02c	cwf3;syf1	1.38462
	SPBC1711.06	rpl402;rpl2;rpl4;rpl401;rpl4-1	-0.942147		SPBC31F10.10c		1.38462
	SPBP8B7.03c	rpl4-2;rpl402;rpl4	-0.942147		SPAC24H6.06	sld3;mug175	1.38043
	SPAC31A2.05c	mis4	-0.995116		SPBC1604.04		1.38043
	SPAC31G5.03	rps11-1;rps11;rps1101	-0.995116		SPAC110.04c	ssp1;pss1	1.37202
	SPAC31G5.17c	rps10-1;rps1001;rps10	-0.995116		SPAC19A8.08	upf2	1.37202
	SPAPB1E7.12	rps602;rps6-2;rps6	-0.995116		SPAC630.13c	tsc2	1.37202
	SPBC16A3.08c		-0.995116		SPBC1105.10	rav1	1.37202
	SPBC16C6.06	vps10;pep1	-0.995116		SPBC2D10.05	exg3	1.35933
	SPCC24B10.21	tpi1;tpi	-0.995116		SPBC1198.04c	zas1	1.34656
	SPAC1F12.02c	p23fy	-1.02304		SPAC6G9.10c	sen1	1.34656
	SPAC18G6.14c	rps7	-1.05201		SPAC767.01c	vps1	1.34656
	SPAP7G5.05	rpl1002;rpl10-2;rpl10	-1.05201		SPBP4H10.04	ppb1	1.34656
	SPBC18E5.04	RL10;spqM;yL9;rpl1001;rpl10;rpl10-1	-1.05201		SPCC1450.12		1.34656
	SPBC337.08c	ubi4	-1.05201		SPAPB1E7.07	glt1	1.33372
	SPBC839.05c	rps17-1;rps17;rps1701	-1.05201		SPBC216.05	rad3	1.33372
	SPAC664.05	rpl13	-1.08212		SPAC17H9.02		1.33372
	SPCC576.08c	rps2	-1.08212		SPAC1F5.03c		1.33372
	SPAC26A3.07c	rpl1101;rpl11;rpl11-1	-1.11347		SPAC3H5.04	aar2	1.33372
	SPAC26F1.06	gpm1	-1.11347		SPBC16H5.11c	skb1;rmt5	1.33372
	SPAC26H5.10c	tif511;tif51	-1.11347		SPBC530.11c		1.33372
	SPAC3A12.10	yl17b;rpl18a-2;rpl20;rpl2001;rpl20-1	-1.11347		SPBC20F10.02c		1.32942
	SPAC6G9.09c	rpl24;rpl24-1	-1.11347		SPBC365.02c	cox10	1.32942
	SPBP22H7.08	rps10B;rps1002;c973;rps10-2;pi023;rps10	-1.11347		SPAC4F10.11	spn1	1.30779
	SPCC794.09c	ef1a-e;ef1-a;efa11;ef1a-a;tef1-e	-1.11347		SPAC926.06c		1.30779
	SPAC26A3.04	rpl18a;rpl18a-1;rpl20;rpl2002;rpl20-2	-1.14614		SPAC9G1.11c	spn4	1.30779
	SPAPB17E12.13	rpl18;rpl18-2;rpl1802	-1.14614		SPAC4F10.09c		1.29469
	SPBC29A3.04	rpl7a;rpl8;rpl8-1B3.03c	-1.14614		SPCC553.02		1.29469
	SPCC1494.02c	taf13	-1.14614		SPAC18B11.02c		1.28152
	SPCC622.18	rpl6	-1.14614		SPAC890.03	mug92;ppk16	1.28152
	SPAC22H12.04c	rps102;rps3a-2;rps1-2	-1.18027		SPBC17D11.07c	rpn2	1.28152
	SPAC3H5.12c	rpl5-1;rpl501;rpl5	-1.18027		SPCC757.04		1.27711
	SPAC959.08	rpl21-2;rpl21;rpl2102	-1.18027		SPAC13G7.01c	erg7;erg7B2B10.14c;erg7BG9.20c	1.26826
	SPBC17G9.10	rpl11-2;rpl11;rpl1102	-1.18027		SPAC15A10.13	ppk3	1.26826
	SPBC2F12.07c	rpl8-2;rpk5;rpl802;rpl2-2;rpk5b;rpk37	-1.18027		SPAC23C4.02	crn1	1.26826
	SPBC3B9.13c	rpp1-2;rpa3;rpap1-3;YSPRPA3;rpp102	-1.18027		SPCC4B3.15	dmf1;mid1	1.26826
	SPBC839.04	rpk5b;rpkd4;rpl8-3;rpl2-3;rpkD4;KD4;rpk5-b;rpl803	-1.18027		SPAC17A5.02c	dbr1	1.25491
	SPBC18H10.13	rps1402;rps14;rps14-2	-1.21598		SPAC688.11	sla2;end4	1.25491
	SPBC19F8.08	rps4-1;rps4-1B.01c;rps401;rps4	-1.21598		SPAC6F12.17	rna14	1.25491
	SPAC1687.06c	c2E11.04;rpl28B11.03c;rpl44;rpl28	-1.25344		SPBC13A2.02		1.25491
	SPAC1783.08c	rpl15-2;rpl1502	-1.25344		SPBC2D10.04		1.25491
	SPAC664.04c	rps1602;rps16-2;rps16	-1.25344		SPBC365.01		1.25491
	SPBC11C11.09c	rpl502;rpl5-2;rpl5b;rpl5	-1.25344		SPCC63.04	mok14	1.24148
	SPBC1685.02c	rps1202;rps12;rps12-2	-1.25344		SPAC23C11.15	pst2	1.24148
	SPBC8D2.03c	hhf2;ams3;H4.2;h4.2	-1.25344		SPAC3F10.03	grs1	1.24148
	SPBP4H10.13	rps2302;rps23-2	-1.25344		SPCC622.12c		1.24148
	SPAC144.11	rps11-2;rps11;rps1102	-1.29282		SPBC30B4.03c	adn1	1.22795
	SPCC24B10.09	rps1702;rps17;rps17-2	-1.29282		SPAC10F6.09c	psm3;smc3	1.22795
	SPCC576.11	rpl15	-1.29282		SPAC22F3.10c	gcs1;apd1	1.22795
	SPAC328.10c	rps5-2;rps5;rps502	-1.33433		SPAC3C7.01c		1.22795
	SPAC607.03c	rph1;snu13	-1.33433		SPAC4F8.11		1.22795
	SPAC8C9.08	rps5	-1.33433		SPBC14F5.06		1.22795
	SPBC2F12.04	rpl17;rpl17-1;rpl1701	-1.33433		SPBC1711.16		1.22795
	SPBC4F6.04	rpl23a-2;rpl25b;rpl2502;rpl25-2	-1.33433		SPBC17A3.04c	mes1;pi042;mrs1;rar1	1.22795
	SPBC56F2.02	rpl1901;rpl19-1	-1.33433		SPAC1093.05		1.22343
	SPAC1071.08	rla6;rpa6;rpaP2-6;rpp2-3;rpp203;ysprla6	-1.37822		SPAC9.05	fml1;mfh1	1.22343
	SPBC336.10c	tif512	-1.37822		SPCC338.13	cog4	1.22343
	SPBP8B7.06	rpp2;rpp201;YSPRPA2;rpaP2-2;rpa2;rpp2-1;rpl4-2;SP-L40c	-1.37822		SPAC959.03c		1.21434
	SPCC1393.03	rps15-1;rps1501	-1.37822		SPAPB1E7.05	gde1	1.21434
	SPCC16C4.13c	rpl12.1;rpl12-1;rpl1201	-1.37822		SPBC1921.05	ape2;ape1	1.21434
	SPCC31H12.04c	rpl1202;rpl12;rpl12-2	-1.37822		SPBC31F10.13c	hip1;hir1	1.20521
	SPCC330.14c	rpl24;rpl2402;rpl24-2	-1.37822		SPCC970.08		1.20064
	SPCC364.03	rpl17;rpl17-2;rpl1702	-1.37822		SPAC29A4.18	prw1	1.20064
	SPCC970.05	rpl36-1;rpl36;rpl3601	-1.37822		SPBC29B5.04c		1.20064
	SPAC11E3.15	rpl22	-1.42476		SPAC18G6.05c		1.18684
	SPAC3G9.03	rpl23-1;rpl23;rpl2301	-1.42476		SPBC32H8.10	pi014;cdk9	1.18684
	SPBC1105.12	H4.3;ams4;h4.3;hhf3	-1.42476		SPAC17D4.02	goa1;sna41;cdc45	1.18684
	SPBC19G7.03c	rps30-2;YSPRS30;rps3002;rps30	-1.42476		SPAC17G6.15c		1.18684
	SPBC83.02c	rpl37a-2;rpl43-2;rpl43;rpl4302	-1.42476		SPAC23C4.17	ncl1	1.18684
	SPCC1322.11	rpl2302;rpl23-2	-1.42476		SPAC23D3.09	arp4;arp42	1.18684
	SPCP1E11.09c	rpp1-3;rpp103;YSPRLA5;rla5;rpa5;rpaP1-5	-1.42476		SPAC24B11.07c		1.18684
	SPAC17G6.06	rps2401;rps24-1;rps24a;rps24	-1.47431		SPAC4A8.11c	fas2;lsd1;lsd	1.17295
	SPAC24H6.07	rps901;rps9-1;rps9;rps9a	-1.47431		SPAC20G4.03c	hri1	1.17295
	SPBC17G9.07	rps2402;rps24-2;rps24b	-1.47431		SPAC222.14c		1.17295
	SPCC1183.08c	rpl1-1;rpl10a-2;rpl101;rpl10a-1	-1.47431		SPAC31G5.09c	spk1	1.17295
	SPCC5E4.07	rpl28;rpl27aB.05c;rpgL29;rpl2802;rpl27a;rpl28-2	-1.47431		SPCC584.15c		1.17295
	SPBC405.07	rpl36-2;rpl3602;rpl36	-1.49156		SPAC1F5.04c	cdc12	1.15896
	SPAC11G7.04	ubi1;rpl40	-1.52728		SPBC12D12.03	cct1	1.15896
	SPAC9G1.03c	rpl32-1;rpl30-1;rpl30;rpl3001	-1.52728		SPBC337.05c	cct8	1.15896
	SPBC106.18	rpl23a-1;rpl25a;rpl25-1;rpl2501;rpl23a	-1.52728		SPBC2A9.04c		1.14959
	SPBC18E5.06	rps21	-1.52728		SPAC2F3.10		1.14488
	SPBC365.03c	rpl21-1;rpl2101;rpl21	-1.52728		SPBC1604.15	gpi16	1.14488
	SPBC800.04c	rpl37a-1;rpl43-1;rpl43;rpl4301	-1.52728		SPCP25A2.02c	rhp26	1.14488
	SPAC694.05c	rps2502;rps31;rps25b;rps25-2;rps25	-1.58418		SPAC11E3.11c		1.1307
	SPAC30D11.12	rpl38-2;rpl38;rpl3802;rps38	-1.64563		SPAC4D7.12c	fet5	1.1307
	SPBC776.01	rpl29	-1.64563		SPBC25H2.11c	spt7	1.1307
	SPAC3G6.13c	rpl41-1;rpl4101	-1.8665		SPCC16C4.01	sif2	1.1307
					SPCC584.05	sec1	1.11643
					SPAC26H5.05		1.11643
					SPBC244.02c		1.11643
					SPBC18H10.05		1.11165
					SPAC13C5.07	mre11;rad32	1.08757
					SPAC9G1.12	cpd1	1.08757
					SPBC1709.17		1.08757
					SPBC211.03c		1.08757
					SPBC3B9.03		1.08757
					SPCC1322.14c	vtc4	1.08757
					SPBC1683.10c	pcl1	1.07299
					SPBC21.06c	pld1;cdc7;its10	1.07299
					SPCC5E4.06	rad18;smc6	1.07299
					SPAC105.03c		1.07299
					SPAC1486.10	thi1BF6.17;ntf1;thi1	1.07299
					SPAC17H9.19c	sev1;cdt2	1.07299
					SPAC222.13c		1.07299
					SPAC22F8.05		1.07299
					SPAC2G11.12	rqh1;rec9;hus2;rad12	1.07299
					SPAC56F8.04c	ppt1;coq2	1.07299
					SPAP27G11.14c		1.07299
					SPBC776.04	sec2302;sec23B;sec23-b	1.07299
					SPCC1235.09	hif2	1.07299
					SPBC119.08	pmk1;spm1	1.0583
					SPBC16E9.11c	pub3	1.0583
					SPAC11E3.02c		1.0583
					SPAC1327.01c		1.0583
					SPAC1687.19c		1.0583
					SPBC1604.02c		1.0583
					SPBC1A4.09		1.0583
					SPCC1223.08c	dfr1	1.0583
					SPBC646.12c	gap1;sar1;src1	1.05338
					SPAC22H10.12c	sec19;gdi1	1.04351
					SPAC3H5.06c	pol1;swi7;Pol-alpha;polA	1.04351
					SPAC4D7.09	tif223	1.04351
					SPBC32F12.01c	css1	1.04351
					SPBC1718.01	ste16;pop1	1.03359
					SPBC29A3.14c	trt1	1.03359
					SPAC139.06	HAG603;hat1	1.02861
					SPAC1A6.02		1.02861
					SPAC30C2.07		1.02861
					SPAC6F12.09	rdp1;rdr1	1.02861
					SPCC70.03c		1.02861
					SPCC965.04c		1.02861
					SPBC19C7.03	git2;cyr1	1.0136
					SPAC4G9.13c	vps26;pep8	1.0136
					SPAC6F12.14	cut23;apc8;pld9	1.0136
					SPACUNK4.12c	irp1;mug138	1.0136
					SPBC365.15	alp4	1.0136
					SPBP8B7.30c	thi5	1.0136
					SPAC56F8.02		0.99848
					SPAC823.03	ppk15	0.99848
					SPBC1711.17	prp16	0.99848
					SPBC56F2.07c		0.99848
					SPBC839.16		0.99848
					SPCC1235.10c	sec6	0.983247
					SPAC17A5.06	ercc3sp;ptr8	0.983247
					SPAC17D4.04		0.983247
					SPAC26F1.01	SPAP691.01c;sec74	0.983247
					SPAC32A11.03c	phx1	0.983247
					SPBC16C6.13c	sec27	0.983247
					SPBC21D10.09c		0.983247
					SPBC428.19c		0.983247
					SPCP1E11.03	mug170	0.983247
					SPAC22H10.09		0.973029
					SPAPB1E7.03	rpc82	0.973029
					SPAC16C9.06c	upf1	0.9679
					SPAC23E2.03c	ste7	0.9679
					SPAC328.02	ucp11	0.9679
					SPACUNK4.16c		0.9679
					SPBC23E6.04c	utp10	0.9679
					SPCC290.03c	nup186	0.9679
					SPCC962.03c	cut15	0.9679
					SPBC651.08c	rpc1	0.952438
					SPAC12G12.10	wdr21	0.952438
					SPAC1486.09		0.952438
					SPAC19D5.06c	din1	0.952438
					SPBC2F12.05c		0.952438
					SPCC1183.04c	pet127	0.952438
					SPCC1393.02c	spt2	0.952438
					SPBC4.06		0.936858
					SPAC23A1.19c		0.936858
					SPAC2F7.15	rsm24	0.936858
					SPBC36.07	iki3	0.936858
					SPBP8B7.11		0.936858
					SPBPB2B2.13		0.936858
					SPCC1223.14		0.936858
					SPCC18.05c		0.936858
					SPCP1E11.02	ppk38	0.936858
					SPBC1703.02	rsc9	0.931638
					SPCC1020.13c		0.921158
					SPCC663.01c	ekc1	0.921158
					SPAC1834.02	aro1	0.921158
					SPAC3H1.01c	orp3;orc3	0.921158
					SPAC7D4.04	taf1	0.921158
					SPAC25B8.16		0.910625
					SPAC27E2.01		0.910625
					SPAC824.04		0.910625
					SPCC895.08c		0.910625
					SPBC27.04		0.905337
					SPAC12B10.01c		0.905337
					SPAC17A5.14	exo2	0.905337
					SPAC3G6.09c	tps2	0.905337
					SPAC56E4.04c	cut6	0.905337
					SPBC17D11.08		0.905337
					SPBC31F10.17c		0.905337
					SPBC4.02c		0.905337
					SPBC725.04		0.905337
					SPBC776.08c		0.905337
					SPAC23C11.16	plo1	0.889393
					SPAC4G9.20c		0.889393
					SPAC644.11c		0.889393
					SPBC15D4.14	taf5;taf5b;taf73;taf5l	0.889393
					SPBC17D11.05	tif32;eIF3a	0.889393
					SPBC6B1.06c	ubp33;ubp14;ucp2	0.889393
					SPCC1494.04c	tyr1	0.889393
					SPCC126.03	lps1;pus1	0.873325
					SPAC1071.01c	pta1	0.873325
					SPAC3A11.11c		0.873325
					SPAC3A12.17c	cys1b;cys12	0.873325
					SPAC9G1.10c		0.873325
					SPBC8D2.01	gsk31	0.873325
					SPBC660.14	mik1	0.86794
					SPBC660.12c		0.86794
					SPBC1271.12	kes1	0.857129
					SPBC24C6.04		0.857129
					SPAC12B10.12c	rhp4a;rhp41	0.857129
					SPAC17A5.16		0.857129
					SPAC1805.01c	ppk6	0.857129
					SPAPB1A10.12c	alo1	0.857129
					SPBC1289.06c		0.857129
					SPBC16G5.07c		0.857129
					SPBC211.04c	mcm6;mis5	0.857129
					SPBP8B7.17c		0.857129
					SPBC16A3.11	eco1;eso1	0.84626
					SPAC1486.04c	alm1;sp8	0.840804
					SPAC24H6.04	hsk1;hxk1	0.840804
					SPAC31A2.10		0.840804
					SPAC3H8.05c		0.840804
					SPBC12C2.02c	ste16;ste20	0.840804
					SPBC18E5.12c	mas2	0.840804
					SPBC1A4.08c	cct3	0.840804
					SPBC530.06c	eif3-a;tif31	0.840804
					SPCC16A11.17	mcm4;cdc21	0.840804
					SPCC1795.08c	vid21	0.840804
					SPCC4B3.04c	nte1	0.840804
					SPCP31B10.07	eft202;eft1	0.824347
					SPAC19A8.06		0.824347
					SPAC458.07	tfa1	0.824347
					SPAC4F10.07c	apg13;atg13;mug78	0.824347
					SPAC6B12.12	tom70	0.824347
					SPBC215.12	spef2;cwf10;snu114	0.824347
					SPBC646.11	cct6	0.824347
					SPCC737.07c		0.824347
					SPAC1399.04c		0.807758
					SPAC23H3.03c		0.807758
					SPBC1105.02c	lys4	0.807758
					SPBC25H2.02	trs1;ths1	0.807758
					SPBC651.11c	apm2;apm3	0.807758
					SPCC16A11.02	utp13	0.807758
					SPBC17F3.02	mor4;orb3;nak1	0.802198
					SPBP19A11.07c		0.802198
					SPAC1751.01c	gti1	0.791033
					SPBC21H7.05	sfc6	0.791033
					SPBC530.08		0.791033
					SPBC947.15c		0.791033
					SPCC1672.10	mis16	0.791033
					SPBC18H10.19		0.779807
					SPCC1672.06c	asp1;vip1	0.774171
					SPBP23A10.07	rpa140;rpa2	0.774171
					SPBPJ4664.01	dps1;dps	0.774171
					SPCC14G10.02		0.774171
					SPCC320.05		0.774171
					SPCC4B3.03c		0.774171
					SPAC11G7.02	pub1;elp2	0.757168
					SPAC1486.03c		0.757168
					SPAC3H8.08c		0.757168
					SPAC821.05		0.757168
					SPBC15C4.05		0.757168
					SPBC16E9.05	erg6	0.757168
					SPBC20F10.03		0.757168
					SPAC56F8.03	if-2;tif25	0.740024
					SPAC11D3.15		0.740024
					SPAC1610.04	mug99	0.740024
					SPAC27E2.10c	rfc3	0.740024
					SPAC2C4.14c	ppk11	0.740024
					SPAC3H8.02		0.740024
					SPAC4D7.01c	sec7a;sec71;sec7A	0.740024
					SPAC589.09		0.740024
					SPBC1289.07c	rpa42;rpc40	0.740024
					SPBC19C7.06	prs1	0.740024
					SPBC23E6.07c	rfc1	0.740024
					SPBP8B7.19	spt16	0.740024
					SPBC11C11.10		0.734277
					SPBC23G7.08c	rga7	0.734277
					SPBP23A10.06		0.734277
					SPBC56F2.04	utp20	0.722734
					SPAC17A2.03c	vma6	0.722734
					SPAC19G12.14	its3;mpd1	0.722734
					SPAC26A3.09c	rga2	0.722734
					SPAC343.11c	msc1	0.722734
					SPAC3H1.04c	mdm31	0.722734
					SPAC6F6.13c		0.722734
					SPCC16A11.14	sfh1	0.722734
					SPCC645.07	rgf1	0.722734
					SPCC74.01	sly1	0.722734
					SPCC895.06		0.711127
					SPAC343.19		0.705298
					SPCC1235.05c	fft2	0.705298
					SPAC22E12.10c	cox15;etp1	0.705298
					SPAC31G5.19		0.705298
					SPAC3C7.04		0.705298
					SPAC607.06c		0.705298
					SPBC146.12	coq6	0.705298
					SPBC3H7.15	hhp1	0.705298
					SPBC8D2.07c	sfc9;pi057	0.705298
					SPAC1A6.10		0.687712
					SPAC821.06	spn2	0.687712
					SPBC16H5.12c		0.687712
					SPBC1734.03		0.687712
					SPCC18.06c	pop2;caf1	0.687712
					SPCC1840.05c		0.687712
					SPCC4B3.05c	hem12	0.687712
					SPCC4G3.14	mdj1	0.687712
					SPCC962.01		0.687712
					SPCP31B10.06	mug190	0.687712
					SPBC1703.03c		0.669973
					SPBC2G2.08	ade9	0.669973
					SPBC4B4.02c	nca2	0.669973
					SPBC800.03	hoc2;clr3	0.669973
					SPCC23B6.01c		0.669973
					SPCC4B3.10c	ipk1	0.669973
					SPAC3A11.08	pcu4;cul4;Cul-4	0.664026
					SPBC8D2.15	pi050	0.664026
					SPBC106.01	mph1;mph1B32.03c	0.65208
					SPBC12C2.10c	pst1	0.65208
					SPAC1142.06	get3	0.65208
					SPAC1639.02c	trk2	0.65208
					SPAC17H9.18c		0.65208
					SPAC22F3.06c	lon1	0.65208
					SPAC31G5.13	sks1;mts5;bfr2;rpn11;cep1;pad1	0.65208
					SPAC328.06	ubp2;ubp34	0.65208
					SPBC1734.07c		0.65208
					SPBC215.09c	erg10	0.65208
					SPBC30D10.07c		0.65208
					SPBC409.06	uch2	0.65208
					SPCC285.16c	msh6	0.65208
					SPAC4G8.09		0.640064
					SPAC823.11		0.640064
					SPAC22F8.10c	sap145	0.640064
					SPBC557.02c		0.640064
					SPBC609.03	iqw1;iqwd1	0.640064
					SPCC1672.03c		0.634029
					SPAC17H9.04c		0.634029
					SPCC550.13	him1;rad35;dfp1	0.634029
					SPAC15A10.16	aip3;bud6;spaip3;fat1	0.634029
					SPAC31G5.05c	ppe	0.634029
					SPAC57A10.05c	pof1	0.634029
					SPAC7D4.03c		0.634029
					SPAC890.04c	ytm1	0.634029
					SPBC29A10.07		0.634029
					SPCC613.10	qcr2	0.634029
					SPAC20G8.09c	nat10	0.615817
					SPAC22E12.19	snt1	0.615817
					SPAC1142.01		0.615817
					SPAC1D4.13	ste3;ste1;byr1	0.615817
					SPAC2C4.17c		0.615817
					SPAC343.05	vma1	0.615817
					SPAC9G1.07		0.615817
					SPAP8A3.12c	tpp2	0.615817
					SPBC8E4.03		0.615817
					SPBP22H7.07	prl1;cwf1;prp5;pi024	0.615817
					SPAC328.01c		0.597443
					SPAPB8E5.07c		0.597443
					SPAC16E8.07c	vph1	0.597443
					SPAC17C9.06	sam50	0.597443
					SPAC24H6.11c		0.597443
					SPAC26A3.05	chc1	0.597443
					SPAC3F10.13	ucp6	0.597443
					SPAC4F10.02		0.597443
					SPBC428.11	met17	0.597443
					SPBC4F6.06	kin1	0.597443
					SPCC1494.08c		0.597443
					SPCC297.05		0.597443
					SPAC227.09		0.591281
					SPBC32H8.13c	pi011;mok12	0.591281
					SPAC30D11.04c	nup124	0.591281
					SPAC19G12.16c	mug46;adg2	0.578902
					SPAC24C9.06c		0.578902
					SPBC1105.01	rrp12	0.578902
					SPAC16A10.07c	myb;MYB;myb1;taz1	0.578902
					SPAC1952.09c	ach1	0.578902
					SPAC1A6.05c		0.578902
					SPAC22F8.08	sec24	0.578902
					SPAC25G10.08	tif34;eif3b;prt1	0.578902
					SPAC343.06c		0.578902
					SPACUNK4.07c	sev4;cta4	0.578902
					SPBC13E7.11		0.578902
					SPBC14C8.06	arc1;sop2	0.578902
					SPBC14F5.09c	ade8	0.578902
					SPBC23E6.05	arx1	0.578902
					SPBC25D12.05	trm1	0.578902
					SPBC3H7.03c		0.578902
					SPCC1672.11c		0.578902
					SPCC1906.02c		0.578902
					SPCC584.01c	sir1	0.578902
					SPBC17A3.01c	tim50;pi044	0.566447
					SPBC4F6.16c	ero11	0.566447
					SPAC17A5.04c	mde10;mug139	0.566447
					SPAC17C9.08	nuc1;pnu1;end1	0.566447
					SPCC18.01c	adg3	0.560191
					SPAC2F7.03c	pom1	0.560191
					SPAC513.01c	eft2;etf201;etf2;eft2-1;eft201	0.560191
					SPBC56F2.08c		0.560191
					SPAC15E1.05c		0.560191
					SPAC22H10.05c		0.560191
					SPBC13G1.08c	ash2	0.560191
					SPBC1604.19c		0.560191
					SPBC20F10.07		0.560191
					SPCC1020.08		0.560191
					SPCC613.02		0.560191
					SPAC12G12.13c	cid14	0.541308
					SPAC3F10.11c	abc2	0.541308
					SPAC10F6.17c		0.541308
					SPAC12B10.14c	ppk2	0.541308
					SPAC23H3.14		0.541308
					SPAC26F1.03	pda1	0.541308
					SPAC29E6.03c	uso1	0.541308
					SPBC336.03	efc25	0.541308
					SPCC1442.09	trp3	0.541308
					SPCC663.03	pmd1	0.541308
					SPAC1420.01c		0.52225
					SPCC417.08	tef3;ef-3	0.52225
					SPAC26A3.12c	dhp1	0.52225
					SPAC2E1P3.04	cao1;spao1	0.52225
					SPAC664.14	amt2	0.52225
					SPBC4C3.05c	rpa1;nuc1;rpa190	0.52225
					SPBC4F6.05c		0.52225
					SPBC557.03c	dcd1;ptr2;pim1	0.52225
					SPBC609.05	pob3	0.52225
					SPBC660.17c		0.52225
					SPCC965.06		0.52225
					SPAC1006.03c		0.515857
					SPAC13F5.01c	msh1	0.515857
					SPAC15A10.01	atm1	0.515857
					SPAC22F3.12c	YA8c;rgs1	0.515857
					SPAC22H10.03c	kap114	0.515857
					SPAC6C3.06c		0.515857
					SPBC4B4.08	ght2	0.515857
					SPCC63.14		0.503012
					SPAC16C9.02c		0.503012
					SPAC17H9.09c	SPRAS;ras1;ste5	0.503012
					SPAC23A1.12c	frs1	0.503012
					SPAC806.02c		0.503012
					SPCC1620.09c	tfg1	0.503012
					SPCC162.08c	nup211	0.490086
					SPBC1604.14c	pak1;shk1;orb2	0.490086
					SPBC1A4.07c		0.490086
					SPBC428.18	cdt1	0.490086
					SPCC4G3.08	psk1	0.490086
					SPAC1B2.05	mcm5;nda4;nda4BC7.13c	0.483592
					SPAC23H4.01c		0.483592
					SPAC343.01c	erg8	0.483592
					SPBC1826.01c	btaf1;mot1	0.483592
					SPBC660.07	ntp1	0.483592
					SPAC26H5.12	rpo41	0.483592
					SPBC106.11c	plg7	0.483592
					SPAC1687.11	spb1;pmt2	0.463987
					SPAC343.16	lys2	0.463987
					SPCC330.09		0.463987
					SPAC1093.01		0.463987
					SPAC6F12.05c	tnr3;TPK	0.463987
					SPAC959.09c	apc5	0.463987
					SPBC543.09		0.463987
					SPBC725.03		0.463987
					SPCC1672.05c	yrs1	0.463987
					SPCC285.09c	cgs2;pde1	0.463987
					SPCC553.12c		0.463987
					SPCC777.02		0.463987
					SPBC1861.05		0.444192
					SPAC13A11.01c	rga8	0.444192
					SPAC1805.05	cki3	0.444192
					SPAC19G12.05		0.444192
					SPAC1D4.04	cct2	0.444192
					SPAC4D7.10c	spt20	0.444192
					SPAC4G9.10	arg3	0.444192
					SPAC630.05	gyp7	0.444192
					SPAC821.08c	slp1;cdc20	0.444192
					SPAC9G1.06c	cyk3	0.444192
					SPBC660.09	mug168	0.444192
					SPBC800.08	gcd10;tif35	0.444192
					SPBC947.02	apl2	0.444192
					SPAC12B10.16c	mug157	0.437551
					SPAC19A8.12	dcp2	0.437551
					SPAC1527.01	mok11	0.424203
					SPAC13G6.01c	rad8;rad8B3F5.10	0.424203
					SPAC25B8.03	psd2	0.424203
					SPAC25B8.11		0.424203
					SPAC57A7.09		0.424203
					SPAC637.13c		0.424203
					SPBC1347.04	tim54	0.424203
					SPBC1718.06	mgm1;msp1	0.424203
					SPBC36B7.02		0.424203
					SPBC543.07	skh1;mkk1;pek1	0.424203
					SPBC8D2.16c	pi049	0.424203
					SPCC1259.10	pgp1	0.424203
					SPCPB1C11.01	amt1	0.424203
					SPAC1805.17	bar1;caf2;crm1BB1.04c;caf7;crm1	0.424203
					SPAC10F6.02c	prp22	0.410769
					SPAC13G6.05c	trs33	0.410769
					SPAC1687.15	gsk3;skp1	0.410769
					SPAC328.09		0.410769
					SPAC3F10.05c	mug113	0.410769
					SPBC2F12.13	klp5;sot1	0.410769
					SPBC30B4.06c	pi079	0.410769
					SPBC31E1.02c	pgak;pgak2;pmr1	0.404018
					SPAC1687.05	pli1	0.404018
					SPAC23C11.17		0.404018
					SPAC4A8.03c	ptc4	0.404018
					SPBC19G7.14c	cog5	0.404018
					SPBC30D10.03c		0.404018
					SPBC3H7.06c	pof9	0.404018
					SPBC4.04c	mcm2;cdc19;nda1	0.404018
					SPBC646.05c	erg9	0.404018
					SPCC23B6.04c		0.404018
					SPCC4G3.09c	gyp3	0.404018
					SPBC651.01c	nog1	0.383632
					SPAC1039.03		0.383632
					SPAC14C4.11		0.383632
					SPAC1782.06c		0.383632
					SPAC1F3.04c		0.383632
					SPAC22G7.06c	ura1	0.383632
					SPAC24C9.07c	pgs2;bgs2;meu21;gls2	0.383632
					SPAC821.13c		0.383632
					SPBC115.01c	rrp46	0.383632
					SPBC15D4.09c		0.383632
					SPBC17D11.06	pri2;spp2	0.383632
					SPBC18H10.16	can1	0.383632
					SPBC29A10.01	ccr1	0.383632
					SPBC409.10	ade7	0.383632
					SPBC800.07c	tsf1	0.383632
					SPBP19A11.03c	mts4;rpn1	0.383632
					SPCC18B5.09c		0.383632
					SPCC191.02c		0.383632
					SPCC576.15c	ksg1	0.383632
					SPCPB1C11.02		0.383632
					SPBC14C8.14c	pol5	0.363041
					SPAC30D11.11		0.363041
					SPAPYUG7.02c	sin1	0.363041
					SPBC1709.07	erg27	0.363041
					SPBC30B4.05	pi080;kap109	0.363041
					SPBC713.04c		0.363041
					SPAC1F3.09	mug161	0.356132
					SPAC6F12.11c	sfc1	0.356132
					SPAP27G11.09c		0.356132
					SPBC13E7.05	gpi14	0.356132
					SPBC15D4.04	gpt;gpt2;alg7;gpt1	0.356132
					SPAC23D3.03c		0.356132
					SPCC24B10.22	mip1;pog1;Pol-gamma	0.356132
					SPAC16A10.01		0.342241
					SPAC19A8.15	trp2	0.342241
					SPAC19B12.03	pgs3;bgs3	0.342241
					SPAC23C11.11	orb5;cka1	0.342241
					SPAC6G10.03c		0.342241
					SPBC12C2.13c	fnx1	0.342241
					SPBC1306.01c		0.342241
					SPBC15C4.03		0.342241
					SPBC17A3.08	pi038	0.342241
					SPBC17D11.02c	hrd1	0.342241
					SPBC25H2.15		0.342241
					SPBC2D10.18	abc1;coq8	0.342241
					SPBC30B4.04c	sol1	0.342241
					SPAC1783.04c	hst4	0.328257
					SPAC20H4.09		0.328257
					SPBC1734.10c		0.328257
					SPCC162.11c		0.328257
					SPAC17A2.12		0.328257
					SPAC4A8.06c		0.328257
					SPAC1F7.01c	spt6	0.321228
					SPBC16D10.05	mok13	0.321228
					SPAC1486.05	nup189	0.321228
					SPAC16.04	dus3	0.321228
					SPAC19G12.03	cda1	0.321228
					SPAC1F3.06c	spo15	0.321228
					SPAC22F3.13	tsc1	0.321228
					SPAC2F7.04	pmc2;med1	0.321228
					SPAC30D11.03	drs1;ddx27	0.321228
					SPAC3A11.07		0.321228
					SPAC57A10.02	cdr2;slm1	0.321228
					SPAPB1A10.06c		0.321228
					SPBC1289.11	cwf17;spf38	0.321228
					SPBC19F5.02c		0.321228
					SPBC3D6.12		0.321228
					SPBC887.12		0.321228
					SPBP35G2.05c	cki2;sst3	0.321228
					SPBP4H10.07		0.321228
					SPBPJ4664.06	gpt1	0.321228
					SPCC16C4.08c	skb15	0.321228
					SPCC16C4.09	orb4;sts5	0.321228
					SPCC18B5.03	wee1	0.299997
					SPCC297.03	ssp1	0.299997
					SPAC1F5.10	tif412	0.299997
					SPAC23G3.03	sib2	0.299997
					SPAC31F12.01	zds1;mug88	0.299997
					SPAC3G9.07c	phd1;hos2;hoc1;hda1	0.299997
					SPAC4A8.10		0.299997
					SPAC4G8.05	ppk14	0.299997
					SPAC824.09c		0.299997
					SPBC16E9.02c		0.299997
					SPBC725.14	arg6	0.299997
					SPBP8B7.18c		0.299997
					SPCC777.09c	arg1	0.299997
					SPBC17G9.04c	nup85	0.278544
					SPCC70.05c		0.278544
					SPAC105.01c		0.278544
					SPAC18G6.11c	rrn3	0.278544
					SPAC19B12.05c	fcp1	0.278544
					SPAC22A12.11	dak1	0.278544
					SPAC23C4.03		0.278544
					SPAC23H3.05c	swd1	0.278544
					SPBC1604.21c	uba1;ptr3	0.278544
					SPBC16H5.10c	prp43	0.278544
					SPBC19C7.09c	uvde;uve1	0.278544
					SPBC25H2.12c	cct7	0.278544
					SPBC30D10.13c	agg1;pdb1	0.278544
					SPBC342.03	gas4	0.278544
					SPBC3B9.15c	scp1	0.278544
					SPBC3D6.13c	pdi2	0.278544
					SPBC582.08		0.278544
					SPBC83.05		0.278544
					SPBC83.16c		0.278544
					SPCC757.12		0.278544
					SPAC1F3.02c	mkh1;mhk1;pmk1	0.271342
					SPAC227.12		0.271342
					SPAC29E6.01	pof11;mug156	0.271342
					SPAPYUK71.03c		0.271342
					SPBC106.17c	cys2	0.271342
					SPBC1773.11c	mug89	0.271342
					SPCC1235.15	dga1	0.271342
					SPAC19G12.10c	pcy1;cpy1	0.256863
					SPAC926.09c	fas1	0.256863
					SPAC10F6.03c	cts1	0.256863
					SPAC13C5.01c		0.256863
					SPAC1486.06		0.256863
					SPAC1B2.02c	ugo1	0.256863
					SPAC23G3.08c	ubp7;ubp26	0.256863
					SPAC32A11.02c		0.256863
					SPAC4G8.06c	trm12	0.256863
					SPAPB2B4.05	vma5	0.256863
					SPBC1347.06c	cki1	0.256863
					SPBC13E7.08c		0.256863
					SPBC1709.15c	cft2	0.256863
					SPBC27B12.12c	pi066	0.256863
					SPBC56F2.11	met6	0.256863
					SPBC902.05c	idh2;glu2	0.256863
					SPBP8B7.23		0.256863
					SPCC320.03		0.256863
					SPCC645.10		0.256863
					SPCC970.09	mut2;sec8	0.256863
					SPBC16A3.10		0.242281
					SPAC12G12.15	sif3	0.242281
					SPAC823.12		0.242281
					SPAP27G11.02		0.242281
					SPAC3F10.02c	sptrk;TRK;TKH;trk1	0.234951
					SPAC13G6.06c	gcv2	0.234951
					SPAC1420.02c	cct5	0.234951
					SPAC1834.05	alg9	0.234951
					SPAC1B9.02c	sck1	0.234951
					SPAC24B11.12c		0.234951
					SPAC24H6.13		0.234951
					SPAC821.12	orb6	0.234951
					SPBC146.07	U2AF59;prp2;mis11	0.234951
					SPBC16A3.12c		0.234951
					SPBC1718.04		0.234951
					SPBC17G9.03c	krs1	0.234951
					SPBC29A10.15	orc1;orp1;cdc30	0.234951
					SPBC32F12.10		0.234951
					SPBC651.03c	gyp10	0.234951
					SPCC18B5.01c	bfr1;hba2	0.234951
					SPAC1006.05c	och1	0.212802
					SPBC15D4.02		0.212802
					SPAC1002.08c	mtf1	0.212802
					SPAC1399.03	fur4	0.212802
					SPAC1952.13	ned1	0.212802
					SPAC1B3.07c	vps28	0.212802
					SPAC1B3.08		0.212802
					SPAC25H1.08c		0.212802
					SPAC26F1.08c		0.212802
					SPAC31A2.08	mrp20	0.212802
					SPAC4F10.16c		0.212802
					SPAC57A10.12c	ura3	0.212802
					SPAC806.04c		0.212802
					SPBC11C11.02	imp2	0.212802
					SPBC16G5.03		0.212802
					SPBC16H5.05c	cyp7;cwf27	0.212802
					SPBC1711.12		0.212802
					SPBC26H8.03	cho2	0.212802
					SPBC3B9.14c	mrpl3	0.212802
					SPBC405.01	min4;ade1;ade1BC3.03	0.212802
					SPCC1620.08		0.212802
					SPCC550.14	vgl1	0.212802
					SPCC5E4.03c	taf5;taf72	0.212802
					SPBC32H8.02c	pi021;mug120;nep2	0.190411
					SPAC1F5.07c	hem14	0.190411
					SPAC20H4.10	ufd2	0.190411
					SPBC18E5.02c		0.190411
					SPBC29A3.02c	his7	0.190411
					SPBC3F6.01c		0.190411
					SPCC330.08	alg11;gmd3	0.190411
					SPAC13A11.02c	erg11;cyp51	0.190411
					SPCC1183.07		0.190411
					SPAC1851.03	ckb1	0.190411
					SPAC1F3.01	rrp6	0.190411
					SPAC22E12.17c	glo3	0.190411
					SPAC56F8.10	met9;met5	0.190411
					SPAC6G10.08	idp1	0.190411
					SPBC13G1.13	tfb2	0.190411
					SPBC14F5.07	doa10	0.190411
					SPBC16E9.13	ksp1;ppk20	0.190411
					SPBC2G2.13c		0.190411
					SPBC83.08	rvb2	0.190411
					SPBP4H10.11c	lcf2	0.190411
					SPCC306.04c	set1	0.190411
					SPBC1289.01c	chr4;cfh3	0.182892
					SPAC1F12.05		0.182892
					SPBC119.11c	pac1;hcs;snm1	0.182892
					SPCC4G3.19	alp16	0.182892
					SPCC63.06		0.182892
					SPBPB7E8.02		0.167772
					SPAC13G6.14	aps1;stw1	0.167772
					SPAC25A8.01c	fft3;snf2SR	0.167772
					SPAC4A8.09c	cwf21	0.167772
					SPAC869.11	cat1	0.167772
					SPAPJ696.02	SPAP696.02;ysc84	0.167772
					SPBC32C12.03c	kin2;ppk25	0.167772
					SPBC32F12.06	pch1	0.167772
					SPBC800.10c		0.167772
					SPBP8B7.05c		0.167772
					SPCC24B10.07	gad8	0.167772
					SPCC5E4.05c		0.167772
					SPBC14F5.13c		0.15254
					SPBC1711.10c	npl4	0.15254
					SPBC354.09c		0.15254
					SPCC622.19	jmj4;mug149	0.15254
					SPBC8D2.20c	sec31;sns-B2;pi045	0.144881
					SPCC1183.11		0.144881
					SPCC613.01		0.144881
					SPAC27F1.09c	prp10;sap155	0.144881
					SPAC29B12.07	sec16	0.144881
					SPAC31G5.04		0.144881
					SPAC56E4.06c	ggt;ggt2	0.144881
					SPAC890.07c	prmt1;rmt1	0.144881
					SPBC16A3.09c	ufd1	0.144881
					SPBC23G7.12c	rpt6;let1	0.144881
					SPBC29A10.05	mut2;exo1	0.144881
					SPBC4.07c	mts2;cep2;rpt2	0.144881
					SPBC428.05c	arg12	0.144881
					SPCC1450.11c	cek1	0.144881
					SPCC4B3.18		0.144881
					SPCC757.07c	ctt1;cta1	0.144881
					SPAC14C4.05c	man1;heh2;mug61	0.12173
					SPAC1556.03	azr1	0.12173
					SPAC227.15		0.12173
					SPAC22A12.07c	ogm1;oma1	0.12173
					SPAC23G3.12c		0.12173
					SPAC27F1.08	pdt1	0.12173
					SPAC29E6.06c		0.12173
					SPAC4G9.17c	mrps5	0.12173
					SPBC106.19	PBC582.01	0.12173
					SPBC16E9.14c	zrg17	0.12173
					SPBC1734.16c	pst3	0.12173
					SPBC1861.09	ppk22	0.12173
					SPBC1A4.02c	leu1BE8.06;leu1	0.12173
					SPBC25B2.01		0.12173
					SPBC26H8.10	rrp44;dis3	0.12173
					SPBC27B12.07	pi071	0.12173
					SPBC29A3.15c	rsm23	0.12173
					SPCC1450.16c		0.12173
					SPCC4E9.02	cig1B22.20c;cig1	0.12173
					SPCC548.07c	ght1	0.12173
					SPAC23D3.12		0.0983154
					SPAC29A4.02c	tef3	0.0983154
					SPCC18.15		0.0983154
					SPAC1565.08	cdc48	0.0983154
					SPAC17G8.06c	ilv3	0.0983154
					SPAC1851.02		0.0983154
					SPAC29A4.08c	cwf8;prp19	0.0983154
					SPAC328.03	ggs1;tps1	0.0983154
					SPAPB1E7.08c		0.0983154
					SPBC1773.01		0.0983154
					SPBC1773.04		0.0983154
					SPBC19C2.11c		0.0983154
					SPBC211.06	gfh1	0.0983154
					SPBC29A3.01	ccc2	0.0983154
					SPBC3B8.01c	arh1	0.0983154
					SPBC776.07		0.0983154
					SPBC887.17		0.0983154
					SPCC1393.08		0.0983154
					SPCC1494.05c	ubp23;ubp12	0.0983154
					SPCC594.02c		0.0983154
					SPCC965.03	vma8	0.0983154
					SPAC19B12.08	atg4	0.0904507
					SPAC20H4.07	rhp57;slr2	0.0904507
					SPAC688.07c		0.0904507
					SPAC6F12.08c		0.0904507
					SPBC1289.02c	uap2	0.0904507
					SPBC17D11.01	nep1	0.0904507
					SPBC3E7.11c		0.0904507
					SPBPB8B6.05c		0.0904507
					SPCC1840.04	mca1;pca1	0.0904507
					SPAC1071.11		0.0746299
					SPAC1556.02c	sdh1	0.0746299
					SPAC16E8.01	sla1;shd1	0.0746299
					SPAC20G4.08		0.0746299
					SPAC20G8.01	cdc17BG4.08;cdc17	0.0746299
					SPAC869.05c		0.0746299
					SPAC9G1.05		0.0746299
					SPBC16A3.15c	ben2;nda2	0.0746299
					SPBC19G7.17		0.0746299
					SPBC21H7.03c		0.0746299
					SPBC354.04		0.0746299
					SPBC530.01	gyp1	0.0746299
					SPBC6B1.07	zer1;prp1	0.0746299
					SPBPB2B2.09c		0.0746299
					SPBPB7E8.01		0.0746299
					SPCC338.07c		0.0746299
					SPCC576.05		0.0746299
					SPCPJ732.02c		0.0746299
					SPBC342.02	qrs1	0.058686
					SPAC18G6.10	lem2;heh1	0.058686
					SPAC3A11.09	sod22	0.058686
					SPAC4A8.12c	sds22	0.058686
					SPBC11B10.04c	pi007;mrps28	0.058686
					SPBC16G5.06		0.058686
					SPBC24C6.03		0.058686
					SPAC13G7.02c	hsp70B39.11c;hsp70;ssa1	0.0506673
					SPAC1786.01c		0.0506673
					SPAC18G6.12c		0.0506673
					SPAC22A12.08c		0.0506673
					SPAC3A12.18	zwf1	0.0506673
					SPAC4D7.13	prp40;usp104	0.0506673
					SPAC664.03		0.0506673
					SPAC821.07c	moc3	0.0506673
					SPAPB2B4.04c	pmc1	0.0506673
					SPBC26H8.07c	nda3;ben1;alp12	0.0506673
					SPBC29A3.09c		0.0506673
					SPBC582.04c		0.0506673
					SPAC11H11.06	arp2	0.0506673
					SPAC20G8.03	itr2	0.0506673
					SPAC3C7.08c	elf1	0.0506673
					SPBC17D1.03c		0.0506673
					SPBC2G2.11		0.0506673
					SPBC2G5.05	tkt	0.0506673
					SPBC4B4.01c		0.0506673
					SPBC4F6.17c		0.0506673
					SPBP4H10.15		0.0506673
					SPCC737.09c	hmt1;hmt1B37.08;hmt1B3.16	0.0506673
					SPAC17G6.04c	cpp1	0.0264212
					SPAC1B9.03c		0.0264212
					SPAC23G3.09	taf4	0.0264212
					SPAC3A12.13c		0.0264212
					SPAC8C9.14	prr1	0.0264212
					SPAPB18E9.02c	ppk18	0.0264212
					SPAPB2B4.03	cyc17;cig2	0.0264212
					SPBC1198.08		0.0264212
					SPBC18E5.07		0.0264212
					SPBC18H10.20c		0.0264212
					SPBC19F8.07	mcs6;mop1;mcs2;crk1;cdk7	0.0264212
					SPBC1D7.01		0.0264212
					SPBC25H2.03		0.0264212
					SPBC3H7.02		0.0264212
					SPBC4C3.03		0.0264212
					SPCC1281.01	mok1;ags1	0.0264212
					SPCC1672.07		0.0264212
					SPCC1840.02c	gls2;orb11;bgs4;pap1;cwg1	0.0264212
					SPCC622.11		0.0264212
					SPCC63.11	prp28	0.0264212
					SPAC1D4.11c	katb;lkh1;kic1	0.0264212
					SPAC24H6.10c		0.0264212
					SPAC4G8.03c		0.0264212
					SPAP27G11.12		0.0264212
					SPBC365.16		0.0264212
					SPCC1020.05		0.0264212
					SPCC736.14	dis1	0.0264212
					SPCC737.04		0.0264212
					SPAC23D3.07	pup1	0.00188463
					SPAC26H5.11	mug56	0.00188463
					SPAC26H5.13c	kei1	0.00188463
					SPAC31G5.02		0.00188463
					SPAC5D6.13		0.00188463
					SPAC630.12		0.00188463
					SPAC6F6.12		0.00188463
					SPAC6G10.04c		0.00188463
					SPBC1683.05		0.00188463
					SPBC1778.09		0.00188463
					SPBC3B8.04c		0.00188463
					SPCC162.09c	hmg1	0.00188463
					SPCC16C4.18c	taf6;taf50	0.00188463
					SPCC663.10		0.00188463
					SPAC8C9.09c	mug129	-0.00635996
					SPBC14F5.10c		-0.00635996
					SPBC83.01	ucp8	-0.00635996
					SPCC1739.01		-0.00635996
					SPCC290.02	rpc34	-0.00635996
					SPAC926.04c	hsp90;swo1;git10	-0.0229493
					SPAC1002.09c	dldh;dld1	-0.0229493
					SPAC1805.02c		-0.0229493
					SPAC1B3.16c	vht1	-0.0229493
					SPAC29B12.10c	pgt1	-0.0229493
					SPAC30.04c	abc4	-0.0229493
					SPAC3H1.06c		-0.0229493
					SPAC589.12		-0.0229493
					SPAC630.14c	tup12;tup1	-0.0229493
					SPAC977.10	sod2	-0.0229493
					SPBC13A2.03		-0.0229493
					SPBC16G5.11c	bag1-a;bag1-A;bag1;bag101	-0.0229493
					SPBC21D10.10	bdc1	-0.0229493
					SPBC2G2.12	hrs1	-0.0229493
					SPBC31F10.11c	cwf4;syf3	-0.0229493
					SPBC354.13	rga6	-0.0229493
					SPCC1739.06c		-0.0229493
					SPCC1753.01c	rpa2;ssb2	-0.0229493
					SPCC320.09	hem15	-0.0229493
					SPCC4B3.12	set9	-0.0229493
					SPCC584.04	eRF3;sup35;erf3	-0.0229493
					SPCP20C8.01c		-0.0229493
					SPAC11E3.12		-0.0396741
					SPAC17A5.07c	ulp2	-0.0396741
					SPAC24C9.05c	mug70	-0.0396741
					SPAC6F12.12	pbp2;par2	-0.0396741
					SPBC106.10	tpk;pka1;git6;TPK	-0.0396741
					SPBC29A3.18	cyt1	-0.0396741
					SPBC336.12c	cdc10	-0.0396741
					SPBC3B8.10c		-0.0396741
					SPBC3E7.06c	fnx2	-0.0396741
					SPCC330.07c		-0.0396741
					SPAC222.06	mak16	-0.048088
					SPBC19G7.05c	fks1;cps1;swl11;its2;gls1;drc1;bgs1	-0.048088
					SPAC16E8.10c		-0.048088
					SPAC1B3.09c		-0.048088
					SPAC3A11.13		-0.048088
					SPBC13A2.04c	ptr2;ptr2-a	-0.048088
					SPBC1604.12		-0.048088
					SPBC16A3.03c	lyn1	-0.048088
					SPBC21B10.03c		-0.048088
					SPBC23E6.09	ssn6	-0.048088
					SPBC577.12	mug71	-0.048088
					SPBC6B1.08c	ofd1	-0.048088
					SPBC839.08c	its8	-0.048088
					SPBC8D2.10c	pi055;rmt3	-0.048088
					SPCC1259.08		-0.048088
					SPCC1682.16	rpt4	-0.048088
					SPCC1739.10	mug33	-0.048088
					SPCC1840.03	pse1;sal3	-0.048088
					SPCC417.05c	chr2;cfh2	-0.048088
					SPAC3H8.06	aur1	-0.073539
					SPAC688.09		-0.073539
					SPAC1002.03c	gls2	-0.073539
					SPAC11G7.03	idh1;glu3	-0.073539
					SPAC13C5.05c		-0.073539
					SPAC13C5.06c	mug121	-0.073539
					SPAC19D5.02c		-0.073539
					SPAC20G8.05c	cdc15;pld2;rng1	-0.073539
					SPAC2G11.09		-0.073539
					SPAC3G9.14	sak1	-0.073539
					SPAC4A8.14	prs1	-0.073539
					SPAC644.06c	clo3;cdr1;nim1	-0.073539
					SPAP14E8.02		-0.073539
					SPAP7G5.06		-0.073539
					SPAPYUG7.03c	mid2	-0.073539
					SPBC1683.01		-0.073539
					SPBC1683.03c		-0.073539
					SPBC16C6.09	ogm4;oma4	-0.073539
					SPBC1711.09c		-0.073539
					SPBC19G7.09	ulp1	-0.073539
					SPBC1E8.02		-0.073539
					SPBC21D10.11c	nfs1	-0.073539
					SPBC2G5.01		-0.073539
					SPBC2G5.06c	hmt2;cad1	-0.073539
					SPBC428.14		-0.073539
					SPBC530.12c	pdf1	-0.073539
					SPCC1322.09		-0.073539
					SPCC338.08	slr9;nip1;mug38;ctp1	-0.073539
					SPCC4B3.13		-0.073539
					SPCC550.11		-0.073539
					SPBC530.15c		-0.073539
					SPBC839.10	usp107;snu71	-0.073539
					SPBP23A10.11c		-0.073539
					SPBC4F6.14		-0.0993101
					SPAC1F7.12	yak3;yakC	-0.0993101
					SPAC20G8.04c		-0.0993101
					SPAC2F3.15	lsk1	-0.0993101
					SPAC323.04		-0.0993101
					SPBC18E5.11c	edc3	-0.0993101
					SPBC18H10.02	lcf1	-0.0993101
					SPBC19C2.09	sre1	-0.0993101
					SPBC21C3.17c		-0.0993101
					SPBC354.07c		-0.0993101
					SPBC691.05c	pi030	-0.0993101
					SPBC725.05c		-0.0993101
					SPBP35G2.07	ilv1	-0.0993101
					SPBP4H10.05c	spe2	-0.0993101
					SPCC1020.10	oca2	-0.0993101
					SPCC11E10.07c	eif2b-a	-0.0993101
					SPCC1620.06c		-0.0993101
					SPCC364.06	nap1;nap11	-0.0993101
					SPCC4G3.13c		-0.0993101
					SPAC6G10.09		-0.0993101
					SPAC139.04c	fap2	-0.107973
					SPAC17G8.07	yaf9	-0.107973
					SPAC6F6.03c		-0.107973
					SPBC14C8.15		-0.107973
					SPBC32F12.07c		-0.107973
					SPCC61.01c	str2	-0.107973
					SPCC965.05c	tng;thp1	-0.107973
					SPAC12G12.11c		-0.12541
					SPAC13G7.12c		-0.12541
					SPAC15F9.02	seh1	-0.12541
					SPAC1834.11c	sec18	-0.12541
					SPAC1F5.02		-0.12541
					SPAC2F7.02c		-0.12541
					SPAC4F10.10c	mnn9	-0.12541
					SPAC4G8.04		-0.12541
					SPAC4G9.15		-0.12541
					SPAC977.12		-0.12541
					SPAC9E9.03	leu2	-0.12541
					SPACUNK4.06c	rpb7	-0.12541
					SPBC16H5.08c		-0.12541
					SPBC1703.14c	top1	-0.12541
					SPBC17A3.07	pi039;pgr1	-0.12541
					SPBC17G9.09	tif213;tif23	-0.12541
					SPBC27.01c		-0.12541
					SPBC28F2.02	mep33	-0.12541
					SPBC428.02c	eca39;eca39B2.11c	-0.12541
					SPBC4B4.04		-0.12541
					SPBC776.03		-0.12541
					SPBC800.05c	tub1;ban5;alp2;atb2	-0.12541
					SPCC1322.15	rpl34-2;rpl34;rpl3402	-0.12541
					SPCC1902.01	gaf1	-0.12541
					SPCC285.08	ret2	-0.12541
					SPCC576.10c	rpt3	-0.12541
					SPCC737.03c	ima1	-0.12541
					SPCC970.03		-0.12541
					SPBC582.03	cdc13;cdc13B2.02	-0.142996
					SPAC2C4.15c	ubx2;ucp13	-0.142996
					SPBC32H8.07	gpb1;git5;pi017;gbp1	-0.142996
					SPBC409.20c	psh3	-0.142996
					SPCP31B10.04		-0.142996
					SPAC19B12.01		-0.142996
					SPAC1B1.04c		-0.142996
					SPAC24C9.10c	mrp4	-0.142996
					SPAC27F1.06c	fkbp39	-0.142996
					SPBC115.03		-0.142996
					SPBC18A7.02c		-0.142996
					SPBC651.06	csa1;mug166	-0.142996
					SPCC757.05c		-0.142996
					SPAC6G9.12	cfr1;chs5	-0.151846
					SPBC15D4.05		-0.151846
					SPBC29B5.02c	isp4	-0.151846
					SPCC569.01c		-0.151846
					SPBC19F5.03		-0.151846
					SPAC14C4.14	atp1	-0.151846
					SPAC21E11.08	lcb2;lcb2B1E11.07	-0.151846
					SPAC22A12.10		-0.151846
					SPAC24C9.03	mvd1	-0.151846
					SPAC25B8.10		-0.151846
					SPAC31G5.11	pac2	-0.151846
					SPAC4D7.08c	min13;ade4;aza1	-0.151846
					SPAC664.11	ssc1;hsp70;ssp1	-0.151846
					SPAP7G5.04c	lys1	-0.151846
					SPAP8A3.07c		-0.151846
					SPBC1271.10c		-0.151846
					SPBC16C6.06	vps10;pep1	-0.151846
					SPBC646.09c	int6;eIF3e;yin6	-0.151846
					SPCC1235.02	bio2;bio2B20.02c	-0.151846
					SPCC1442.10c	rpb3	-0.151846
					SPCC794.08		-0.151846
					SPAC24H6.05	cdc25;sal2	-0.178627
					SPCC1223.11	ptc2	-0.178627
					SPAC11E3.13c	gas5	-0.178627
					SPAC25A8.02		-0.178627
					SPAC29A4.15		-0.178627
					SPAC2E1P5.03		-0.178627
					SPAC3G9.06	frs2	-0.178627
					SPAC3H1.09c		-0.178627
					SPAC750.08c		-0.178627
					SPAC926.03	rlc1	-0.178627
					SPBC119.13c	prp31;spp13	-0.178627
					SPBC1709.12	rid1	-0.178627
					SPBC26H8.01	nmt2;thi2	-0.178627
					SPBC27B12.13	tom40;pi065B;pi065A	-0.178627
					SPBC342.04		-0.178627
					SPBC3D6.05	ptp4	-0.178627
					SPBC3H7.05c		-0.178627
					SPBP23A10.13	orc4;orp4	-0.178627
					SPCC1682.12c	ubp27;ubp16	-0.178627
					SPCC1795.03	gmn3;gms1	-0.178627
					SPCC1919.09	tif6	-0.178627
					SPCC61.03		-0.178627
					SPCC965.13		-0.178627
					SPCPJ732.01	vps5	-0.178627
					SPAC19A8.04	erg5	-0.205764
					SPAC57A10.07		-0.205764
					SPAC732.02c		-0.205764
					SPAC8C9.03	cgs1	-0.205764
					SPBC12C2.11		-0.205764
					SPBC13G1.11	ykt6	-0.205764
					SPBC16D10.07c	sir2;SIR2	-0.205764
					SPBC21B10.09		-0.205764
					SPBC3E7.16c	leu3	-0.205764
					SPCC4G3.17		-0.205764
					SPAC23H3.07c	mrp2	-0.205764
					SPCC285.17	uaf30;spp27	-0.205764
					SPAC1565.01		-0.205764
					SPAC3G9.09c	tif21;tif211	-0.205764
					SPAC637.06		-0.205764
					SPAC8E11.10	sou1	-0.205764
					SPBC1604.08c	imp1	-0.205764
					SPBC20F10.08c		-0.205764
					SPCC1259.09c		-0.205764
					SPCC306.09c	cap1;cap	-0.205764
					SPCC320.10	srp72	-0.205764
					SPAC11D3.02c		-0.21489
					SPAC1F12.09	gpi17	-0.21489
					SPAC23H4.07c	srp102	-0.21489
					SPAC521.02		-0.21489
					SPAC8F11.08c		-0.21489
					SPBC336.06c	rnh1	-0.21489
					SPCC16C4.15	rml2	-0.21489
					SPAC4H3.10c	pyk1	-0.233265
					SPBC119.17		-0.233265
					SPBC1652.02	aap1	-0.233265
					SPCC285.11	ucp10	-0.233265
					SPAC167.04	pam17	-0.233265
					SPAC19A8.05c	sst4;vps27	-0.233265
					SPAC29B12.06c	rcd1	-0.233265
					SPAC3G9.15c	fcf2	-0.233265
					SPAC6B12.05c	ies2	-0.233265
					SPAC824.08	gdp1;gda1	-0.233265
					SPBC1289.03c	fyt1;spi1;mal25-1	-0.233265
					SPBC1734.12c	alg12	-0.233265
					SPBC215.13		-0.233265
					SPBC21C3.06		-0.233265
					SPBC25B2.06c	btb2	-0.233265
					SPBC36.10		-0.233265
					SPBC365.11		-0.233265
					SPCC1322.13	ade6;min1	-0.233265
					SPCC285.13c		-0.233265
					SPCC4F11.03c		-0.233265
					SPCC576.14		-0.233265
					SPAC13G7.11		-0.251806
					SPAC17G6.07c		-0.251806
					SPAC1805.14		-0.251806
					SPBC1685.03	sec11	-0.251806
					SPBC354.01	gtp1;gtp1B49.05	-0.251806
					SPBC405.03c		-0.251806
					SPCC737.06c		-0.251806
					SPAC1A6.09c	lag1	-0.251806
					SPAC824.03c		-0.251806
					SPCC24B10.18		-0.251806
					SPBC16H5.02	pfk1	-0.26114
					SPAC1639.01c		-0.26114
					SPAC22E12.09c	krp1;krp	-0.26114
					SPAC23A1.17		-0.26114
					SPAC30C2.08		-0.26114
					SPAPB24D3.08c		-0.26114
					SPBC16G5.08	trp4	-0.26114
					SPBC16G5.18	erg24	-0.26114
					SPBC19C7.07c	sen34	-0.26114
					SPBC3B8.03		-0.26114
					SPBC405.02c		-0.26114
					SPBC418.01c	his4	-0.26114
					SPBC776.09	ste13	-0.26114
					SPBP35G2.14		-0.26114
					SPCC1223.07c	drs1	-0.26114
					SPCC285.03		-0.26114
					SPCC338.14	ado1	-0.26114
					SPCPB16A4.03c	ade10	-0.26114
					SPAC1F8.07c		-0.289399
					SPAC5D6.04		-0.289399
					SPCC1235.14	ght5	-0.289399
					SPAC10F6.11c		-0.289399
					SPAC1296.01c		-0.289399
					SPAC13G7.04c	mac1	-0.289399
					SPAC13G7.08c	crb3	-0.289399
					SPAC1420.03	rpn5;rpn501;rpn5-a	-0.289399
					SPAC17D4.01	pex7	-0.289399
					SPAC18G6.07c	mra1	-0.289399
					SPAC227.14		-0.289399
					SPAC23C11.14	zhf;zhf1	-0.289399
					SPAC24B11.08c		-0.289399
					SPAC24C9.08		-0.289399
					SPAC26A3.01	sxa1	-0.289399
					SPAC2G11.07c	ptc3	-0.289399
					SPAC3H1.11	hsr1	-0.289399
					SPAC57A10.09c	nhp6	-0.289399
					SPAC637.10c	rpn10;pus1	-0.289399
					SPAC823.15	ppa1	-0.289399
					SPBC12C2.03c		-0.289399
					SPBC13E7.07		-0.289399
					SPBC14C8.03	fma2	-0.289399
					SPBC1604.05	pgi1	-0.289399
					SPBC1683.08	ght4	-0.289399
					SPBC16E9.06c	uvi31	-0.289399
					SPBC28F2.11		-0.289399
					SPBC32C12.02	steX;aff1;stex;ste11	-0.289399
					SPBC3D6.06c		-0.289399
					SPBC4B4.03	rsc1	-0.289399
					SPBC56F2.10c	alg5	-0.289399
					SPBC839.11c	hut1	-0.289399
					SPBPJ4664.05		-0.289399
					SPCC1682.07	ssl1;tfh47	-0.289399
					SPCC622.10c		-0.289399
					SPCC70.02c		-0.289399
					SPCC736.13		-0.289399
					SPAC110.03	cdc42	-0.318054
					SPAC1486.02c	ucp14;dsc2	-0.318054
					SPAC17G6.09	sec62	-0.318054
					SPAC1F7.04	rho1	-0.318054
					SPAC2E1P3.01		-0.318054
					SPAC4F8.15	itr1BD4.02c;itr1	-0.318054
					SPAC4G8.13c	prz1	-0.318054
					SPAC57A7.12		-0.318054
					SPAC631.01c	acp2	-0.318054
					SPAC8F11.04		-0.318054
					SPAP7G5.02c	gua2	-0.318054
					SPAPB1E7.09	oma2;ogm2	-0.318054
					SPBC12C2.04		-0.318054
					SPBC24C6.08c		-0.318054
					SPBC31F10.03		-0.318054
					SPBC428.16c	rhb1	-0.318054
					SPCC825.01		-0.318054
					SPAC16E8.17c		-0.327695
					SPAC1805.08	dlc1	-0.327695
					SPAC19G12.07c	rsd1	-0.327695
					SPAC22A12.09c	sap114	-0.327695
					SPAC23E2.01	fep1;gaf2	-0.327695
					SPAC30C2.05	erv14	-0.327695
					SPBC1604.16c		-0.327695
					SPBC16A3.04	rsm25	-0.327695
					SPBC21D10.05c	ucp3;soc2	-0.327695
					SPBC2F12.10		-0.327695
					SPCC18.07	rpc53	-0.327695
					SPCC569.06		-0.327695
					SPCC736.12c	mmi1	-0.327695
					SPAC1142.04		-0.347115
					SPAC12B10.02c		-0.347115
					SPAC13G7.06	met16	-0.347115
					SPAC18G6.15	mal3	-0.347115
					SPAC23C11.09	ala1;ars1	-0.347115
					SPAC25G10.01		-0.347115
					SPAC3G6.02	dss1	-0.347115
					SPAC6F12.06	rdi1	-0.347115
					SPBC1271.14		-0.347115
					SPBC1539.09c	trp1	-0.347115
					SPBC16H5.04		-0.347115
					SPBC1709.10c	atx1	-0.347115
					SPBC18E5.01		-0.347115
					SPBPB21E7.04c		-0.347115
					SPCC1322.16	phb2	-0.347115
					SPCC1450.15		-0.347115
					SPCC338.11c	rrg1;uvi22	-0.347115
					SPCC970.06		-0.347115
					SPAC17H9.13c		-0.347115
					SPAC27E2.03c		-0.347115
					SPAC57A10.10c	sla1	-0.347115
					SPBC1539.04		-0.347115
					SPBC2A9.02		-0.347115
					SPBC947.10	dsc1	-0.347115
					SPBC1734.06	rad6;rhp18	-0.366721
					SPAC13G7.05		-0.366721
					SPAC18G6.06		-0.366721
					SPAC227.17c		-0.366721
					SPBC2G5.02c		-0.366721
					SPAPB1E7.11c		-0.366721
					SPCC16C4.12		-0.366721
					SPBC1734.04		-0.376594
					SPBC17D1.05		-0.376594
					SPBC8E4.01c		-0.376594
					SPAC10F6.01c	sir1	-0.376594
					SPAC18G6.04c	shm2	-0.376594
					SPAC20G4.01	caf16	-0.376594
					SPAC20G4.07c	sts1;erg4	-0.376594
					SPAC22E12.13c	rpl24BE12.12;rpl2403;rpl24;rpl24-3	-0.376594
					SPAC2F7.05c	tif5;eif5	-0.376594
					SPAC3C7.11c	cal1;cnx1	-0.376594
					SPAC56F8.08	mud1;ucp1;ddi1	-0.376594
					SPAC5H10.08c	pan6	-0.376594
					SPAC644.18c	bet3	-0.376594
					SPAP8A3.09c	paa1	-0.376594
					SPBC1198.05		-0.376594
					SPBC1604.03c		-0.376594
					SPBC1718.07c	zfs1;moc4	-0.376594
					SPBC211.08c		-0.376594
					SPBC28E12.03	rga4	-0.376594
					SPBC354.02c	sec61	-0.376594
					SPBC365.12c	ish1	-0.376594
					SPCC188.06c	srp54;srp54B8.05	-0.376594
					SPCC970.10c	rfp1;brl2	-0.376594
					SPCP1E11.05c		-0.376594
					SPAC20G8.02		-0.376594
					SPAC4F8.01	vps2;did4	-0.376594
					SPAC1002.12c		-0.406504
					SPAC14C4.07		-0.406504
					SPAC1527.03		-0.406504
					SPAC1786.02		-0.406504
					SPAC17G6.11c		-0.406504
					SPAC17G8.08c		-0.406504
					SPAC19E9.03	pas1	-0.406504
					SPAC1A6.07		-0.406504
					SPAC1F5.06		-0.406504
					SPAC21E11.06	tif224	-0.406504
					SPAC23H4.03c	erv25	-0.406504
					SPAC26F1.04c	mrf1;etr1	-0.406504
					SPAC2F3.03c	rpa51;rpa49	-0.406504
					SPAC3A12.06c		-0.406504
					SPAC4A8.16c	nip1;eIF3c;tif33	-0.406504
					SPAC57A7.08	pzh1;phz1	-0.406504
					SPAC5D6.12		-0.406504
					SPAC869.02c		-0.406504
					SPBC106.06	cct4	-0.406504
					SPBC11B10.07c	ivn1;pi004	-0.406504
					SPBC14F5.03c	kap123	-0.406504
					SPBC15C4.04c		-0.406504
					SPBC16A3.08c		-0.406504
					SPBC16D10.03	pgp2	-0.406504
					SPBC3H7.11		-0.406504
					SPBC428.15		-0.406504
					SPCC1322.02		-0.406504
					SPCC16C4.07	scw1	-0.406504
					SPCC1827.03c		-0.406504
					SPCC18B5.07c	nup61	-0.406504
					SPCC550.15c		-0.406504
					SPCC63.02c	aah3	-0.406504
					SPCC777.08c	bit61	-0.406504
					SPAC25H1.04	mug105	-0.406504
					SPAC27E2.05	mis1;cdc1	-0.406504
					SPCC1682.04	cdc31	-0.406504
					SPAC22A12.15c	bip1;bip	-0.436857
					SPAC1071.03c		-0.436857
					SPAC13A11.05		-0.436857
					SPAC22G7.01c	SPAP696.03c	-0.436857
					SPAC23C11.06c		-0.436857
					SPAC24C9.12c		-0.436857
					SPAC2C4.09		-0.436857
					SPAC31G5.14	gcv1;n313	-0.436857
					SPAC57A7.04c	pab1;pab1B7A7.05;pabp	-0.436857
					SPAC589.06c		-0.436857
					SPAPB2C8.01		-0.436857
					SPAPJ696.01c	SPAP696.01c;vps17	-0.436857
					SPBC1198.13c	tfg2	-0.436857
					SPBC11C11.08	srp1	-0.436857
					SPBC1271.03c		-0.436857
					SPBC1677.03c		-0.436857
					SPBC1778.01c	mpp11;zuo1	-0.436857
					SPBC19G7.10c		-0.436857
					SPBC26H8.02c	sec9	-0.436857
					SPBC365.14c	gps2	-0.436857
					SPBC405.04c	ypt7	-0.436857
					SPBC409.07c	spc2;smf2;wis1	-0.436857
					SPBC409.08		-0.436857
					SPBC83.14c	rfc5	-0.436857
					SPBP35G2.11c		-0.436857
					SPCC1672.09		-0.436857
					SPCC18.02		-0.436857
					SPCC794.01c		-0.436857
					SPAC1093.02		-0.447075
					SPAC17A5.08		-0.447075
					SPAC1834.10c		-0.447075
					SPAC3A12.07	rpb11	-0.447075
					SPAC3G6.05		-0.447075
					SPAC644.08		-0.447075
					SPACUNK4.08		-0.447075
					SPBC36B7.08c		-0.447075
					SPBC409.05	sph1;psh1;shp1;skp1	-0.447075
					SPBC725.15	ura5	-0.447075
					SPBC83.13		-0.447075
					SPAC16.05c	sfp1	-0.467666
					SPAC12G12.03	cip2	-0.467666
					SPAC14C4.04	B22918-2	-0.467666
					SPAC15E1.06	vps29	-0.467666
					SPAC17G6.02c	tco1	-0.467666
					SPAC1F7.03	pkd2	-0.467666
					SPAC29A4.16	ppk10;sat4;hal4	-0.467666
					SPAC2F3.05c		-0.467666
					SPAC3A11.12c	pam2;rpt5;tbp1	-0.467666
					SPAC4F10.18		-0.467666
					SPAC57A10.14	sgf11	-0.467666
					SPACUNK12.02c	cmk1	-0.467666
					SPAPB8E5.02c	rpn5-b;rpn502;rpn5	-0.467666
					SPBC106.03		-0.467666
					SPBC12C2.09c		-0.467666
					SPBC1539.03c	argX	-0.467666
					SPBC16C6.08c	qcr6	-0.467666
					SPBC1709.03		-0.467666
					SPBC19G7.15	nup44	-0.467666
					SPBC1A4.05	blt1	-0.467666
					SPBC25B2.09c	rrs1;mrs1	-0.467666
					SPBC25H2.16c		-0.467666
					SPBC29B5.01	mts1;sss1;atf1;gad7	-0.467666
					SPBC3B8.06		-0.467666
					SPBC409.13		-0.467666
					SPBC713.03		-0.467666
					SPBC902.04		-0.467666
					SPBC9B6.04c	tuf1;aes2	-0.467666
					SPCC1281.03c		-0.467666
					SPCC1322.08	mkp1;srk1	-0.467666
					SPCC1672.08c	tfa2	-0.467666
					SPCC1919.03c		-0.467666
					SPCC736.10c	mrps8	-0.467666
					SPAC16E8.04c		-0.488466
					SPAC4C5.02c	ryh1;hos1	-0.488466
					SPAC6G9.14		-0.488466
					SPBP19A11.01		-0.488466
					SPCC31H12.05c	sds21	-0.488466
					SPAC56F8.16	esc1	-0.498946
					SPAC1006.07	tif411;tif1	-0.498946
					SPAC144.10c	gwt1;mug59	-0.498946
					SPAC1687.03c	rfc4	-0.498946
					SPAC1782.10c	nhp2	-0.498946
					SPAC22H12.02	taf14;tfg3	-0.498946
					SPAC23A1.14c		-0.498946
					SPAC23A1.18c	mrp51	-0.498946
					SPAC23C4.05c		-0.498946
					SPAC23H3.09c	gly1	-0.498946
					SPAC23H4.09	cdb4	-0.498946
					SPAC29E6.08	tbp;TBP;tdf1;TFIID;tbp1	-0.498946
					SPAC6F12.13c	fps1	-0.498946
					SPAC9.07c		-0.498946
					SPAC9E9.04		-0.498946
					SPBC1198.02	dea2	-0.498946
					SPBC15C4.01c	oca3	-0.498946
					SPBC21B10.05c	pop3;wat1	-0.498946
					SPBC2F12.14c	gua1	-0.498946
					SPBC887.01		-0.498946
					SPCC1739.07		-0.498946
					SPCC1795.10c		-0.498946
					SPCC1906.01	mpg1	-0.498946
					SPCC794.11c		-0.498946
					SPBC19F5.05c	ppp1	-0.53071
					SPCC548.06c	ght8	-0.53071
					SPAC12G12.07c		-0.53071
					SPAC15A10.10	mde6	-0.53071
					SPAC19D5.05c		-0.53071
					SPAC1D4.08	pis1	-0.53071
					SPAC227.06		-0.53071
					SPAC22E12.07	RanGAP;rna1	-0.53071
					SPAC2F3.01		-0.53071
					SPAC323.02c	pup2	-0.53071
					SPAC4A8.04	prb1;isp6	-0.53071
					SPAC637.08		-0.53071
					SPAC8F11.09c	nnt1	-0.53071
					SPAPB8E5.09	rvb1	-0.53071
					SPBC106.07c		-0.53071
					SPBC16E9.15		-0.53071
					SPBC1709.05	hsc1;sks2	-0.53071
					SPBC1734.13	atp3	-0.53071
					SPBC215.08c	arg4	-0.53071
					SPBC26H8.06	grx4;grx5	-0.53071
					SPBC3B8.07c	dsd1	-0.53071
					SPBC3E7.15c	lac1;mug83	-0.53071
					SPBC4C3.07	eIF3f	-0.53071
					SPBC4F6.10	vps901;vps9A;vps9a	-0.53071
					SPBC543.02c		-0.53071
					SPBC577.08c	txl1;trx3	-0.53071
					SPBC713.08	mim1;tom13	-0.53071
					SPBC725.01		-0.53071
					SPBC800.09	sum2	-0.53071
					SPBC83.06c		-0.53071
					SPBP8B7.25	cyp4	-0.53071
					SPCC126.11c		-0.53071
					SPCC191.01		-0.53071
					SPCC306.06c		-0.53071
					SPCC553.06		-0.53071
					SPCC645.14c	sti1	-0.53071
					SPBC36.03c		-0.562975
					SPAC17A2.09c	csx1	-0.562975
					SPAC17A5.15c		-0.562975
					SPAC17G6.14c	uap56	-0.562975
					SPAC19E9.01c	nup40	-0.562975
					SPAC1A6.03c		-0.562975
					SPAC1B3.03c	wis2;cyp5	-0.562975
					SPAC1B3.05	not3	-0.562975
					SPAC22F8.04		-0.562975
					SPAC23A1.03	apt1	-0.562975
					SPAC27D7.06		-0.562975
					SPAC2G11.13	atg22	-0.562975
					SPAC4G9.09c	arg11	-0.562975
					SPAC4G9.12	gnk;cdl3	-0.562975
					SPAC56E4.03		-0.562975
					SPAC6B12.07c		-0.562975
					SPAC6C3.04	cit1	-0.562975
					SPAC6C3.09		-0.562975
					SPAPB1E7.04c		-0.562975
					SPBC1198.06c		-0.562975
					SPBC1271.02	stt3	-0.562975
					SPBC12C2.06		-0.562975
					SPBC16G5.02c		-0.562975
					SPBC215.05	gpd1	-0.562975
					SPBC21C3.15c		-0.562975
					SPBC23G7.16	ctr6	-0.562975
					SPBC28F2.04c	spf27;cwf7	-0.562975
					SPBC28F2.09		-0.562975
					SPBC3B9.07c	rpa43;rpa21	-0.562975
					SPBC3E7.12c	chr1;cfh4	-0.562975
					SPBC3F6.03	caf4;trr1	-0.562975
					SPCC338.06c		-0.562975
					SPCC4F11.04c		-0.562975
					SPCC576.07	ret3	-0.562975
					SPCC794.07		-0.562975
					SPCC825.02		-0.562975
					SPAC167.05		-0.573844
					SPAC6B12.04c		-0.573844
					SPBC11B10.02c	his3;pi009	-0.573844
					SPBC16A3.14		-0.573844
					SPBC31E1.04	pep12	-0.573844
					SPBP4H10.17c		-0.573844
					SPCP31B10.03c	sep10;soh1;med31	-0.573844
					SPCC126.09		-0.595756
					SPAC1610.02c		-0.595756
					SPAC1751.02c	rsm19	-0.595756
					SPAC1834.01	sup45	-0.595756
					SPAC23C4.08	rho3	-0.595756
					SPAC2F7.13c	wrs1	-0.595756
					SPAC6F6.10c	arc2;arc34	-0.595756
					SPAC824.06	tim14	-0.595756
					SPBC106.15	idi1	-0.595756
					SPBC12C2.12c	glo1	-0.595756
					SPBC12D12.07c	trx2	-0.595756
					SPBC14F5.05c	sam1	-0.595756
					SPBC1861.01c	cnp3	-0.595756
					SPBC2D10.11c	nap2;nap1.2;nap12	-0.595756
					SPBC3B8.02	php5	-0.595756
					SPBC685.04c	aps2	-0.595756
					SPBP8B7.21	ubp29;ubp3	-0.595756
					SPCC1393.09c		-0.595756
					SPCC16A11.16c		-0.595756
					SPCC18B5.11c	cds1	-0.595756
					SPCC737.02c	qcr7	-0.595756
					SPAC26F1.10c	pyp1	-0.617905
					SPBC18H10.17c		-0.617905
					SPBC26H8.12		-0.617905
					SPBC2F12.11c	rep2	-0.617905
					SPCC31H12.03c	mlo1	-0.617905
					SPCP1E11.10		-0.617905
					SPAC10F6.13c		-0.62907
					SPAC12G12.04	mcp60;hsp60	-0.62907
					SPAC144.03	ade2;min10;min3	-0.62907
					SPAC1782.07	qcr8	-0.62907
					SPAC1783.07c	caf3;pap1	-0.62907
					SPAC23G3.06		-0.62907
					SPAC25G10.03	zip1	-0.62907
					SPAC25G10.05c	his1	-0.62907
					SPAC4A8.13c	pts1	-0.62907
					SPAC4C5.03		-0.62907
					SPAC688.12c		-0.62907
					SPAPJ760.03c	adg1	-0.62907
					SPBC119.10	asn1	-0.62907
					SPBC1289.09	tim21	-0.62907
					SPBC16H5.07c	ppa2	-0.62907
					SPBC1703.07		-0.62907
					SPBC1773.02c		-0.62907
					SPBC24C6.05	sec28	-0.62907
					SPBC36.04	cys1a;cys11	-0.62907
					SPBC4C3.09		-0.62907
					SPBC8D2.17	pi048	-0.62907
					SPBC8E4.04		-0.62907
					SPBC947.03c		-0.62907
					SPBP23A10.15c	qcr1;mas1	-0.62907
					SPCC1450.02	brf1;bdf1	-0.62907
					SPCC162.07	ent1	-0.62907
					SPCC191.03c		-0.62907
					SPCC338.15		-0.62907
					SPCC4B3.17	cbp3	-0.62907
					SPCC613.03		-0.62907
					SPCC736.04c	gma12	-0.62907
					SPCC1739.13	hsp70;ssa2	-0.662935
					SPAC12B10.07	acp1	-0.662935
					SPAC12G12.05c	taf9	-0.662935
					SPAC13F5.03c	gld1	-0.662935
					SPAC17H9.07		-0.662935
					SPAC1805.06c	hem2	-0.662935
					SPAC1B3.01c		-0.662935
					SPAC22A12.12c		-0.662935
					SPAC23C4.19	spt5	-0.662935
					SPAC26H5.07c		-0.662935
					SPAC3H1.05		-0.662935
					SPAC3H8.10	sec14;spo20	-0.662935
					SPAC823.02		-0.662935
					SPAC823.07		-0.662935
					SPAC8F11.02c		-0.662935
					SPBC1105.14	rsv2	-0.662935
					SPBC11G11.03		-0.662935
					SPBC1604.06c		-0.662935
					SPBC16A3.01	spn3	-0.662935
					SPBC19C7.10		-0.662935
					SPBC216.03		-0.662935
					SPBC21C3.14c		-0.662935
					SPBC23E6.06c		-0.662935
					SPBC27B12.14		-0.662935
					SPBC30D10.02		-0.662935
					SPBC428.03c	pho4	-0.662935
					SPBC577.10		-0.662935
					SPBC582.09	pex11	-0.662935
					SPBC646.07c		-0.662935
					SPBC713.09		-0.662935
					SPBC800.06	brx1	-0.662935
					SPCC1020.04c	rpo15;rpb6	-0.662935
					SPCC1840.11	csl4	-0.662935
					SPCC4B3.09c		-0.662935
					SPCC645.03c	isa1	-0.662935
					SPCC663.04	rpl39	-0.662935
					SPCC777.06c		-0.662935
					SPCC830.11c		-0.662935
					SPCC757.09c	rnc1	-0.697369
					SPAC13G6.10c	asl1	-0.697369
					SPAC14C4.09	agn1	-0.697369
					SPAC1687.12c	coq4	-0.697369
					SPAC1805.16c		-0.697369
					SPAC19B12.02c	gas1	-0.697369
					SPAC19G12.09		-0.697369
					SPAC1B2.04	cox6	-0.697369
					SPAC27F1.07		-0.697369
					SPAC30D11.08c	swp2;saf60;phf2	-0.697369
					SPBC16H5.06	rip1	-0.697369
					SPBC1711.08		-0.697369
					SPBC409.15		-0.697369
					SPBC543.08		-0.697369
					SPBC646.16		-0.697369
					SPCC126.08c		-0.697369
					SPBC13E7.04	atp16	-0.708977
					SPBC1604.10	med21;srb7	-0.708977
					SPBC26H8.08c	grn1	-0.708977
					SPBC29A3.10c	atp14	-0.708977
					SPBC29A3.16	rrs1	-0.708977
					SPBC30D10.14		-0.708977
					SPBC32H8.08c	pi016	-0.708977
					SPBC800.12c		-0.708977
					SPBC1E8.05		-0.732392
					SPBC21C3.08c	car2	-0.732392
					SPBC32H8.12c	pi012;cps8;act1	-0.732392
					SPAC1142.05	ctr5	-0.732392
					SPAC15E1.09	grx2	-0.732392
					SPAC16E8.15	tif1;eIF4E1;tif45;tif451	-0.732392
					SPAC18G6.03	ypt3;its5	-0.732392
					SPAC1B3.06c		-0.732392
					SPAC22G7.09c	nup45	-0.732392
					SPAC26H5.09c		-0.732392
					SPAC27F1.02c	fus4;cdc8	-0.732392
					SPAC31G5.17c	rps10-1;rps1001;rps10	-0.732392
					SPAC56F8.07		-0.732392
					SPAC821.09	eng1	-0.732392
					SPAC8C9.04		-0.732392
					SPAC9E9.11	plr;plr1	-0.732392
					SPAPB18E9.04c		-0.732392
					SPBC16A3.02c		-0.732392
					SPBC16D10.08c		-0.732392
					SPBC19F5.04		-0.732392
					SPBC20F10.01	gar1;gar1B5H2.03	-0.732392
					SPBC21C3.19		-0.732392
					SPBC28F2.08c		-0.732392
					SPBC2D10.12	ucp4;rhp23	-0.732392
					SPBC409.14c	mrps17	-0.732392
					SPBC4F6.13c		-0.732392
					SPCC1020.06c	tal1	-0.732392
					SPCC1183.02		-0.732392
					SPCC132.04c		-0.732392
					SPCC1322.04		-0.732392
					SPCC1393.10	ctr4	-0.732392
					SPCC162.05	coq3	-0.732392
					SPCC16C4.03	pin1	-0.732392
					SPCC18B5.04	rsm18	-0.732392
					SPCC24B10.13	skb5	-0.732392
					SPCC306.08c		-0.732392
					SPCC338.10c	cox5	-0.732392
					SPCC4F11.02	ptc1	-0.732392
					SPCC777.12c		-0.732392
					SPCC825.03c	sso1;psy1	-0.732392
					SPCP1E11.11		-0.732392
					SPAC1782.04	cox24	-0.756078
					SPBC16D10.10		-0.756078
					SPBC17D1.06	dbp3	-0.756078
					SPCC622.15c		-0.756078
					SPAC17C9.11c		-0.756078
					SPAC22H12.01c	mug35	-0.756078
					SPAC29A4.05	cam2	-0.756078
					SPAC2F3.02		-0.756078
					SPAC7D4.10	vma13	-0.756078
					SPBC14C8.16c	bot1	-0.756078
					SPBC216.04c		-0.756078
					SPBC2G2.05	rpl16c;rpl1603;rpl16-3;rpl13a-3	-0.756078
					SPCC1795.02c	vcx1	-0.768024
					SPAC17C9.10	stm1	-0.768024
					SPAC1F12.07		-0.768024
					SPAC27D7.09c		-0.768024
					SPAC30C2.04		-0.768024
					SPAC31G5.16c	dpm1	-0.768024
					SPAC328.10c	rps5-2;rps5;rps502	-0.768024
					SPAC694.04c		-0.768024
					SPAPB17E12.11		-0.768024
					SPBC119.01	rpn3	-0.768024
					SPBC13G1.02		-0.768024
					SPBC14C8.12	rpb8	-0.768024
					SPBC16C6.07c	rpt1	-0.768024
					SPBC21B10.07		-0.768024
					SPBC365.06	pmt3;smt3;ubl2	-0.768024
					SPBC3H7.04		-0.768024
					SPBC409.18		-0.768024
					SPBC776.15c		-0.768024
					SPCC1450.13c	rib5	-0.768024
					SPAC1B2.03c		-0.804286
					SPAC1142.07c	vps32;snf7	-0.804286
					SPAC144.04c	spe1	-0.804286
					SPAC18B11.10	tup11	-0.804286
					SPAC19G12.08		-0.804286
					SPAC23D3.04c	gpd2;nad	-0.804286
					SPAC24H6.08		-0.804286
					SPAC25B8.01	dap1	-0.804286
					SPAC26A3.08	smb';smb;smb1	-0.804286
					SPAC26A3.15c	nsp1	-0.804286
					SPAC26F1.07		-0.804286
					SPAC27E2.02		-0.804286
					SPAC4H3.09		-0.804286
					SPAC56E4.07		-0.804286
					SPAC630.08c	erg25	-0.804286
					SPAC664.05	rpl13	-0.804286
					SPAC732.01	vma11	-0.804286
					SPAC824.07		-0.804286
					SPAC8C9.05		-0.804286
					SPAC9E9.07c	ypt2	-0.804286
					SPAC9E9.08	rad26	-0.804286
					SPBC1539.07c		-0.804286
					SPBC16D10.06	zrt1	-0.804286
					SPBC16E9.09c		-0.804286
					SPBC17D1.01		-0.804286
					SPBC18H10.03	tif37;eIF3g;tif35	-0.804286
					SPBC29A10.12		-0.804286
					SPBC582.07c	rpn7	-0.804286
					SPBC685.06	rps0-1;rps0;rps001;rpsA-1;rpsa-1	-0.804286
					SPBC725.02	spy1;sph1;mpr1	-0.804286
					SPBC9B6.05c	lsm3	-0.804286
					SPBC9B6.10	cdc37	-0.804286
					SPBP23A10.16	sdh4;tim18	-0.804286
					SPBP35G2.12		-0.804286
					SPBP4H10.20	nhm1;DcpS	-0.804286
					SPCC1259.02c		-0.804286
					SPCC1442.16c	zta1	-0.804286
					SPCC16C4.10	pgl	-0.804286
					SPCC1753.04	tol1	-0.804286
					SPCC24B10.06		-0.804286
					SPCC622.18	rpl6	-0.804286
					SPAC1250.03	ubc14	-0.841202
					SPAC144.12	ppi	-0.841202
					SPAC17A2.02c		-0.841202
					SPAC17H9.14c		-0.841202
					SPAC1F3.05		-0.841202
					SPAC589.10c		-0.841202
					SPAC959.08	rpl21-2;rpl21;rpl2102	-0.841202
					SPBC1105.05	exg1	-0.841202
					SPBC1347.02	fkbp39	-0.841202
					SPBC1604.07	atp4	-0.841202
					SPBC1861.08c	U2-A;lea1	-0.841202
[truncated: 474 more rows]

## Sheet: Arp42
strain:	arp42-2xTAP::kanR h+
antibody:	αPA (Sigma P2921)
growth conditions:	YE (LUA)	vegetative	32 °C
	Array 1				Array 2
array number:	2371-29				2371-32
platform:	in-house				in-house
	Systematic Name	Common Name	SD		Systematic Name	Common Name	SD
	SPAC1250.01	brg1;snf21	4.40864		SPAC1250.01	brg1;snf21	4.73293
	SPCC1620.14c	snf22	3.0137		SPCC1620.14c	snf22	3.61859
	SPCC550.14	vgl1	2.79534		SPCC550.14	vgl1	3.22451
	SPAC17A2.12		1.39802		SPBC119.13c	prp31;spp13	2.47912
	SPAC56F8.06c	alg10	1.09116		SPAC17C9.03	eIF4G;tif471	2.45538
	SPBC2G5.05	tkt	1.07151		SPBC119.16c		2.44137
	SPCP31B10.07	eft202;eft1	0.845229		SPAC19G12.10c	pcy1;cpy1	2.28266
	SPAC513.01c	eft2;etf201;etf2;eft2-1;eft201	0.6577		SPBC3F6.04c		2.20713
	SPBC28F2.12	rpb1	0.607887		SPBC13G1.10c	mug81	2.17382
	SPAC1F8.07c		0.536606		SPBC106.14c	sda1	1.94537
	SPAC6F12.10c	min11;ade3	0.498605		SPCC1223.11	ptc2	1.94106
	SPBC1604.05	pgi1	0.438235		SPAC23C4.02	crn1	1.93674
	SPCC1739.13	hsp70;ssa2	0.417126		SPBC1105.18c		1.82661
	SPAC750.08c		0.350478		SPAC56F8.03	if-2;tif25	1.81684
	SPAC212.09c		0.327055		SPBC646.08c		1.81684
	SPAC926.04c	hsp90;swo1;git10	0.171192		SPCC16C4.07	scw1	1.80696
	SPBC32H8.12c	pi012;cps8;act1	0.171192		SPCC645.05c	myo2;rng5	1.7455
	SPBC4B4.05	smg1	0.0153281		SPAC694.02		1.7295
	SPAC4H3.10c	pyk1	-0.0195698		SPAC17G8.06c	ilv3	1.63345
	SPBC354.12	gpd3	-0.0559533		SPAC18G6.05c		1.60938
	SPAC1002.06c	bqt2;rec23;mug18	-0.0939543		SPBC14F5.03c	kap123	1.50661
	SPAC29A4.02c	tef3	-0.0939543		SPAC4A8.11c	fas2;lsd1;lsd	1.45079
	SPBP23A10.11c		-0.0939543		SPBC24C6.04		1.45079
	SPAC6F6.07c	rps13	-0.219283		SPBC106.17c	cys2	1.4067
	SPBC14F5.04c	pgk1	-0.219283		SPAC17A2.12		1.34457
	SPCC794.09c	ef1a-e;ef1-a;efa11;ef1a-a;tef1-e	-0.219283		SPBC31E1.04	pep12	1.34457
	SPAPB15E9.01c		-0.265504		SPAC26A3.05	chc1	1.31194
	SPAPB18E9.05c		-0.265504		SPAC1093.05		1.27816
	SPAPB8E5.06c	rpgL3-2;rpl3-b;rpl3-2;rpl302	-0.265504		SPAC30D11.04c	nup124	1.27816
	SPBC11C11.09c	rpl502;rpl5-2;rpl5b;rpl5	-0.265504		SPBC17D11.05	tif32;eIF3a	1.24316
	SPAC23A1.10	ef1a-d;ef1-c;tef102;ef1-b;efa1;ef1a-e;tef1-b;ef1a-b;tef1-d	-0.421367		SPBC8D2.06	pi058;irs1	1.22516
	SPCC970.05	rpl36-1;rpl36;rpl3601	-0.421367		SPAC22G7.06c	ura1	1.20683
	SPAC17G8.02		-0.480348		SPCC594.02c		1.16908
	SPAC26H5.10c	tif511;tif51	-0.543702		SPBC28F2.12	rpb1	1.14963
	SPAC3H5.12c	rpl5-1;rpl501;rpl5	-0.543702		SPBC3E7.05c		1.1197
	SPAC24H6.07	rps901;rps9-1;rps9;rps9a	-0.612129		SPAC3A11.07		1.08882
	SPAC31G5.17c	rps10-1;rps1001;rps10	-0.612129		SPCC1827.01c		1.08882
	SPAC3G9.03	rpl23-1;rpl23;rpl2301	-0.612129		SPCC794.02	wtf4;wtf5	1.08882
	SPAC4F10.14c	egd1;nac2;btt1;btf3	-0.612129		SPBC887.17		1.06766
	SPBC16A3.08c		-0.612129		SPAC29B12.07	sec16	1.0569
	SPBC17G9.07	rps2402;rps24-2;rps24b	-0.612129		SPBC83.19c		1.04603
	SPBC18E5.04	RL10;spqM;yL9;rpl1001;rpl10;rpl10-1	-0.612129		SPCC1672.07		1.04603
	SPBC2F12.07c	rpl8-2;rpk5;rpl802;rpl2-2;rpk5b;rpk37	-0.612129		SPAC6F12.10c	min11;ade3	1.0239
	SPBP8B7.06	rpp2;rpp201;YSPRPA2;rpaP2-2;rpa2;rpp2-1;rpl4-2;SP-L40c	-0.612129		SPAPB1E7.07	glt1	1.0239
	SPCC1393.03	rps15-1;rps1501	-0.612129		SPAC24C9.06c		1.01264
	SPCC16C4.13c	rpl12.1;rpl12-1;rpl1201	-0.612129		SPAC637.04		1.00125
	SPCC24B10.09	rps1702;rps17;rps17-2	-0.612129		SPBC354.10		1.00125
	SPCC31H12.04c	rpl1202;rpl12;rpl12-2	-0.612129		SPCC1840.02c	gls2;orb11;bgs4;pap1;cwg1	1.00125
	SPCC576.11	rpl15	-0.612129		SPAC513.01c	eft2;etf201;etf2;eft2-1;eft201	0.966242
	SPAC1F12.02c	p23fy	-0.767992		SPCP31B10.07	eft202;eft1	0.966242
	SPAC664.04c	rps1602;rps16-2;rps16	-0.767992		SPAC23C11.09	ala1;ars1	0.942176
	SPAC959.08	rpl21-2;rpl21;rpl2102	-0.767992		SPAC1556.02c	sdh1	0.929914
	SPAPB1E7.12	rps602;rps6-2;rps6	-0.767992		SPBC1105.06	pmc4;med4	0.929914
	SPCC364.03	rpl17;rpl17-2;rpl1702	-0.767992		SPBC17A3.04c	mes1;pi042;mrs1;rar1	0.917493
	SPAC26A3.04	rpl18a;rpl18a-1;rpl20;rpl2002;rpl20-2	-0.958754		SPCC417.08	tef3;ef-3	0.892161
	SPBC18H10.13	rps1402;rps14;rps14-2	-0.958754		SPAC1F8.07c		0.87924
					SPAC664.11	ssc1;hsp70;ssp1	0.87924
					SPBC29A3.18	cyt1	0.87924
					SPAC26F1.13c	lrs1	0.852867
					SPAC926.09c	fas1	0.852867
					SPBC106.03		0.852867
					SPBC21D10.11c	nfs1	0.852867
					SPBP23A10.07	rpa140;rpa2	0.852867
					SPCC18.01c	adg3	0.852867
					SPAC926.04c	hsp90;swo1;git10	0.839404
					SPAC12G12.13c	cid14	0.82575
					SPAC17A5.15c		0.82575
					SPAC1002.09c	dldh;dld1	0.797847
					SPAC13A11.02c	erg11;cyp51	0.797847
					SPAC4F10.09c		0.797847
					SPAC23C4.03		0.769112
					SPBC16D10.08c		0.769112
					SPAC140.02	gar2	0.739492
					SPAC9E9.03	leu2	0.739492
					SPAC3H1.05		0.708931
					SPAP7G5.04c	lys1	0.708931
					SPBP23A10.11c		0.708931
					SPAC1F5.02		0.677368
					SPBC1861.02	abp2	0.644736
					SPBP4H10.15		0.644736
					SPBC19G7.17		0.610958
					SPBC1A4.08c	cct3	0.610958
					SPAC110.04c	ssp1;pss1	0.575951
					SPCC11E10.01		0.575951
					SPAC637.09		0.557958
					SPBC8E4.01c		0.539623
					SPAC1F3.07c	rsc58	0.50187
					SPBC36.04	cys1a;cys11	0.50187
					SPBC3E7.16c	leu3	0.50187
					SPCC1281.06c		0.50187
					SPCC1739.13	hsp70;ssa2	0.482424
					SPAC1786.02		0.462576
					SPAC1D4.04	cct2	0.462576
					SPAC1F7.05	cdc22	0.462576
					SPAC4G9.12	gnk;cdl3	0.462576
					SPBC1604.05	pgi1	0.462576
					SPBC947.14c		0.462576
					SPAC1071.10c	pma1	0.442311
					SPBC3D6.02	but2	0.442311
					SPAC22A12.15c	bip1;bip	0.421609
					SPAC23D3.12		0.421609
					SPAC637.06		0.421609
					SPAC9E9.09c		0.421609
					SPBC2G5.05	tkt	0.421609
					SPCC584.04	eRF3;sup35;erf3	0.421609
					SPAC637.05c	vma2	0.400453
					SPAC56F8.06c	alg10	0.378821
					SPBC14F5.06		0.378821
					SPBC16A3.15c	ben2;nda2	0.378821
					SPBC29A10.01	ccr1	0.378821
					SPCC162.07	ent1	0.378821
					SPAC1A6.04c	plb1	0.334042
					SPCC1235.14	ght5	0.334042
					SPCP1E11.11		0.334042
					SPAC19A8.15	trp2	0.287078
					SPAC212.09c		0.287078
					SPCC548.06c	ght8	0.287078
					SPBC1709.05	hsc1;sks2	0.287078
					SPAC1952.09c	ach1	0.262708
					SPAC1002.13c	psu1	0.237704
					SPAC14C4.14	atp1	0.237704
					SPAC22F3.10c	gcs1;apd1	0.237704
					SPAC23A1.12c	frs1	0.237704
					SPAPB18E9.05c		0.237704
					SPCC794.12c	mae2	0.237704
					SPAC750.08c		0.212034
					SPAC18B11.06		0.18566
					SPAPB15E9.01c		0.18566
					SPBC215.09c	erg10	0.18566
					SPBC660.11	tcg1;mug187	0.18566
					SPCC338.14	ado1	0.18566
					SPAC4F8.07c	hxk2	0.158544
					SPBC215.05	gpd1	0.130641
					SPBP23A10.15c	qcr1;mas1	0.130641
					SPCC1393.08		0.130641
					SPCC1795.11	ded1;moc2;dep1;sum3;slh3	0.130641
					SPCC736.15	mfp2	0.130641
					SPAC13G7.02c	hsp70B39.11c;hsp70;ssa1	0.101906
					SPAC4H3.10c	pyk1	0.0722855
					SPAPB8E5.03	mae1	0.0722855
					SPBC1711.06	rpl402;rpl2;rpl4;rpl401;rpl4-1	0.041725
					SPAC13G6.04	tim8	0.0101623
					SPAC24C9.12c		0.0101623
					SPAC9.09	met26	0.0101623
					SPCC569.08c	ade5;ade8	0.0101623
					SPAPB8E5.06c	rpgL3-2;rpl3-b;rpl3-2;rpl302	-0.0224705
					SPAC17A5.03	rpl301;rpl3;rpl3-1;rpgL3-1	-0.0562485
					SPAC31G5.04		-0.0562485
					SPBC337.14	rpb4;rpb14	-0.0562485
					SPCC338.10c	cox5	-0.0562485
					SPBC1815.01	eno1;eno101	-0.0912551
					SPAC10F6.12c	mam4	-0.127583
					SPAC222.12c	atp2	-0.127583
					SPAPB8E5.02c	rpn5-b;rpn502;rpn5	-0.127583
					SPBC14F5.04c	pgk1	-0.127583
					SPBC19C2.07	fba1	-0.127583
					SPBC1E8.05		-0.127583
					SPBC685.05	gpi15	-0.127583
					SPCC553.10		-0.127583
					SPBC32H8.12c	pi012;cps8;act1	-0.165336
					SPBC4B4.05	smg1	-0.165336
					SPBC839.15c	ef1a-c;ef1-b;ef1-bBA1.09;tef1-e	-0.165336
					SPAC12B10.10		-0.20463
					SPAC144.03	ade2;min10;min3	-0.20463
					SPAC1F12.07		-0.20463
					SPAC29A4.02c	tef3	-0.20463
					SPBC409.15		-0.20463
					SPBC660.16	gnd	-0.20463
					SPBP8B7.03c	rpl4-2;rpl402;rpl4	-0.20463
					SPCC794.09c	ef1a-e;ef1-a;efa11;ef1a-a;tef1-e	-0.20463
					SPAC1002.06c	bqt2;rec23;mug18	-0.288385
					SPAC23A1.10	ef1a-d;ef1-c;tef102;ef1-b;efa1;ef1a-e;tef1-b;ef1a-b;tef1-d	-0.288385
					SPAC821.05		-0.288385
					SPBC428.02c	eca39;eca39B2.11c	-0.288385
					SPBC56F2.12	ilv5	-0.288385
					SPBC839.13c	rpl13;rpl16a;rpl13B9.12;rpl1601;rpl13a-1;rpl13-1;rpl16-1	-0.288385
					SPBP8B7.25	cyp4	-0.288385
					SPAC17G8.02		-0.333164
					SPAC6F6.07c	rps13	-0.333164
					SPCC1322.10	pwp1	-0.333164
					SPBC12C2.07c	SPC12C2.07c	-0.380128
					SPBC14F5.05c	sam1	-0.380128
					SPAC23A1.11	rpl1602;rpl13a-2;rpl16b;rpl16-2	-0.380128
					SPBC11C11.09c	rpl502;rpl5-2;rpl5b;rpl5	-0.429502
					SPBC16A3.08c		-0.429502
					SPCC1235.07	sma7;fta7;cnl3	-0.429502
					SPAC26F1.06	gpm1	-0.446539
					SPAC23H4.06	gln1	-0.481546
					SPAC3H5.12c	rpl5-1;rpl501;rpl5	-0.481546
					SPAC664.05	rpl13	-0.481546
					SPAC922.05c		-0.481546
					SPBC18H10.04c	meu11;sce3;tif48	-0.481546
					SPBC354.12	gpd3	-0.481546
					SPBC713.11c	pmp3	-0.481546
					SPBC725.15	ura5	-0.481546
					SPCC622.08c	hta1	-0.481546
					SPBC8D2.18c	pi047	-0.536565
					SPCC1494.02c	taf13	-0.536565
					SPAC13G6.07c	rps6-1;rps6;rps601	-0.594921
					SPAC1805.13	rpl14	-0.594921
					SPAC1F7.04	rho1	-0.594921
					SPAC23C11.05	ppa	-0.594921
					SPBC16G5.14c	rps3	-0.594921
					SPBC18H10.13	rps1402;rps14;rps14-2	-0.594921
					SPCC330.12c	sdh3	-0.594921
					SPCC622.09	htb1	-0.594921
					SPAC26H5.10c	tif511;tif51	-0.657044
					SPAC31G5.17c	rps10-1;rps1001;rps10	-0.657044
					SPAPB1E7.12	rps602;rps6-2;rps6	-0.657044
					SPBC839.05c	rps17-1;rps17;rps1701	-0.657044
					SPCC13B11.01	adh1;adh	-0.657044
					SPCC24B10.09	rps1702;rps17;rps17-2	-0.657044
					SPCC622.18	rpl6	-0.657044
					SPBC16C6.06	vps10;pep1	-0.723455
					SPBC337.08c	ubi4	-0.723455
					SPCC16A11.10c	oca8	-0.723455
					SPCC16C4.13c	rpl12.1;rpl12-1;rpl1201	-0.723455
					SPBP8B7.06	rpp2;rpp201;YSPRPA2;rpaP2-2;rpa2;rpp2-1;rpl4-2;SP-L40c	-0.723455
					SPAC3H5.07	rpl702;rpl7-2;rpl7b;rpl701;rpl7-A;rpl7;rpl7-1	-0.794789
					SPAC4F10.14c	egd1;nac2;btt1;btf3	-0.794789
					SPBC18E5.04	RL10;spqM;yL9;rpl1001;rpl10;rpl10-1	-0.794789
					SPBC29A3.04	rpl7a;rpl8;rpl8-1B3.03c	-0.794789
					SPBC2F12.04	rpl17;rpl17-1;rpl1701	-0.794789
					SPCC1682.14	rpl1902;rpl19;rpl19-2	-0.794789
					SPCC24B10.21	tpi1;tpi	-0.794789
					SPCC31H12.04c	rpl1202;rpl12;rpl12-2	-0.794789
					SPCC576.11	rpl15	-0.794789
					SPCC576.08c	rps2	-0.819792
					SPAC144.11	rps11-2;rps11;rps1102	-0.871836
					SPAC1F12.02c	p23fy	-0.871836
					SPAC22H12.04c	rps102;rps3a-2;rps1-2	-0.871836
					SPAC328.10c	rps5-2;rps5;rps502	-0.871836
					SPAC821.10c	sod1	-0.871836
					SPAP7G5.05	rpl1002;rpl10-2;rpl10	-0.871836
					SPAPB17E12.13	rpl18;rpl18-2;rpl1802	-0.871836
					SPAPJ698.02c	rps002;rps0-2;rps0;rpsa-2	-0.871836
					SPBC17G9.07	rps2402;rps24-2;rps24b	-0.871836
					SPBC29A3.12	rps9b;rps902;rps9-2	-0.871836
					SPBC2F12.07c	rpl8-2;rpk5;rpl802;rpl2-2;rpk5b;rpk37	-0.871836
					SPBC56F2.02	rpl1901;rpl19-1	-0.871836
					SPBC649.02	rps19-2;rps1902;rps19	-0.871836
					SPCC364.03	rpl17;rpl17-2;rpl1702	-0.871836
					SPAC1783.08c	rpl15-2;rpl1502	-0.926855
					SPAC24H6.07	rps901;rps9-1;rps9;rps9a	-0.955591
					SPBC18H10.12c	rpl7c;rpl702;rpl7-2;rpl701	-0.955591
					SPBC336.10c	tif512	-0.955591
					SPCC1183.08c	rpl1-1;rpl10a-2;rpl101;rpl10a-1	-0.955591
					SPCC1322.15	rpl34-2;rpl34;rpl3402	-0.955591
					SPCC1393.03	rps15-1;rps1501	-0.955591
					SPCC330.14c	rpl24;rpl2402;rpl24-2	-0.955591
					SPCC970.05	rpl36-1;rpl36;rpl3601	-0.985211
					SPAC11G7.04	ubi1;rpl40	-1.04733
					SPAC1687.06c	c2E11.04;rpl28B11.03c;rpl44;rpl28	-1.04733
					SPAC1805.11c	rps26-2;rps2602	-1.04733
					SPAC1834.04	H3.1;hht1	-1.04733
					SPAC18G6.14c	rps7	-1.04733
					SPAC23C11.02c	rps23-1;rps23	-1.04733
					SPAC26A3.04	rpl18a;rpl18a-1;rpl20;rpl2002;rpl20-2	-1.04733
					SPAC31G5.03	rps11-1;rps11;rps1101	-1.04733
					SPAC3F10.18c	rpl41-2B.01c;rpl41;rpl41-2;rpl4102	-1.04733
					SPAC664.04c	rps1602;rps16-2;rps16	-1.04733
					SPAC8C9.08	rps5	-1.04733
					SPAC959.08	rpl21-2;rpl21;rpl2102	-1.04733
					SPBC119.02	ubc4	-1.04733
					SPBC17G9.10	rpl11-2;rpl11;rpl1102	-1.04733
					SPBC1921.01c	rpl37;rpl3701;rpl37-1;rpl35b	-1.04733
					SPBC776.01	rpl29	-1.04733
					SPBC83.02c	rpl37a-2;rpl43-2;rpl43;rpl4302	-1.04733
					SPBC839.04	rpk5b;rpkd4;rpl8-3;rpl2-3;rpkD4;KD4;rpk5-b;rpl803	-1.04733
					SPBC8D2.03c	hhf2;ams3;H4.2;h4.2	-1.04733
					SPBP22H7.08	rps10B;rps1002;c973;rps10-2;pi023;rps10	-1.04733
					SPCC417.03		-1.04733
					SPCC74.05	rpl27-2;rpl2702	-1.04733
					SPAC1071.07c	rps15;rps15-3;rps1502;rps15-2	-1.14875
					SPAC11E3.15	rpl22	-1.14875
					SPAC3A12.10	yl17b;rpl18a-2;rpl20;rpl2001;rpl20-1	-1.14875
					SPAC3G9.03	rpl23-1;rpl23;rpl2301	-1.14875
					SPBC16D10.11c	rps1801;rps18-1	-1.14875
					SPBC577.02	rpl3801;rpl38-1	-1.14875
					SPCC613.05c	rpl35	-1.14875
					SPBC405.07	rpl36-2;rpl3602;rpl36	-1.18508
					SPCC1322.11	rpl2302;rpl23-2	-1.18508
					SPAC1834.03c	h4.1;H4.1;hhf1;ams1	-1.26213
					SPAC20G4.06c	cof1;adf1	-1.26213
					SPAC30D11.12	rpl38-2;rpl38;rpl3802;rps38	-1.26213
					SPAC3G6.13c	rpl41-1;rpl4101	-1.26213
					SPAC4G9.16c	rpl9;rpl901;rpl9-1	-1.26213
					SPAC607.03c	rph1;snu13	-1.26213
					SPAC694.05c	rps2502;rps31;rps25b;rps25-2;rps25	-1.26213
					SPAC9G1.03c	rpl32-1;rpl30-1;rpl30;rpl3001	-1.26213
					SPBC106.18	rpl23a-1;rpl25a;rpl25-1;rpl2501;rpl23a	-1.26213
					SPBC21C3.13	rps16;rps19-1;rps1901	-1.26213
					SPBC29B5.03c	rpl26	-1.26213
					SPBC365.03c	rpl21-1;rpl2101;rpl21	-1.26213
					SPBC3B9.13c	rpp1-2;rpa3;rpap1-3;YSPRPA3;rpp102	-1.26213
					SPBC839.17c	fkh1;fkbp12	-1.26213
					SPCC576.09	rps20	-1.26213
					SPCC613.06	rpl9;rpl902;rpl9-2	-1.26213
					SPCP1E11.09c	rpp1-3;rpp103;YSPRLA5;rla5;rpa5;rpaP1-5	-1.26213
					SPCP31B10.08c	rpl35a;rpl37;rpl33	-1.26213
					SPAC890.08	rpl31	-1.39066
					SPBC18E5.06	rps21	-1.39066
					SPBC19G7.03c	rps30-2;YSPRS30;rps3002;rps30	-1.39066
					SPAC15E1.03	rpl36a;rpl42;rpl36A	-1.53904
					SPAPB17E12.05	rpl37;rpl3703	-1.53904
					SPBC1685.02c	rps1202;rps12;rps12-2	-1.53904
					SPBC1685.09	rps29	-1.53904
					SPBC23G7.15c	rpp2-2;rpp202;rpa4	-1.53904
					SPBC3D6.15	rps25a;rps2501;rps25;rps25-1	-1.53904
					SPBC800.04c	rpl37a-1;rpl43-1;rpl43;rpl4301	-1.53904

[truncated: 22 more sheets: Arp5, Arp6, Arp8, Arp9, Atf1, Cdc11, Cut7, Ekc1, Klp3, Klp8, lid1, Mnh1, Rpt2, Rpn12, Nup211, Pcr1, Rif1, Swo1, Tip1, Tea2 …]
